# Supplementary material for: Signal Peptide Efficiency: From High-Throughput Data to Prediction and Explanation
Source: ACS Synth Biol. 2023 Jan 17;12(2):390–404. doi: 10.1021/acssynbio.2c00328 (PMC9942255; doi:10.1021/acssynbio.2c00328)
Supplement: Supplementary file 11 — sb2c00328_si_011.xlsx [file sb2c00328_si_011.xlsx]

## Sheet: WT sequences
Index	UniprotID	Locus	gene	N-start	N-end	H-start	H-end	C-start	C-end	SP_nt	N_nt	H_nt	C_nt	Ac_nt	SP_aa	N_aa	H_aa	C_aa	Ac_aa	Helix_N	Turn_N	Sheet_N	A_N	C_N	D_N	E_N	F_N	G_N	H_N	I_N	K_N	L_N	M_N	N_N	P_N	Q_N	R_N	S_N	T_N	V_N	W_N	Y_N	Length_N	MW_N	Charge_N	ChargeDensity_N	pI_N	InstabilityInd_N	Aromaticity_N
0	P04189	BSU10300	aprE	1	5	6	17	18	29	ATGAGAAGCAAAAAATTGTGGATCAGCTTGTTGTTTGCGTTAACGTTAATCTTTACGATGGCGTTCAGCAACATGTCTGCGCAGGCTGCCGGAAAA	ATGAGAAGCAAAAAA	TTGTGGATCAGCTTGTTGTTTGCGTTAACGTTAATC	TTTACGATGGCGTTCAGCAACATGTCTGCGCAGGCT	GCCGGAAAA	MRSKKLWISLLFALTLIFTMAFSNMSAQAAGK	MRSKK	LWISLLFALTLI	FTMAFSNMSAQA	AGK	0	0.2	0.2	0	0	0	0	0	0	0	0	0.4	0	0.2	0	0	0	0.2	0.2	0	0	0	0	5	648.82	2.995	0.00461607	11.5723	80.8	0
1	P53001	BSU22370	aspB	1	6	7	18	19	22	ATGAAACTGGCAAAAAGAGTATCCGCATTAACACCATCAACCACACTGGCAATCACAGCGAAAGCGAAAGAACTG	ATGAAACTGGCAAAAAGA	GTATCCGCATTAACACCATCAACCACACTGGCAATC	ACAGCGAAAGCG	AAAGAACTG	MKLAKRVSALTPSTTLAITAKAKEL	MKLAKR	VSALTPSTTLAI	TAKA	KEL	0.166667	0	0.5	0.166667	0	0	0	0	0	0	0	0.333333	0.166667	0.166667	0	0	0	0.166667	0	0	0	0	0	6	745.98	2.995	0.00401485	11.5723	48.5167	0
2	P10475	BSU18130	eglS	1	5	6	17	18	29	ATGAAACGGTCAATCTCTATTTTTATTACGTGTTTATTGATTACGTTATTGACAATGGGCGGCATGATAGCTTCGCCGGCATCAGCAGCAGGGACA	ATGAAACGGTCAATC	TCTATTTTTATTACGTGTTTATTGATTACGTTATTG	ACAATGGGCGGCATGATAGCTTCGCCGGCATCAGCA	GCAGGGACA	MKRSISIFITCLLITLLTMGGMIASPASAAGT	MKRSI	SIFITCLLITLL	TMGGMIASPASA	AGT	0.2	0.2	0.2	0	0	0	0	0	0	0	0.2	0.2	0	0.2	0	0	0	0.2	0.2	0	0	0	0	5	633.81	1.996	0.00314921	11.4004	161.08	0
3	P04957	BSU39070	bglS	1	6	7	20	21	28	ATGCCTTATCTGAAACGAGTGTTGCTGCTTCTTGTCACTGGATTGTTTATGAGTTTGTTTGCAGTCACTGCTACTGCCTCAGCTCAAACAGGT	ATGCCTTATCTGAAACGA	GTGTTGCTGCTTCTTGTCACTGGATTGTTTATGAGTTTGTTT	GCAGTCACTGCTACTGCCTCAGCT	CAAACAGGT	MPYLKRVLLLLVTGLFMSLFAVTATASAQTG	MPYLKR	VLLLLVTGLFMSLF	AVTATASA	QTG	0.333333	0.166667	0.333333	0	0	0	0	0	0	0	0	0.166667	0.166667	0.166667	0	0.166667	0	0.166667	0	0	0	0	0.166667	6	807.02	1.995	0.00247206	10.4414	121.75	0.166667
4	P16397	BSU15300	bpr	1	12	13	24	25	30	ATGAGGAAAAAAACGAAAAACAGACTCATCAGCTCTGTTTTAAGTACAGTTGTCATCAGTTCACTGCTGTTTCCGGGAGCAGCCGGGGCAAGCAGTAAA	ATGAGGAAAAAAACGAAAAACAGACTCATCAGCTCT	GTTTTAAGTACAGTTGTCATCAGTTCACTGCTGTTT	CCGGGAGCAGCCGGGGCA	AGCAGTAAA	MRKKTKNRLISSVLSTVVISSLLFPGAAGASSK	MRKKTKNRLISS	VLSTVVISSLLF	PGAAGA	SSK	0.166667	0.25	0.166667	0	0	0	0	0	0	0	0.0833333	0.25	0.0833333	0.0833333	0.0833333	0	0	0.166667	0.166667	0.0833333	0	0	0	12	1461.78	4.995	0.00341707	12.1797	18.9333	0
5	P50864	BSU01530	cwlD	1	9	10	21	22	27	ATGAGGAAAAAGCTTAAATGGCTCAGTTTTTTGCTAGGCTTCATCATATTACTATTTCTGTTCAAGTATCAGTTCAGCAATAACGACTCT	ATGAGGAAAAAGCTTAAATGGCTCAGT	TTTTTGCTAGGCTTCATCATATTACTATTTCTGTTC	AAGTATCAGTTCAGCAAT	AACGACTCT	MRKKLKWLSFLLGFIILLFLFKYQFSNNDS	MRKKLKWLS	FLLGFIILLFLF	KYQFSN	NDS	0.333333	0.111111	0.333333	0	0	0	0	0	0	0	0	0.333333	0.222222	0.111111	0	0	0	0.111111	0.111111	0	0	0.111111	0	9	1189.52	3.995	0.0033585	11.6768	-4.64444	0.111111
6	P35150	BSU23190	dacB	1	6	7	18	19	27	ATGCGCATTTTCAAAAAAGCAGTATTCGTGATCATGATTTCTTTTCTTATTGCAACCGTAAATGTGAATACAGCACATGCTGCTATAGAT	ATGCGCATTTTCAAAAAA	GCAGTATTCGTGATCATGATTTCTTTTCTTATTGCA	ACCGTAAATGTGAATACAGCACATGCT	GCTATAGAT	MRIFKKAVFVIMISFLIATVNVNTAHAAID	MRIFKK	AVFVIMISFLIA	TVNVNTAHA	AID	0.333333	0	0.166667	0	0	0	0	0.166667	0	0	0.166667	0.333333	0	0.166667	0	0	0	0.166667	0	0	0	0	0	6	822.07	2.995	0.00364324	11.5723	-29.2833	0.166667
7	P38422	BSU23480	dacF	1	3	4	15	16	23	ATGAAACGTCTTTTATCCACTTTGTTGATTGGTATAATGCTGCTTACATTTGCACCGTCTGCATTTGCAAAACAAGAC	ATGAAACGT	CTTTTATCCACTTTGTTGATTGGTATAATGCTGCTT	ACATTTGCACCGTCTGCATTTGCA	AAACAAGAC	MKRLLSTLLIGIMLLTFAPSAFAKQD	MKR	LLSTLLIGIMLL	TFAPSAFA	KQD	0	0	0.333333	0	0	0	0	0	0	0	0	0.333333	0	0.333333	0	0	0	0.333333	0	0	0	0	0	3	433.57	1.996	0.00460364	11.4004	115.333	0
8	P39578	BSU38530	dltD	1	4	5	16	17	21	ATGAAAAAGCGTTTTTTCGGTCCAATTATTTTGGCGTTTATTCTATTCGCAGGCGCCATCGCAATTCCATCT	ATGAAAAAGCGT	TTTTTCGGTCCAATTATTTTGGCGTTTATTCTATTC	GCAGGCGCCATCGCA	ATTCCATCT	MKKRFFGPIILAFILFAGAIAIPS	MKKR	FFGPIILAFILF	AGAIA	IPS	0	0	0.25	0	0	0	0	0	0	0	0	0.5	0	0.25	0	0	0	0.25	0	0	0	0	0	4	561.74	2.995	0.00533165	11.5723	89	0
9	P16396	BSU38400	epr	1	7	8	19	20	27	ATGAAAAACATGTCTTGCAAACTTGTTGTATCAGTCACTCTGTTTTTCAGTTTTCTCACCATAGGCCCTCTCGCTCATGCGCAAAACAGC	ATGAAAAACATGTCTTGCAAA	CTTGTTGTATCAGTCACTCTGTTTTTCAGTTTTCTC	ACCATAGGCCCTCTCGCTCATGCG	CAAAACAGC	MKNMSCKLVVSVTLFFSFLTIGPLAHAQNS	MKNMSCK	LVVSVTLFFSFL	TIGPLAHA	QNS	0	0.285714	0.285714	0	0.142857	0	0	0	0	0	0	0.285714	0	0.285714	0.142857	0	0	0	0.142857	0	0	0	0	7	841.08	1.928	0.00229229	9.85938	117.914	0
10	P35536	BSU16340	fliZ	1	6	7	18	19	26	ATGAAAAAGAGTCAATATTTTATTGTTTTTATTTGTTTTTTCGTTTTATTCAGTGTACATCCGATTGCTGCTGCCGCGGCAGACTCT	ATGAAAAAGAGTCAATAT	TTTATTGTTTTTATTTGTTTTTTCGTTTTATTCAGT	GTACATCCGATTGCTGCTGCCGCG	GCAGACTCT	MKKSQYFIVFICFFVLFSVHPIAAAAADS	MKKSQY	FIVFICFFVLFS	VHPIAAAA	ADS	0.166667	0.166667	0.166667	0	0	0	0	0	0	0	0	0.333333	0	0.166667	0	0	0.166667	0	0.166667	0	0	0	0.166667	6	783.94	1.995	0.00254484	10.2397	27.8667	0.166667
11	P37965	BSU02130	glpQA	1	5	6	17	18	26	ATGAGAAAAAATAGAATACTGGCCTTGTTTGTTCTGTCGCTGGGCTTACTCTCATTTATGGTAACGCCAGTGTCGGCAGCGTCAAAA	ATGAGAAAAAATAGA	ATACTGGCCTTGTTTGTTCTGTCGCTGGGCTTACTC	TCATTTATGGTAACGCCAGTGTCGGCA	GCGTCAAAA	MRKNRILALFVLSLGLLSFMVTPVSAASK	MRKNR	ILALFVLSLGLL	SFMVTPVSA	ASK	0	0.2	0.2	0	0	0	0	0	0	0	0	0.2	0	0.2	0.2	0	0	0.4	0	0	0	0	0	5	703.86	2.996	0.00425653	12.1309	-7.08	0
12	P37957	BSU02700	estA	1	7	8	24	25	31	ATGAAATTTGTAAAAAGAAGGATCATTGCACTTGTAACAATTTTGATGCTGTCTGTTACATCGCTGTTTGCGTTGCAGCCGTCAGCAAAAGCCGCTGAACAC	ATGAAATTTGTAAAAAGAAGG	ATCATTGCACTTGTAACAATTTTGATGCTGTCTGTTACATCGCTGTTTGCG	TTGCAGCCGTCAGCAAAAGCC	GCTGAACAC	MKFVKRRIIALVTILMLSVTSLFALQPSAKAAEH	MKFVKRR	IIALVTILMLSVTSLFA	LQPSAKA	AEH	0.285714	0	0.142857	0	0	0	0	0.142857	0	0	0	0.285714	0	0.142857	0	0	0	0.285714	0	0	0.142857	0	0	7	964.23	3.995	0.0041432	12.1562	132.857	0.142857
13	Q79F14	BSU08350	estB	1	3	4	16	17	28	ATGAAAAAAGTACTTATGGCATTCATTATTTGTTTATCGCTGATTCTATCTGTTTTAGCCGCTCCGCCGTCTGGCGCAAAAGCTGAGTCAGTA	ATGAAAAAA	GTACTTATGGCATTCATTATTTGTTTATCGCTGATTCTA	TCTGTTTTAGCCGCTCCGCCGTCTGGCGCAAAAGCT	GAGTCAGTA	MKKVLMAFIICLSLILSVLAAPPSGAKAESV	MKK	VLMAFIICLSLIL	SVLAAPPSGAKA	ESV	0	0	0.333333	0	0	0	0	0	0	0	0	0.666667	0	0.333333	0	0	0	0	0	0	0	0	0	3	405.56	1.995	0.00491912	10.709	6.66667	0
14	Q02113	BSU35630	lytB	1	6	7	18	19	25	ATGAAATCTTGCAAACAATTGATAGTGTGTTCACTTGCTGCAATCTTATTATTGATTCCATCAGTTTCTTTTGCAGCAGACTCA	ATGAAATCTTGCAAACAA	TTGATAGTGTGTTCACTTGCTGCAATCTTATTATTG	ATTCCATCAGTTTCTTTTGCA	GCAGACTCA	MKSCKQLIVCSLAAILLLIPSVSFAADS	MKSCKQ	LIVCSLAAILLL	IPSVSFA	ADS	0	0.166667	0.166667	0	0.166667	0	0	0	0	0	0	0.333333	0	0.166667	0	0	0.166667	0	0.166667	0	0	0	0	6	723.91	1.928	0.00266331	9.85938	102.067	0
15	Q02114	BSU35620	lytC	1	6	7	19	20	24	ATGCGTTCTTATATAAAAGTCCTAACAATGTGTTTTCTGGGGCTCATACTTTTTGTGCCAACAGCTTTGGCCGATAACTCA	ATGCGTTCTTATATAAAA	GTCCTAACAATGTGTTTTCTGGGGCTCATACTTTTTGTG	CCAACAGCTTTGGCC	GATAACTCA	MRSYIKVLTMCFLGLILFVPTALADNS	MRSYIK	VLTMCFLGLILFV	PTALA	DNS	0.333333	0.166667	0.166667	0	0	0	0	0	0	0	0.166667	0.166667	0	0.166667	0	0	0	0.166667	0.166667	0	0	0	0.166667	6	796.98	1.995	0.0025032	10.4414	54.85	0.166667
16	P39848	BSU35780	lytD	1	9	10	20	21	27	ATGAAAAAGAGACTAATCGCACCTATGCTTCTATCCGCCGCGTCCCTTGCCTTTTTTGCCATGTCTGGTTCTGCCCAGGCAGCCGCGTAT	ATGAAAAAGAGACTAATCGCACCTATG	CTTCTATCCGCCGCGTCCCTTGCCTTTTTTGCC	ATGTCTGGTTCTGCCCAGGCA	GCCGCGTAT	MKKRLIAPMLLSAASLAFFAMSGSAQAAAY	MKKRLIAPM	LLSAASLAFFA	MSGSAQA	AAY	0.222222	0.111111	0.444444	0.111111	0	0	0	0	0	0	0.111111	0.222222	0.111111	0.222222	0	0.111111	0	0.111111	0	0	0	0	0	9	1087.45	2.995	0.00275415	11.5723	58.1333	0
17	P54421	BSU09420	lytE	1	4	5	20	21	25	ATGAAAAAGCAAATCATTACAGCTACGACAGCAGTTGTTTTAGGATCGACGTTATTTGCAGGAGCGGCATCTGCACAAAGCATT	ATGAAAAAGCAA	ATCATTACAGCTACGACAGCAGTTGTTTTAGGATCGACGTTATTTGCA	GGAGCGGCATCTGCA	CAAAGCATT	MKKQIITATTAVVLGSTLFAGAASAQSI	MKKQ	IITATTAVVLGSTLFA	GAASA	QSI	0	0	0.25	0	0	0	0	0	0	0	0	0.5	0	0.25	0	0	0.25	0	0	0	0	0	0	4	533.69	1.995	0.00373813	10.709	66.6	0
18	O07532	BSU09370	lytF	1	4	5	20	21	26	ATGAAAAAGAAATTAGCAGCAGGGCTGACAGCATCTGCGATTGTCGGCACAACTTTAGTAGTGACACCAGCTGAAGCAGCAACGATT	ATGAAAAAGAAA	TTAGCAGCAGGGCTGACAGCATCTGCGATTGTCGGCACAACTTTAGTA	GTGACACCAGCTGAAGCA	GCAACGATT	MKKKLAAGLTASAIVGTTLVVTPAEAATI	MKKK	LAAGLTASAIVGTTLV	VTPAEA	ATI	0	0	0.25	0	0	0	0	0	0	0	0	0.75	0	0.25	0	0	0	0	0	0	0	0	0	4	533.73	2.995	0.00561145	10.9868	7.5	0
19	P39899	BSU11100	nprB	1	6	7	18	19	28	ATGCGCAACTTGACCAAGACATCTCTATTACTGGCCGGCTTATGCACAGCGGCCCAAATGGTTTTTGTAACACATGCCTCAGCTGAAGAAAGC	ATGCGCAACTTGACCAAG	ACATCTCTATTACTGGCCGGCTTATGCACAGCGGCC	CAAATGGTTTTTGTAACACATGCCTCAGCT	GAAGAAAGC	MRNLTKTSLLLAGLCTAAQMVFVTHASAEES	MRNLTK	TSLLLAGLCTAA	QMVFVTHASA	EES	0.166667	0.166667	0.333333	0	0	0	0	0	0	0	0	0.166667	0.166667	0.166667	0.166667	0	0	0.166667	0	0.166667	0	0	0	6	761.93	1.996	0.00261966	11.4004	16.3333	0
20	P68736	BSU14700	nprE	1	6	7	22	23	27	ATGGGTTTAGGTAAGAAATTGTCTGTTGCTGTCGCTGCTTCGTTTATGAGTTTATCAATCAGCCTGCCAGGTGTTCAGGCTGCTGAAGGT	ATGGGTTTAGGTAAGAAA	TTGTCTGTTGCTGTCGCTGCTTCGTTTATGAGTTTATCAATCAGCCTG	CCAGGTGTTCAGGCT	GCTGAAGGT	MGLGKKLSVAVAASFMSLSISLPGVQAAEG	MGLGKK	LSVAVAASFMSLSISL	PGVQA	AEG	0.166667	0.333333	0.333333	0	0	0	0	0	0.333333	0	0	0.333333	0.166667	0.166667	0	0	0	0	0	0	0	0	0	6	632.82	1.995	0.00315256	10.709	-5.81667	0
21	P42983	BSU25750	nucB	1	6	7	18	19	26	ATGAAAAAATGGATGGCAGGCCTGTTTCTTGCTGCAGCAGTTCTTCTTTGTTTAATGGTTCCGCAACAGATCCAAGGCGCATCTTCG	ATGAAAAAATGGATGGCA	GGCCTGTTTCTTGCTGCAGCAGTTCTTCTTTGTTTA	ATGGTTCCGCAACAGATCCAAGGC	GCATCTTCG	MKKWMAGLFLAAAVLLCLMVPQQIQGASS	MKKWMA	GLFLAAAVLLCL	MVPQQIQG	ASS	0.166667	0	0.5	0.166667	0	0	0	0	0	0	0	0.333333	0	0.333333	0	0	0	0	0	0	0	0.166667	0	6	794.04	1.995	0.00251247	10.709	68.3667	0.166667
22	P39844	BSU18350	dacC	1	6	7	17	18	29	ATGAAAAAAAGCATAAAGCTTTATGTTGCTGTTTTACTGCTTTTCGTCGTTGCTTCGGTGCCTTATATGCATCAGGCTGCGCTTGCCGCTGAAAAA	ATGAAAAAAAGCATAAAG	CTTTATGTTGCTGTTTTACTGCTTTTCGTCGTT	GCTTCGGTGCCTTATATGCATCAGGCTGCGCTTGCC	GCTGAAAAA	MKKSIKLYVAVLLLFVVASVPYMHQAALAAEK	MKKSIK	LYVAVLLLFVV	ASVPYMHQAALA	AEK	0.166667	0.166667	0.166667	0	0	0	0	0	0	0	0.166667	0.5	0	0.166667	0	0	0	0	0.166667	0	0	0	0	6	733.97	2.995	0.00408055	10.9868	-5.81667	0
23	P40750	BSU31490	pbpD	1	6	7	17	18	28	ATGACCATGTTACGAAAAATAATCGGATGGATTTTGCTCCTTTGCATAATCCCATTGTTTGCATTTACAGTTATCGCTTCCGGAAAAGAAGTA	ATGACCATGTTACGAAAA	ATAATCGGATGGATTTTGCTCCTTTGCATAATC	CCATTGTTTGCATTTACAGTTATCGCTTCCGGA	AAAGAAGTA	MTMLRKIIGWILLLCIIPLFAFTVIASGKEV	MTMLRK	IIGWILLLCII	PLFAFTVIASG	KEV	0.166667	0	0.5	0	0	0	0	0	0	0	0	0.166667	0.166667	0.333333	0	0	0	0.166667	0	0.166667	0	0	0	6	779.03	1.996	0.00256216	11.4004	35.6333	0
24	P39116	BSU07560	pel	1	3	4	15	16	21	ATGAAAAAAGTGATGTTAGCTACGGCTTTGTTTTTAGGATTGACTCCAGCTGGCGCGAACGCAGCTGATTTA	ATGAAAAAA	GTGATGTTAGCTACGGCTTTGTTTTTAGGATTGACT	CCAGCTGGCGCGAACGCA	GCTGATTTA	MKKVMLATALFLGLTPAGANAADL	MKK	VMLATALFLGLT	PAGANA	ADL	0	0	0.333333	0	0	0	0	0	0	0	0	0.666667	0	0.333333	0	0	0	0	0	0	0	0	0	3	405.56	1.995	0.00491912	10.709	6.66667	0
25	O34819	BSU18650	pelB	1	3	4	18	19	24	ATGAAACGACTTTGTTTATGGTTCACCGTCTTTAGCTTGTTTTTGGTTCTCTTGCCTGGAAAAGCATTAGGTGCAGTCGAT	ATGAAACGA	CTTTGTTTATGGTTCACCGTCTTTAGCTTGTTTTTGGTTCTCTTG	CCTGGAAAAGCATTAGGT	GCAGTCGAT	MKRLCLWFTVFSLFLVLLPGKALGAVD	MKR	LCLWFTVFSLFLVLL	PGKALG	AVD	0	0	0.333333	0	0	0	0	0	0	0	0	0.333333	0	0.333333	0	0	0	0.333333	0	0	0	0	0	3	433.57	1.996	0.00460364	11.4004	115.333	0
26	Q00829	BSU12440	phrA	1	6	7	18	19	25	ATGAAATCTAAATGGATGTCAGGTTTGTTGCTCGTTGCGGTCGGGTTCAGCTTTACTCAGGTGATGGTTCATGCAGGTGAAACA	ATGAAATCTAAATGGATG	TCAGGTTTGTTGCTCGTTGCGGTCGGGTTCAGCTTT	ACTCAGGTGATGGTTCATGCA	GGTGAAACA	MKSKWMSGLLLVAVGFSFTQVMVHAGET	MKSKWM	SGLLLVAVGFSF	TQVMVHA	GET	0.166667	0.166667	0.333333	0	0	0	0	0	0	0	0	0.333333	0	0.333333	0	0	0	0	0.166667	0	0	0.166667	0	6	810.04	1.995	0.00246284	10.709	47.8	0.166667
27	P94416	BSU03780	phrC	1	6	7	18	19	29	ATGAAATTGAAATCTAAGTTGTTTGTTATTTGTTTGGCCGCAGCCGCGATTTTTACAGCGGCTGGCGTTTCTGCTAATGCGGAAGCACTCGACTTT	ATGAAATTGAAATCTAAG	TTGTTTGTTATTTGTTTGGCCGCAGCCGCGATTTTT	ACAGCGGCTGGCGTTTCTGCTAATGCGGAAGCA	CTCGACTTT	MKLKSKLFVICLAAAAIFTAAGVSANAEALDF	MKLKSK	LFVICLAAAAIF	TAAGVSANAEA	LDF	0.166667	0.166667	0.333333	0	0	0	0	0	0	0	0	0.5	0.166667	0.166667	0	0	0	0	0.166667	0	0	0	0	6	733.97	2.995	0.00408055	10.9868	-19.9667	0
28	P71001	BSU37470	phrF	1	6	7	19	20	26	ATGAAATTGAAGTCTAAACTATTACTCTCTTGTCTGGCTCTAAGCACTGTGTTCGTGGCAACAACTATTGCAAATGCACCTACACAC	ATGAAATTGAAGTCTAAA	CTATTACTCTCTTGTCTGGCTCTAAGCACTGTGTTCGTG	GCAACAACTATTGCAAATGCA	CCTACACAC	MKLKSKLLLSCLALSTVFVATTIANAPTH	MKLKSK	LLLSCLALSTVFV	ATTIANA	PTH	0.166667	0.166667	0.333333	0	0	0	0	0	0	0	0	0.5	0.166667	0.166667	0	0	0	0	0.166667	0	0	0	0	6	733.97	2.995	0.00408055	10.9868	-19.9667	0
29	O32295	BSU40310	phrG	1	3	4	15	16	27	ATGAAAAGATTTCTGATTGGCGCAGGCGTCGCAGCGGTGATTTTATCAGGTTGGTTTATTGCGGACCATCAAACCCACTCACAGGAAATG	ATGAAAAGA	TTTCTGATTGGCGCAGGCGTCGCAGCGGTGATTTTA	TCAGGTTGGTTTATTGCGGACCATCAAACCCACTCA	CAGGAAATG	MKRFLIGAGVAAVILSGWFIADHQTHSQEM	MKR	FLIGAGVAAVIL	SGWFIADHQTHS	QEM	0	0	0.333333	0	0	0	0	0	0	0	0	0.333333	0	0.333333	0	0	0	0.333333	0	0	0	0	0	3	433.57	1.996	0.00460364	11.4004	115.333	0
30	O31840	BSU18920	phrK	1	3	4	15	16	21	ATGAAAAAACTTGTGCTTTGCGTATCTATTTTAGCTGTGATTTTAAGTGGAGTAGCTTTAACGCAATTGAGT	ATGAAAAAA	CTTGTGCTTTGCGTATCTATTTTAGCTGTGATTTTA	AGTGGAGTAGCTTTAACG	CAATTGAGT	MKKLVLCVSILAVILSGVALTQLS	MKK	LVLCVSILAVIL	SGVALT	QLS	0	0	0.333333	0	0	0	0	0	0	0	0	0.666667	0	0.333333	0	0	0	0	0	0	0	0	0	3	405.56	1.995	0.00491912	10.709	6.66667	0
31	P05655	BSU34450	sacB	1	9	10	21	22	29	ATGAACATCAAAAAGTTTGCAAAACAAGCAACAGTATTAACCTTTACTACCGCACTGCTGGCAGGAGGCGCAACTCAAGCGTTTGCGAAAGAAACG	ATGAACATCAAAAAGTTTGCAAAACAA	GCAACAGTATTAACCTTTACTACCGCACTGCTGGCA	GGAGGCGCAACTCAAGCGTTTGCG	AAAGAAACG	MNIKKFAKQATVLTFTTALLAGGATQAFAKET	MNIKKFAKQ	ATVLTFTTALLA	GGATQAFA	KET	0.222222	0.111111	0.222222	0.111111	0	0	0	0.111111	0	0	0.111111	0.333333	0	0.111111	0.111111	0	0.111111	0	0	0	0	0	0	9	1107.37	2.995	0.00270461	10.9868	74.5444	0.111111
32	P05656	BSU27030	sacC	1	4	5	16	17	24	ATGAAAAAGAGACTGATTCAAGTCATGATCATGTTCACCCTGCTGTTGACTATGGCATTTTCGGCAGATGCAGCCGATTCA	ATGAAAAAGAGA	CTGATTCAAGTCATGATCATGTTCACCCTGCTGTTG	ACTATGGCATTTTCGGCAGATGCA	GCCGATTCA	MKKRLIQVMIMFTLLLTMAFSADAADS	MKKR	LIQVMIMFTLLL	TMAFSADA	ADS	0	0	0.25	0	0	0	0	0	0	0	0	0.5	0	0.25	0	0	0	0.25	0	0	0	0	0	4	561.74	2.995	0.00533165	11.5723	89	0
33	P50739	BSU22930	sleB	1	8	9	19	20	29	ATGAAGTCCAAAGGATCGATTATGGCATGTCTCATCCTTTTTTCCTTTACAATAACGACGTTTATTAATACTGAAACGATCTCTGCCTTTTCGAAT	ATGAAGTCCAAAGGATCGATTATG	GCATGTCTCATCCTTTTTTCCTTTACAATAACG	ACGTTTATTAATACTGAAACGATCTCTGCC	TTTTCGAAT	MKSKGSIMACLILFSFTITTFINTETISAFSN	MKSKGSIM	ACLILFSFTIT	TFINTETISA	FSN	0.125	0.375	0.25	0	0	0	0	0	0.125	0	0.125	0.25	0	0.25	0	0	0	0	0.25	0	0	0	0	8	881.12	1.995	0.00226416	10.709	-1.8625	0
34	P07372	BSU36750	spoIID	1	4	5	25	26	33	ATGAAACAATTCGCAATCACACTATCCGTACTATGTGCATTGATTCTCTTGGTTCCCACACTCTTGGTTATACCATTCCAGCATAATAAGGAAGCGGGGGCCAGCGTA	ATGAAACAATTC	GCAATCACACTATCCGTACTATGTGCATTGATTCTCTTGGTTCCCACACTCTTGGTTATACCA	TTCCAGCATAATAAGGAAGCGGGG	GCCAGCGTA	MKQFAITLSVLCALILLVPTLLVIPFQHNKEAGASV	MKQF	AITLSVLCALILLVPTLLVIP	FQHNKEAG	ASV	0.25	0	0.25	0	0	0	0	0.25	0	0	0	0.25	0	0.25	0	0	0.25	0	0	0	0	0	0	4	552.69	0.996	0.0018021	10.0254	47.75	0.25
35	P39151	BSU36970	spoIIR	1	3	4	15	16	23	ATGAAAAAAACAGTAATCATTTGTATATATATCTTTCTTTTATTATCCGGAGCGCTCGTAGGGCTGGCAAAAGAAGAG	ATGAAAAAA	ACAGTAATCATTTGTATATATATCTTTCTTTTATTA	TCCGGAGCGCTCGTAGGGCTGGCA	AAAGAAGAG	MKKTVIICIYIFLLLSGALVGLAKEE	MKK	TVIICIYIFLLL	SGALVGLA	KEE	0	0	0.333333	0	0	0	0	0	0	0	0	0.666667	0	0.333333	0	0	0	0	0	0	0	0	0	3	405.56	1.995	0.00491912	10.709	6.66667	0
36	P54507	BSU24620	tasA	1	6	7	22	23	27	ATGGGTATGAAAAAGAAATTGAGTTTAGGAGTTGCTTCTGCAGCACTAGGATTAGCTTTAGTTGGAGGAGGAACATGGGCAGCATTTAAC	ATGGGTATGAAAAAGAAA	TTGAGTTTAGGAGTTGCTTCTGCAGCACTAGGATTAGCTTTAGTTGGA	GGAGGAACATGGGCA	GCATTTAAC	MGMKKKLSLGVASAALGLALVGGGTWAAFN	MGMKKK	LSLGVASAALGLALVG	GGTWA	AFN	0	0.166667	0.333333	0	0	0	0	0	0.166667	0	0	0.5	0	0.333333	0	0	0	0	0	0	0	0	0	6	721.98	2.995	0.00414831	10.9868	8.33333	0
37	P29141	BSU38090	vpr	1	7	8	19	20	28	ATGAAAAAGGGGATCATTCGCTTTCTGCTTGTAAGTTTCGTCTTATTTTTTGCGTTATCCACAGGCATTACGGGCGTTCAGGCAGCTCCGGCT	ATGAAAAAGGGGATCATTCGC	TTTCTGCTTGTAAGTTTCGTCTTATTTTTTGCGTTA	TCCACAGGCATTACGGGCGTTCAGGCA	GCTCCGGCT	MKKGIIRFLLVSFVLFFALSTGITGVQAAPA	MKKGIIR	FLLVSFVLFFAL	STGITGVQA	APA	0.285714	0.142857	0.142857	0	0	0	0	0	0.142857	0	0.285714	0.285714	0	0.142857	0	0	0	0.142857	0	0	0	0	0	7	845.11	2.995	0.00354392	11.5723	-15.6857	0
38	Q07833	BSU39230	wapA	1	11	12	23	24	32	ATGAAAAAAAGAAAGAGGCGAAACTTTAAAAGGTTCATTGCAGCATTTTTAGTGTTGGCTTTAATGATTTCATTAGTGCCAGCCGATGTACTAGCAAAATCTACA	ATGAAAAAAAGAAAGAGGCGAAACTTTAAAAGG	TTCATTGCAGCATTTTTAGTGTTGGCTTTAATGATT	TCATTAGTGCCAGCCGATGTACTAGCA	AAATCTACA	MKKRKRRNFKRFIAAFLVLALMISLVPADVLAKST	MKKRKRRNFKR	FIAAFLVLALMI	SLVPADVLA	KST	0.0909091	0.0909091	0.0909091	0	0	0	0	0.0909091	0	0	0	0.363636	0	0.0909091	0.0909091	0	0	0.363636	0	0	0	0	0	11	1547.92	7.995	0.005165	12.6045	133.964	0.0909091
39	P18429	BSU18840	xynA	1	7	8	19	20	28	ATGTTTAAGTTTAAAAAGAATTTCTTAGTTGGATTATCGGCAGCTTTAATGAGTATTAGCTTGTTTTCGGCAACCGCCTCTGCAGCTAGCACA	ATGTTTAAGTTTAAAAAGAAT	TTCTTAGTTGGATTATCGGCAGCTTTAATGAGTATT	AGCTTGTTTTCGGCAACCGCCTCTGCA	GCTAGCACA	MFKFKKNFLVGLSAALMSISLFSATASAAST	MFKFKKN	FLVGLSAALMSI	SLFSATASA	AST	0.285714	0.142857	0.142857	0	0	0	0	0.285714	0	0	0	0.428571	0	0.142857	0.142857	0	0	0	0	0	0	0	0	7	942.18	2.995	0.0031788	10.9868	-34.3714	0.285714
40	P40407	BSU01650	ybbC	1	3	4	15	16	23	ATGAGAAAAACAATATTCGCTTTTCTGACAGGGCTCATGATGTTCGGAACGATAACCGCTGCCTCTGCTTCACCCGAT	ATGAGAAAA	ACAATATTCGCTTTTCTGACAGGGCTCATGATGTTC	GGAACGATAACCGCTGCCTCTGCT	TCACCCGAT	MRKTIFAFLTGLMMFGTITAASASPD	MRK	TIFAFLTGLMMF	GTITAASA	SPD	0	0	0.333333	0	0	0	0	0	0	0	0	0.333333	0	0.333333	0	0	0	0.333333	0	0	0	0	0	3	433.57	1.996	0.00460364	11.4004	-18.4667	0
41	O31436	BSU02040	ybdN	1	5	6	17	18	25	ATGGTGAAAAAATGGCTTATTCAATTCGCTGTTATGCTTTCTGTCTTATCTACCTTTACGTATTCGGCATCAGCTGTCGGAGTC	ATGGTGAAAAAATGG	CTTATTCAATTCGCTGTTATGCTTTCTGTCTTATCT	ACCTTTACGTATTCGGCATCAGCT	GTCGGAGTC	MVKKWLIQFAVMLSVLSTFTYSASAVGV	MVKKW	LIQFAVMLSVLS	TFTYSASA	VGV	0.4	0	0.2	0	0	0	0	0	0	0	0	0.4	0	0.2	0	0	0	0	0	0	0.2	0.2	0	5	690.9	1.995	0.00288754	10.709	2.24	0.2
42	O31455	BSU02310	ybfO	1	8	9	20	21	28	ATGAAACGAATGATAGTGAGAATGACCCTGCCGCTGCTGATCGTTTGTCTGGCGTTTTCTTCTTTTTCAGCCTCAGCCCGTGCTGCTTCTGAA	ATGAAACGAATGATAGTGAGAATG	ACCCTGCCGCTGCTGATCGTTTGTCTGGCGTTTTCT	TCTTTTTCAGCCTCAGCCCGTGCT	GCTTCTGAA	MKRMIVRMTLPLLIVCLAFSSFSASARAASE	MKRMIVRM	TLPLLIVCLAFS	SFSASARA	ASE	0.25	0	0.375	0	0	0	0	0	0	0	0.125	0.125	0	0.375	0	0	0	0.25	0	0	0.125	0	0	8	1064.43	2.996	0.00281465	12.1309	38.8875	0
43	P54427	BSU02090	ybxI	1	6	7	18	19	23	ATGAAAAAATGGATATATGTTGTGCTTGTGCTGAGTATTGCAGGGATCGGCGGCTTCTCCGTCCACGCAGCATCATCT	ATGAAAAAATGGATATAT	GTTGTGCTTGTGCTGAGTATTGCAGGGATCGGCGGC	TTCTCCGTCCACGCA	GCATCATCT	MKKWIYVVLVLSIAGIGGFSVHAASS	MKKWIY	VVLVLSIAGIGG	FSVHA	ASS	0.5	0	0.166667	0	0	0	0	0	0	0	0.166667	0.333333	0	0.166667	0	0	0	0	0	0	0	0.166667	0.166667	6	868.1	1.995	0.00229812	10.2397	8.33333	0.333333
44	P42402	BSU03400	yckD	1	7	8	18	19	26	ATGAAACGAATAACCATCAACATTATCACAATGTTCATTGCAGCGGCTGTCATTTCTCTGACCGGTACAGCTGAGGCCGCTGAAAAA	ATGAAACGAATAACCATCAAC	ATTATCACAATGTTCATTGCAGCGGCTGTCATT	TCTCTGACCGGTACAGCTGAGGCC	GCTGAAAAA	MKRITINIITMFIAAAVISLTGTAEAAEK	MKRITIN	IITMFIAAAVI	SLTGTAEA	AEK	0.285714	0.142857	0.142857	0	0	0	0	0	0	0	0.285714	0.142857	0	0.142857	0.142857	0	0	0.142857	0	0.142857	0	0	0	7	875.09	1.996	0.00228091	11.4004	55.1429	0
45	P96657	BSU05100	yddT	1	5	6	21	22	28	ATGAGAAAGAAAAGAGTTATTACTTGTGTTATGGCTGCATCATTGACTTTAGGCTCACTTTTACCTGCAGGTTACGCTTCTGCAAAGGAGGAC	ATGAGAAAGAAAAGA	GTTATTACTTGTGTTATGGCTGCATCATTGACTTTAGGCTCACTTTTA	CCTGCAGGTTACGCTTCTGCA	AAGGAGGAC	MRKKRVITCVMAASLTLGSLLPAGYASAKED	MRKKR	VITCVMAASLTLGSLL	PAGYASA	KED	0	0	0.2	0	0	0	0	0	0	0	0	0.4	0	0.2	0	0	0	0.4	0	0	0	0	0	5	717.93	3.995	0.00556461	12.1562	58.12	0
46	O05512	BSU05880	gmuG	1	5	6	16	17	26	ATGTTTAAGAAACATACGATCTCTTTGCTCATTATATTTTTACTTGCGTCTGCTGTTTTAGCAAAACCAATTGAAGCGCATACTGTG	ATGTTTAAGAAACAT	ACGATCTCTTTGCTCATTATATTTTTACTTGCG	TCTGCTGTTTTAGCAAAACCAATTGAAGCG	CATACTGTG	MFKKHTISLLIIFLLASAVLAKPIEAHTV	MFKKH	TISLLIIFLLA	SAVLAKPIEA	HTV	0.2	0	0.2	0	0	0	0	0.2	0	0.2	0	0.4	0	0.2	0	0	0	0	0	0	0	0	0	5	689.87	2.094	0.00303535	10.709	-22.06	0.2
47	P40775	BSU06250	ydjM	1	4	5	18	19	28	ATGTTGAAGAAAGTCATTTTAGCCGCTTTTATCTTAGTAGGAAGTACTTTGGGAGCTTTTAGTTTTTCATCAGATGCCAGTGCGAAACATGTG	ATGTTGAAGAAA	GTCATTTTAGCCGCTTTTATCTTAGTAGGAAGTACTTTGGGA	GCTTTTAGTTTTTCATCAGATGCCAGTGCG	AAACATGTG	MLKKVILAAFILVGSTLGAFSFSSDASAKHV	MLKK	VILAAFILVGSTLG	AFSFSSDASA	KHV	0.25	0	0.5	0	0	0	0	0	0	0	0	0.5	0.25	0.25	0	0	0	0	0	0	0	0	0	4	518.72	1.995	0.00384601	10.709	-13.725	0
48	O34353	BSU06260	ydjN	1	4	5	16	17	21	ATGAAAAAAAGAATCATATTATTATTAGCAGTGATAATAGCGGCAGCTGCCGCGGGGGTTGCGTTTTATGTT	ATGAAAAAAAGA	ATCATATTATTATTAGCAGTGATAATAGCGGCAGCT	GCCGCGGGGGTTGCG	TTTTATGTT	MKKRIILLLAVIIAAAAAGVAFYV	MKKR	IILLLAVIIAAA	AAGVA	FYV	0	0	0.25	0	0	0	0	0	0	0	0	0.5	0	0.25	0	0	0	0.25	0	0	0	0	0	4	561.74	2.995	0.00533165	11.5723	89	0
49	O31579	BSU08570	yfhK	1	7	8	21	22	29	ATGAAAAAGAAACAAGTAATGCTCGCTTTAACAGCTGCCGCAGGACTGGGTTTGACAGCACTTCATTCCGCTCCCGCAGCAAAAGCTGCGCCCCTT	ATGAAAAAGAAACAAGTAATG	CTCGCTTTAACAGCTGCCGCAGGACTGGGTTTGACAGCACTT	CATTCCGCTCCCGCAGCAAAAGCT	GCGCCCCTT	MKKKQVMLALTAAAGLGLTALHSAPAAKAAPL	MKKKQVM	LALTAAAGLGLTAL	HSAPAAKA	APL	0.142857	0	0.285714	0	0	0	0	0	0	0	0	0.428571	0	0.285714	0	0	0.142857	0	0	0	0.142857	0	0	7	892.19	2.995	0.00335691	10.9868	31.5714	0
50	O34928	BSU07980	pdaA	1	4	5	16	17	21	ATGAAGTGGATGTGTTCAATATGCTGCGCCGCCGTATTGCTTGCCGGAGGTGCAGCACAGGCGGAAGCGGTG	ATGAAGTGGATG	TGTTCAATATGCTGCGCCGCCGTATTGCTTGCCGGA	GGTGCAGCACAGGCG	GAAGCGGTG	MKWMCSICCAAVLLAGGAAQAEAV	MKWM	CSICCAAVLLAG	GAAQA	EAV	0.25	0	0.5	0	0	0	0	0	0	0	0	0.25	0	0.5	0	0	0	0	0	0	0	0.25	0	4	594.79	0.996	0.00167454	10.0254	66.7	0.25
51	O34579	BSU07930	yfkD	1	9	10	21	22	26	ATGATGAAAAAGCTATTTCATTCCACACTTATTGTGTTGTTATTCTTTAGTTTTTTCGGCGTTCAGCCCATCCACGCGAAAAAGCAG	ATGATGAAAAAGCTATTTCATTCCACA	CTTATTGTGTTGTTATTCTTTAGTTTTTTCGGCGTT	CAGCCCATCCACGCG	AAAAAGCAG	MMKKLFHSTLIVLLFFSFFGVQPIHAKKQ	MMKKLFHST	LIVLLFFSFFGV	QPIHA	KKQ	0.222222	0.111111	0.333333	0	0	0	0	0.111111	0	0.111111	0	0.222222	0.111111	0.222222	0	0	0	0	0.111111	0.111111	0	0	0	9	1122.41	2.094	0.00186563	10.709	-3.74444	0.111111
52	O07531	BSU09360	yhdC	1	6	7	18	19	24	ATGAAATCCCTGCCGTATACCATCGCACTTCTTTTTTGCGGATTGATTATCGTGTCAATGGCTGCAAAAGGTCATTCAACG	ATGAAATCCCTGCCGTAT	ACCATCGCACTTCTTTTTTGCGGATTGATTATCGTG	TCAATGGCTGCAAAAGGT	CATTCAACG	MKSLPYTIALLFCGLIIVSMAAKGHST	MKSLPY	TIALLFCGLIIV	SMAAKG	HST	0.333333	0.333333	0.333333	0	0	0	0	0	0	0	0	0.166667	0.166667	0.166667	0	0.166667	0	0	0.166667	0	0	0	0.166667	6	737.91	0.995	0.0013484	9.65039	40.4333	0.166667
53	O07555	BSU10440	yhjA	1	3	4	15	16	27	ATGAAAAAAGCGGCGGCGGTTTTGCTGTCACTCGGTCTCGTTTTCGGTTTTTCATACGGAGCTGGCCATGTGGCGGAAGCCAAAACAAAG	ATGAAAAAA	GCGGCGGCGGTTTTGCTGTCACTCGGTCTCGTTTTC	GGTTTTTCATACGGAGCTGGCCATGTGGCGGAAGCC	AAAACAAAG	MKKAAAVLLSLGLVFGFSYGAGHVAEAKTK	MKK	AAAVLLSLGLVF	GFSYGAGHVAEA	KTK	0	0	0.333333	0	0	0	0	0	0	0	0	0.666667	0	0.333333	0	0	0	0	0	0	0	0	0	3	405.56	1.995	0.00491912	10.709	6.66667	0
54	O31635	BSU11910	yjcM	1	4	5	15	16	26	ATGAAAAAAGAATTACTTGCTTCACTAGTTTTATGTCTATCATTGTCACCATTAGTGTCAACAAATGAAGTTTTTGCAGCCACTACT	ATGAAAAAAGAA	TTACTTGCTTCACTAGTTTTATGTCTATCATTG	TCACCATTAGTGTCAACAAATGAAGTTTTTGCA	GCCACTACT	MKKELLASLVLCLSLSPLVSTNEVFAATT	MKKE	LLASLVLCLSL	SPLVSTNEVFA	ATT	0	0	0.5	0	0	0	0.25	0	0	0	0	0.5	0	0.25	0	0	0	0	0	0	0	0	0	4	534.67	0.997	0.0018647	9.83984	7.5	0
55	O31643	BSU11990	yjdB	1	6	7	18	19	26	ATGAATTTCAAAAAAACGGTTGTTTCTGCTTTATCGATTTCTGCGTTAGCTCTGTCGGTCAGCGGGGTAGCTTCAGCTCATGAAATA	ATGAATTTCAAAAAAACG	GTTGTTTCTGCTTTATCGATTTCTGCGTTAGCTCTG	TCGGTCAGCGGGGTAGCTTCAGCT	CATGAAATA	MNFKKTVVSALSISALALSVSGVASAHEI	MNFKKT	VVSALSISALAL	SVSGVASA	HEI	0.166667	0.166667	0.166667	0	0	0	0	0.166667	0	0	0	0.333333	0	0.166667	0.166667	0	0	0	0	0.166667	0	0	0	6	767.94	1.995	0.00259786	10.709	-41.7667	0.166667
56	O34554	BSU12110	yjfA	1	7	8	24	25	28	ATGAAAAGACTGTTTATGAAGGCTTCATTGGTGTTATTCGCAGTAGTATTTGTTTTTGCCGTCAAAGGTGCACCCGCCAAGGCGGAAACCCAT	ATGAAAAGACTGTTTATGAAG	GCTTCATTGGTGTTATTCGCAGTAGTATTTGTTTTTGCCGTCAAAGGTGCA	CCCGCCAAGGCG	GAAACCCAT	MKRLFMKASLVLFAVVFVFAVKGAPAKAETH	MKRLFMK	ASLVLFAVVFVFAVKGA	PAKA	ETH	0.285714	0	0.428571	0	0	0	0	0.142857	0	0	0	0.285714	0.142857	0.285714	0	0	0	0.142857	0	0	0	0	0	7	953.27	2.995	0.00314182	11.5723	55.1429	0.142857
57	O34679	BSU12200	yjiA	1	10	11	22	23	29	ATGGCAGCACAGACTGATTACAAAAAACAAGTTGTCGGAATCCTACTTTCACTTGCATTCGTACTCTTTGTGTTCTCTTTTTCTGAGAGACATGAA	ATGGCAGCACAGACTGATTACAAAAAACAA	GTTGTCGGAATCCTACTTTCACTTGCATTCGTACTC	TTTGTGTTCTCTTTTTCTGAG	AGACATGAA	MAAQTDYKKQVVGILLSLAFVLFVFSFSERHE	MAAQTDYKKQ	VVGILLSLAFVL	FVFSFSE	RHE	0.1	0	0.3	0.2	0	0.1	0	0	0	0	0	0.2	0	0.1	0	0	0.2	0	0	0.1	0	0	0.1	10	1183.34	0.995	0.00084084	9.5835	44.98	0.1
58	O35012	BSU13280	ykoJ	1	7	8	18	19	26	ATGCTCAAGAAAAAATGGATGGTCGGTCTTTTAGCAGGGTGCCTAGCGGCCGGAGGATTCAGCTACAACGCGTTTGCCACAGAAAAC	ATGCTCAAGAAAAAATGGATG	GTCGGTCTTTTAGCAGGGTGCCTAGCGGCCGGA	GGATTCAGCTACAACGCGTTTGCC	ACAGAAAAC	MLKKKWMVGLLAGCLAAGGFSYNAFATEN	MLKKKWM	VGLLAGCLAAG	GFSYNAFA	TEN	0.285714	0	0.428571	0	0	0	0	0	0	0	0	0.428571	0.142857	0.285714	0	0	0	0	0	0	0	0.142857	0	7	964.29	2.995	0.00310591	10.9868	30.2714	0.142857
59	O31685	BSU13820	ykvT	1	4	5	21	22	26	ATGACAACGAAATTCACTGCTCTGGCTGTTTTTCTTCTTTGTTTCATGCCTGCAGCCAAAATTGAGCATACACAAGCTTCACTACTG	ATGACAACGAAA	TTCACTGCTCTGGCTGTTTTTCTTCTTTGTTTCATGCCTGCAGCCAAAATT	GAGCATACACAAGCT	TCACTACTG	MTTKFTALAVFLLCFMPAAKIEHTQASLL	MTTK	FTALAVFLLCFMPAAKI	EHTQA	SLL	0	0	0.25	0	0	0	0	0	0	0	0	0.25	0	0.25	0	0	0	0	0	0.5	0	0	0	4	479.59	0.996	0.00207677	10.0254	0.3	0
60	O31687	BSU13840	stoA	1	5	6	17	18	26	ATGTTGACGAAGCGCTTGCTTACTATATACATTATGTTATTAGGGTTGATTGCATGGTTTCCAGGTGCGGCACAAGCTGAGGAAAAA	ATGTTGACGAAGCGC	TTGCTTACTATATACATTATGTTATTAGGGTTGATT	GCATGGTTTCCAGGTGCGGCACAAGCT	GAGGAAAAA	MLTKRLLTIYIMLLGLIAWFPGAAQAEEK	MLTKR	LLTIYIMLLGLI	AWFPGAAQA	EEK	0.2	0	0.4	0	0	0	0	0	0	0	0	0.2	0.2	0.2	0	0	0	0.2	0	0.2	0	0	0	5	647.83	1.996	0.00308106	11.4004	73.2	0
61	O31398	BSU13970	ykwD	1	3	4	18	19	26	ATGAAGAAAGCATTTATTTTATCTGCTGCCGCTGCGGTTGGATTATTCACATTCGGGGGCGTACAGCAAGCATCAGCGAAAGAACTC	ATGAAGAAA	GCATTTATTTTATCTGCTGCCGCTGCGGTTGGATTATTCACATTC	GGGGGCGTACAGCAAGCATCAGCG	AAAGAACTC	MKKAFILSAAAAVGLFTFGGVQQASAKEL	MKK	AFILSAAAAVGLFTF	GGVQQASA	KEL	0	0	0.333333	0	0	0	0	0	0	0	0	0.666667	0	0.333333	0	0	0	0	0	0	0	0	0	3	405.56	1.995	0.00491912	10.709	6.66667	0
62	O31737	BSU15960	ylqB	1	3	4	15	16	27	ATGAAAAAAATCGGTTTATTGTTTATGTTATGTCTGGCAGCCCTGTTTACAATAGGTTTCCCGGCACAGCAAGCAGACGCTGCTGAGGCA	ATGAAAAAA	ATCGGTTTATTGTTTATGTTATGTCTGGCAGCCCTG	TTTACAATAGGTTTCCCGGCACAGCAAGCAGACGCT	GCTGAGGCA	MKKIGLLFMLCLAALFTIGFPAQQADAAEA	MKK	IGLLFMLCLAAL	FTIGFPAQQADA	AEA	0	0	0.333333	0	0	0	0	0	0	0	0	0.666667	0	0.333333	0	0	0	0	0	0	0	0	0	3	405.56	1.995	0.00491912	10.709	6.66667	0
63	C0SPA3	BSU15250	ylxW	1	5	6	19	20	23	ATGAGGGGCAAATCAGCAGTCCTTCTTTCCTTGATTATGCTTATCGCAGGTTTTTTGATTTCATTTTCTTTTCAAATG	ATGAGGGGCAAATCA	GCAGTCCTTCTTTCCTTGATTATGCTTATCGCAGGTTTTTTG	ATTTCATTTTCT	TTTCAAATG	MRGKSAVLLSLIMLIAGFLISFSFQM	MRGKS	AVLLSLIMLIAGFL	ISFS	FQM	0	0.4	0.2	0	0	0	0	0	0.2	0	0	0.2	0	0.2	0	0	0	0.2	0.2	0	0	0	0	5	577.7	1.996	0.00345508	11.4004	-41.04	0
64	P50850	BSU16700	ylxY	1	7	8	19	20	27	ATGTACAAAAAATTTGTACCGTTTGCCGTTTTTTTATTTCTTTTTTTTGTCTCATTTGAGATGATGGAAAATCCGCATGCACTTGATTAT	ATGTACAAAAAATTTGTACCG	TTTGCCGTTTTTTTATTTCTTTTTTTTGTCTCATTT	GAGATGATGGAAAATCCGCATGCA	CTTGATTAT	MYKKFVPFAVFLFLFFVSFEMMENPHALDY	MYKKFVP	FAVFLFLFFVSF	EMMENPHA	LDY	0.428571	0.142857	0.142857	0	0	0	0	0.142857	0	0	0	0.285714	0	0.142857	0	0.142857	0	0	0	0	0.142857	0	0.142857	7	912.15	1.995	0.00218714	10.2397	69.9143	0.285714
65	O31805	BSU17720	yndA	1	5	6	17	18	25	ATGAGATTCACTAAGGTAGTTGGATTTTTGTCTGTTTTAGGGTTGGCTGCGGTTTTTCCATTAACGGCACAAGCAGAAAAAGCC	ATGAGATTCACTAAG	GTAGTTGGATTTTTGTCTGTTTTAGGGTTGGCTGCG	GTTTTTCCATTAACGGCACAAGCA	GAAAAAGCC	MRFTKVVGFLSVLGLAAVFPLTAQAEKA	MRFTK	VVGFLSVLGLAA	VFPLTAQA	EKA	0.2	0	0.2	0	0	0	0	0.2	0	0	0	0.2	0	0.2	0	0	0	0.2	0	0.2	0	0	0	5	681.85	1.996	0.00292733	11.4004	-7.08	0.2
66	O35015	BSU18280	yngK	1	10	11	22	23	30	ATGAAGGTTTGCCAAAAGTCGATTGTCCGTTTCCTTGTCAGCTTGATCATCGGAACGTTTGTCATTTCCGTTCCGTTTATGGCCAATGCGCAGTCTGAC	ATGAAGGTTTGCCAAAAGTCGATTGTCCGT	TTCCTTGTCAGCTTGATCATCGGAACGTTTGTCATT	TCCGTTCCGTTTATGGCCAATGCG	CAGTCTGAC	MKVCQKSIVRFLVSLIIGTFVISVPFMANAQSD	MKVCQKSIVR	FLVSLIIGTFVI	SVPFMANA	QSD	0.3	0.1	0.1	0	0.1	0	0	0	0	0	0.1	0.2	0	0.1	0	0	0.1	0.1	0.1	0	0.2	0	0	10	1191.51	2.928	0.00245739	10.6816	-15.52	0
67	O34541	BSU18780	yoaW	1	4	5	16	17	24	ATGAAAAAGATGTTGATGTTAGCTTTTACATTTCTTTTGGCTTTGACTATCCATGTAGGGGAAGCTTCGGCCGTTATCGTG	ATGAAAAAGATG	TTGATGTTAGCTTTTACATTTCTTTTGGCTTTGACT	ATCCATGTAGGGGAAGCTTCGGCC	GTTATCGTG	MKKMLMLAFTFLLALTIHVGEASAVIV	MKKM	LMLAFTFLLALT	IHVGEASA	VIV	0	0	0.5	0	0	0	0	0	0	0	0	0.5	0	0.5	0	0	0	0	0	0	0	0	0	4	536.75	1.995	0.00371681	10.709	89	0
68	O31836	BSU18820	yobB	1	5	6	17	18	25	ATGAAGATTAGGAAAATCTTATTGAGTTCTGCTTTATCCTTTGGCATGCTAATATCCGCGGTTCCCGCATTGGCTGCTGGCACT	ATGAAGATTAGGAAA	ATCTTATTGAGTTCTGCTTTATCCTTTGGCATGCTA	ATATCCGCGGTTCCCGCATTGGCT	GCTGGCACT	MKIRKILLSSALSFGMLISAVPALAAGT	MKIRK	ILLSSALSFGML	ISAVPALA	AGT	0.2	0	0.2	0	0	0	0	0	0	0	0.2	0.4	0	0.2	0	0	0	0.2	0	0	0	0	0	5	674.9	2.995	0.00443769	11.5723	-8.98	0
69	O34669	BSU19210	yocH	1	7	8	19	20	25	ATGAAGAAGACGATTATGTCCTTTGTGGCAGTTGCTGCACTTTCAACAACTGCATTCGGAGCTCACGCTTCTGCAAAAGAAATT	ATGAAGAAGACGATTATGTCC	TTTGTGGCAGTTGCTGCACTTTCAACAACTGCATTC	GGAGCTCACGCTTCTGCA	AAAGAAATT	MKKTIMSFVAVAALSTTAFGAHASAKEI	MKKTIMS	FVAVAALSTTAF	GAHASA	KEI	0.142857	0.142857	0.285714	0	0	0	0	0	0	0	0.142857	0.285714	0	0.285714	0	0	0	0	0.142857	0.142857	0	0	0	7	838.09	1.995	0.00238041	10.709	71.3429	0
70	P42094	BSU19800	phy	1	7	8	19	20	26	ATGAAGGTTCCAAAAACAATGCTGCTAAGCACTGCCGCGGGTTTATTGCTTAGCCTGACAGCAACCTCGGTGTCGGCTCATTATGTG	ATGAAGGTTCCAAAAACAATG	CTGCTAAGCACTGCCGCGGGTTTATTGCTTAGCCTG	ACAGCAACCTCGGTGTCGGCT	CATTATGTG	MKVPKTMLLSTAAGLLLSLTATSVSAHYV	MKVPKTM	LLSTAAGLLLSL	TATSVSA	HYV	0.142857	0.142857	0.285714	0	0	0	0	0	0	0	0	0.285714	0	0.285714	0	0.142857	0	0	0	0.142857	0.142857	0	0	7	834.1	1.995	0.0023918	10.709	23.9571	0
71	O31852	BSU19410	cwlS	1	4	5	15	16	26	ATGAAAAAGAAGATTGTAGCCGGCTTGGCTGTTTCTGCAGTTGTTGGGTCGTCGATGGCCGCAGCACCCGCGGAAGCAAAAACGATA	ATGAAAAAGAAG	ATTGTAGCCGGCTTGGCTGTTTCTGCAGTTGTT	GGGTCGTCGATGGCCGCAGCACCCGCGGAAGCA	AAAACGATA	MKKKIVAGLAVSAVVGSSMAAAPAEAKTI	MKKK	IVAGLAVSAVV	GSSMAAAPAEA	KTI	0	0	0.25	0	0	0	0	0	0	0	0	0.75	0	0.25	0	0	0	0	0	0	0	0	0	4	533.73	2.995	0.00561145	10.9868	7.5	0
72	O31994	BSU21540	yolA	1	8	9	20	21	28	ATGAAGAAGAGAATTACATATTCACTGCTTGCTCTTCTAGCAGTTGTTGCTTTCGCTTTCACTGATTCATCAAAAGCAAAAGCGGCAGAAGCA	ATGAAGAAGAGAATTACATATTCA	CTGCTTGCTCTTCTAGCAGTTGTTGCTTTCGCTTTC	ACTGATTCATCAAAAGCAAAAGCG	GCAGAAGCA	MKKRITYSLLALLAVVAFAFTDSSKAKAAEA	MKKRITYS	LLALLAVVAFAF	TDSSKAKA	AEA	0.25	0.125	0.125	0	0	0	0	0	0	0	0.125	0.25	0	0.125	0	0	0	0.125	0.125	0.125	0	0	0.125	8	1026.26	2.995	0.00291836	10.8042	49.5	0.125
73	O31992	BSU21520	yolC	1	4	5	16	17	25	ATGAAGAAGAGGCTAATCGGATTTTTGGTCTTAGTTCCTGCTTTGATTATGTCAGGTATTACTTTAATCGAAGCAAATAAAAAG	ATGAAGAAGAGG	CTAATCGGATTTTTGGTCTTAGTTCCTGCTTTGATT	ATGTCAGGTATTACTTTAATCGAAGCA	AATAAAAAG	MKKRLIGFLVLVPALIMSGITLIEANKK	MKKR	LIGFLVLVPALI	MSGITLIEA	NKK	0	0	0.25	0	0	0	0	0	0	0	0	0.5	0	0.25	0	0	0	0.25	0	0	0	0	0	4	561.74	2.995	0.00533165	11.5723	89	0
74	P68569	BSU21460	bdbA	1	4	5	16	17	25	ATGAAAAAGTGGATTGTTTTATTTCTTGTTTTAATAGCAGCAGCCATTAGTATTTTCGTTTATGTTTCTACAGGTAGCGAAAAA	ATGAAAAAGTGG	ATTGTTTTATTTCTTGTTTTAATAGCAGCAGCCATT	AGTATTTTCGTTTATGTTTCTACAGGT	AGCGAAAAA	MKKWIVLFLVLIAAAISIFVYVSTGSEK	MKKW	IVLFLVLIAAAI	SIFVYVSTG	SEK	0.25	0	0.25	0	0	0	0	0	0	0	0	0.5	0	0.25	0	0	0	0	0	0	0	0.25	0	4	591.77	1.995	0.00337124	10.709	7.5	0.25
75	O31973	BSU21320	yomL	1	5	6	21	22	28	ATGAGAAAGAAAAGAGTTATTACTTGTGTTATGGCTGCATCATTGACTTTAGGCTCACTTTTACCTGCAGGTTACGCTACTGCAAAGGAGGAC	ATGAGAAAGAAAAGA	GTTATTACTTGTGTTATGGCTGCATCATTGACTTTAGGCTCACTTTTA	CCTGCAGGTTACGCTACTGCA	AAGGAGGAC	MRKKRVITCVMAASLTLGSLLPAGYATAKED	MRKKR	VITCVMAASLTLGSLL	PAGYATA	KED	0	0	0.2	0	0	0	0	0	0	0	0	0.4	0	0.2	0	0	0	0.4	0	0	0	0	0	5	717.93	3.995	0.00556461	12.1562	58.12	0
76	O31926	BSU20850	yopL	1	3	4	14	15	21	ATGAAAAAACTTATTATGGCTTTAGTTATCTTGGGCGCACTAGGCACTTCTTACATAAGTGCAGATTCTTCA	ATGAAAAAA	CTTATTATGGCTTTAGTTATCTTGGGCGCACTA	GGCACTTCTTACATAAGTGCA	GATTCTTCA	MKKLIMALVILGALGTSYISADSS	MKK	LIMALVILGAL	GTSYISA	DSS	0	0	0.333333	0	0	0	0	0	0	0	0	0.666667	0	0.333333	0	0	0	0	0	0	0	0	0	3	405.56	1.995	0.00491912	10.709	6.66667	0
77	O34999	BSU20630	yoqH	1	3	4	15	16	23	ATGAAACGATTTATTTTAGTTTTATCCTTTTTAAGTATTATTGTTGCCTATCCCATTCAAACAAACGCCAGTCCAATG	ATGAAACGA	TTTATTTTAGTTTTATCCTTTTTAAGTATTATTGTT	GCCTATCCCATTCAAACAAACGCC	AGTCCAATG	MKRFILVLSFLSIIVAYPIQTNASPM	MKR	FILVLSFLSIIV	AYPIQTNA	SPM	0	0	0.333333	0	0	0	0	0	0	0	0	0.333333	0	0.333333	0	0	0	0.333333	0	0	0	0	0	3	433.57	1.996	0.00460364	11.4004	115.333	0
78	O31925	BSU20580	yoqM	1	5	6	17	18	25	ATGAAATTAAGAAAAGTATTGACTGGTTCTGTTTTATCTCTTGGATTACTCGTTTCTGCTTCTCCTGCATTCGCTACTAGCCCA	ATGAAATTAAGAAAA	GTATTGACTGGTTCTGTTTTATCTCTTGGATTACTC	GTTTCTGCTTCTCCTGCATTCGCT	ACTAGCCCA	MKLRKVLTGSVLSLGLLVSASPAFATSP	MKLRK	VLTGSVLSLGLL	VSASPAFA	TSP	0.2	0	0.4	0	0	0	0	0	0	0	0	0.4	0.2	0.2	0	0	0	0.2	0	0	0	0	0	5	674.9	2.995	0.00443769	11.5723	29.54	0
79	P50733	BSU22980	ypbG	1	6	7	18	19	26	ATGAAGCTATCAGTGAAAATTGCCGGTGTACTAACTGTTGCGGCAGCGGCAATGACGGCAAAAATGTATGCAACAGCAAAAGGCAAT	ATGAAGCTATCAGTGAAA	ATTGCCGGTGTACTAACTGTTGCGGCAGCGGCAATG	ACGGCAAAAATGTATGCAACAGCA	AAAGGCAAT	MKLSVKIAGVLTVAAAAMTAKMYATAKGN	MKLSVK	IAGVLTVAAAAM	TAKMYATA	KGN	0.333333	0.166667	0.333333	0	0	0	0	0	0	0	0	0.333333	0.166667	0.166667	0	0	0	0	0.166667	0	0.166667	0	0	6	704.92	1.995	0.00283011	10.709	-10.6167	0
80	P54172	BSU21840	ypjP	1	8	9	20	21	29	ATGAAATTGTGGATGAGAAAGACCCTTGTGGTTTTATTTACCATTGTAACGTTCGGGCTCGTATCTCCTCCGGCTGCCCTTATGGCGGACAAGCCT	ATGAAATTGTGGATGAGAAAGACC	CTTGTGGTTTTATTTACCATTGTAACGTTCGGGCTC	GTATCTCCTCCGGCTGCCCTTATGGCG	GACAAGCCT	MKLWMRKTLVVLFTIVTFGLVSPPAALMADKP	MKLWMRKT	LVVLFTIVTFGL	VSPPAALMA	DKP	0.25	0	0.375	0	0	0	0	0	0	0	0	0.25	0.125	0.25	0	0	0	0.125	0	0.125	0	0.125	0	8	1093.41	2.995	0.00273914	11.5723	47.9125	0.125
81	P31847	BSU23370	ypuA	1	3	4	16	17	24	ATGAAGAAAATTTGGATTGGAATGCTGGCAGCGGCCGTTTTGCTGCTGATGGTTCCGAAGGTCAGTCTCGCGGATGCCGCA	ATGAAGAAA	ATTTGGATTGGAATGCTGGCAGCGGCCGTTTTGCTGCTG	ATGGTTCCGAAGGTCAGTCTCGCG	GATGCCGCA	MKKIWIGMLAAAVLLLMVPKVSLADAA	MKK	IWIGMLAAAVLLL	MVPKVSLA	DAA	0	0	0.333333	0	0	0	0	0	0	0	0	0.666667	0	0.333333	0	0	0	0	0	0	0	0	0	3	405.56	1.995	0.00491912	10.709	6.66667	0
82	P17616	BSU23300	ypuD	1	7	8	18	19	23	ATGGGAAGAATAAAAACCAAGATTACCATTCTGTTAGTGCTTTTGCTTTTACTTGCAGGCGGTTATATGTACATAAAT	ATGGGAAGAATAAAAACCAAG	ATTACCATTCTGTTAGTGCTTTTGCTTTTACTT	GCAGGCGGTTATATG	TACATAAAT	MGRIKTKITILLVLLLLLAGGYMYIN	MGRIKTK	ITILLVLLLLL	AGGYM	YIN	0.142857	0.142857	0.142857	0	0	0	0	0	0.142857	0	0.142857	0.285714	0	0.142857	0	0	0	0.142857	0	0.142857	0	0	0	7	833.06	2.995	0.00359518	11.5723	-3.55714	0
83	P54483	BSU25060	yqfZ	1	3	4	14	15	38	ATGAAGCGTCTCACCTTAGTATGCAGCATTGTTTTTATACTTTTTATTCTTTTTTATGACCTTAAAATTGGAACCATACCCATTCAGGACCTCCCTGTCTATGAAGCATCAGCAAAAACGGCT	ATGAAGCGT	CTCACCTTAGTATGCAGCATTGTTTTTATACTT	TTTATTCTTTTTTATGACCTTAAAATTGGAACCATACCCATTCAGGACCTCCCTGTCTATGAAGCATCAGCA	AAAACGGCT	MKRLTLVCSIVFILFILFYDLKIGTIPIQDLPVYEASAKTA	MKR	LTLVCSIVFIL	FILFYDLKIGTIPIQDLPVYEASA	KTA	0	0	0.333333	0	0	0	0	0	0	0	0	0.333333	0	0.333333	0	0	0	0.333333	0	0	0	0	0	3	433.57	1.996	0.00460364	11.4004	115.333	0
84	P54484	BSU25050	yqgA	1	7	8	20	21	28	ATGAAGCAAGGAAAATTTTCTGTGTTTTTAATTTTGCTACTAATGTTAACTTTGGTAGTTGCACCTAAAGAAAAAGCAGAGGCTGCAAGCAGT	ATGAAGCAAGGAAAATTTTCT	GTGTTTTTAATTTTGCTACTAATGTTAACTTTGGTAGTT	GCACCTAAAGAAAAAGCAGAGGCT	GCAAGCAGT	MKQGKFSVFLILLLMLTLVVAPKEKAEAASS	MKQGKFS	VFLILLLMLTLVV	APKEKAEA	ASS	0.142857	0.285714	0.142857	0	0	0	0	0.142857	0.142857	0	0	0.285714	0	0.142857	0	0	0.142857	0	0.142857	0	0	0	0	7	824.99	1.995	0.00241821	10.709	30.2143	0.142857
85	P24812	BSU25890	yqxI	1	4	5	20	21	28	ATGTTTAAGAAATTACTTTTAGCAACATCTGCATTAACATTCTCTTTATCATTAGTTCTTCCGTTGGATGGACATGCCAAAGCTCAAGAGGTA	ATGTTTAAGAAA	TTACTTTTAGCAACATCTGCATTAACATTCTCTTTATCATTAGTTCTT	CCGTTGGATGGACATGCCAAAGCT	CAAGAGGTA	MFKKLLLATSALTFSLSLVLPLDGHAKAQEV	MFKK	LLLATSALTFSLSLVL	PLDGHAKA	QEV	0.25	0	0.25	0	0	0	0	0.25	0	0	0	0.5	0	0.25	0	0	0	0	0	0	0	0	0	4	552.73	1.995	0.00360936	10.709	-30.075	0.25
86	O32023	BSU24940	yqzC	1	4	5	24	25	32	ATGACAAAACGGGGCATTCAGGCATTTGCTGGCGGCATCATTTTAGCGACAGCCGTTCTTGCAGCTGTTTTTTATCTGACTGACGAAGACCAGGCCGCTGCTGTA	ATGACAAAACGG	GGCATTCAGGCATTTGCTGGCGGCATCATTTTAGCGACAGCCGTTCTTGCAGCTGTTTTT	TATCTGACTGACGAAGACCAGGCC	GCTGCTGTA	MTKRGIQAFAGGIILATAVLAAVFYLTDEDQAAAV	MTKR	GIQAFAGGIILATAVLAAVF	YLTDEDQA	AAV	0	0	0.25	0	0	0	0	0	0	0	0	0.25	0	0.25	0	0	0	0.25	0	0.25	0	0	0	4	534.67	1.996	0.00373314	11.4004	81.8	0
87	O32019	BSU24650	yqzG	1	5	6	17	18	22	ATGATGATCAAACAATGTGTGATTTGTCTATCTCTTCTCGTCTTTGGCACCACAGCCGCTCACGCAGAAGAAACA	ATGATGATCAAACAA	TGTGTGATTTGTCTATCTCTTCTCGTCTTTGGCACC	ACAGCCGCTCACGCA	GAAGAAACA	MMIKQCVICLSLLVFGTTAAHAEET	MMIKQ	CVICLSLLVFGT	TAAHA	EET	0.2	0	0.4	0	0	0	0	0	0	0	0.2	0.2	0	0.4	0	0	0.2	0	0	0	0	0	0	5	649.87	0.996	0.00153261	10.0254	32.54	0
88	O07934	BSU26920	yraJ	1	9	10	21	22	26	ATGACTAAACTGAAAATGCTGAGTATGTTAACCGTGATGATTGCATCTTTATTCATTTTTTCCAGTCAGGCACTTGCCGTTCAGTAC	ATGACTAAACTGAAAATGCTGAGTATG	TTAACCGTGATGATTGCATCTTTATTCATTTTTTCC	AGTCAGGCACTTGCC	GTTCAGTAC	MTKLKMLSMLTVMIASLFIFSSQALAVQY	MTKLKMLSM	LTVMIASLFIFS	SQALA	VQY	0.222222	0.111111	0.555556	0	0	0	0	0	0	0	0	0.222222	0.222222	0.333333	0	0	0	0	0.111111	0.111111	0	0	0	9	1082.45	1.995	0.00184304	10.709	23.0444	0
89	O32041	BSU27580	yrvJ	1	5	6	21	22	27	ATGAACAAGAAATACTTTGTCCTTATTGTATGTATTATTTTCACCTCAGCGCTATTCCCGACCTTTTCATCCGTTACAGCTGCTCAAGGA	ATGAACAAGAAATAC	TTTGTCCTTATTGTATGTATTATTTTCACCTCAGCGCTATTCCCGACC	TTTTCATCCGTTACAGCT	GCTCAAGGA	MNKKYFVLIVCIIFTSALFPTFSSVTAAQG	MNKKY	FVLIVCIIFTSALFPT	FSSVTA	AQG	0.2	0.2	0.2	0	0	0	0	0	0	0	0	0.4	0	0.2	0.2	0	0	0	0	0	0	0	0.2	5	682.83	1.995	0.00292166	10.2397	55.36	0.2
90	O32130	BSU32340	lytH	1	2	3	14	15	21	ATGAAAGTTTTGTTATCCGCTCTTCTTCTCCTTTTGTTTGCATTTGAGCCTTCTGCGTCTGGAAAAAAACTT	ATGAAA	GTTTTGTTATCCGCTCTTCTTCTCCTTTTGTTTGCA	TTTGAGCCTTCTGCGTCTGGA	AAAAAACTT	MKVLLSALLLLLFAFEPSASGKKL	MK	VLLSALLLLLFA	FEPSASG	KKL	0	0	0.5	0	0	0	0	0	0	0	0	0.5	0	0.5	0	0	0	0	0	0	0	0	0	2	277.38	0.996	0.00359074	10.0254	5	0
91	O32150	BSU32540	bsn	1	4	5	16	17	28	ATGACAAAAAAAGCATGGTTTCTGCCGCTCGTCTGTGTATTACTGATTTCCGGATGGCTTGCGCCAGCAGCTTCAGCAAGCGCGCAAACCACA	ATGACAAAAAAA	GCATGGTTTCTGCCGCTCGTCTGTGTATTACTGATT	TCCGGATGGCTTGCGCCAGCAGCTTCAGCAAGCGCG	CAAACCACA	MTKKAWFLPLVCVLLISGWLAPAASASAQTT	MTKK	AWFLPLVCVLLI	SGWLAPAASASA	QTT	0	0	0.25	0	0	0	0	0	0	0	0	0.5	0	0.25	0	0	0	0	0	0.25	0	0	0	4	506.66	1.995	0.00393755	10.709	0.3	0
92	O32189	BSU32950	yusW	1	5	6	21	22	31	ATGCATTTGATCAGAGCAGCCGGGGCTGTATGTCTCGCAGTGGTTCTGATTGCGGGCTGCCGTTTCAATGAAGACCAGCATCAGGCAGAAGGAGAAAATACA	ATGCATTTGATCAGA	GCAGCCGGGGCTGTATGTCTCGCAGTGGTTCTGATTGCGGGCTGCCGT	TTCAATGAAGACCAGCATCAGGCAGAAGGA	GAAAATACA	MHLIRAAGAVCLAVVLIAGCRFNEDQHQAEGENT	MHLIR	AAGAVCLAVVLIAGCR	FNEDQHQAEG	ENT	0.4	0	0.4	0	0	0	0	0	0	0.2	0.2	0	0.2	0.2	0	0	0	0.2	0	0	0	0	0	5	668.85	1.095	0.00163714	10.7422	122.56	0
93	O32258	BSU34020	yvbX	1	4	5	18	19	27	ATGAAAAAATGGCTGATCATAGCGGTTTCACTGGCGATTGCGATTGTTCTGTTTATGTATACAAAAGGAGAAGCGAAGGCAGCCGGTATG	ATGAAAAAATGG	CTGATCATAGCGGTTTCACTGGCGATTGCGATTGTTCTGTTT	ATGTATACAAAAGGAGAAGCGAAGGCA	GCCGGTATG	MKKWLIIAVSLAIAIVLFMYTKGEAKAAGM	MKKW	LIIAVSLAIAIVLF	MYTKGEAKA	AGM	0.25	0	0.25	0	0	0	0	0	0	0	0	0.5	0	0.25	0	0	0	0	0	0	0	0.25	0	4	591.77	1.995	0.00337124	10.709	7.5	0.25
94	P40767	BSU34800	cwlO	1	3	4	12	13	30	ATGAGAAAGAGTTTAATTACACTTGGTTTGGCTTCCGTCATCGGGACAAGCAGTTTTTTGATCCCATTTACAAGTAAAACTGCATCGGCGGAAACATTA	ATGAGAAAG	AGTTTAATTACACTTGGTTTGGCTTCC	GTCATCGGGACAAGCAGTTTTTTGATCCCATTTACAAGTAAAACTGCATCGGCG	GAAACATTA	MRKSLITLGLASVIGTSSFLIPFTSKTASAETL	MRK	SLITLGLAS	VIGTSSFLIPFTSKTASA	ETL	0	0	0.333333	0	0	0	0	0	0	0	0	0.333333	0	0.333333	0	0	0	0.333333	0	0	0	0	0	3	433.57	1.996	0.00460364	11.4004	-18.4667	0
95	O32211	BSU33410	yvgO	1	9	10	21	22	26	ATGAAACGTATTCGTATCCCAATGACACTTGCTCTTGGTGCCGCTTTGACAATTGCCCCTTTGTCCTTTGCTTCCGCTGAAGAAAAT	ATGAAACGTATTCGTATCCCAATGACA	CTTGCTCTTGGTGCCGCTTTGACAATTGCCCCTTTG	TCCTTTGCTTCCGCT	GAAGAAAAT	MKRIRIPMTLALGAALTIAPLSFASAEEN	MKRIRIPMT	LALGAALTIAPL	SFASA	EEN	0.222222	0.111111	0.222222	0	0	0	0	0	0	0	0.222222	0.111111	0	0.222222	0	0.111111	0	0.222222	0	0.111111	0	0	0	9	1145.49	2.996	0.00261547	12.1309	30.3333	0
96	O34986	BSU35040	yvnB	1	5	6	18	19	27	ATGAGGAAATACACGGTTATTGCTTCTATATTACTGTCTTTTCTTTCCGTTTTGTCTGGCGGCCATCATGAATCGAAAGCTTTTCCTGTT	ATGAGGAAATACACG	GTTATTGCTTCTATATTACTGTCTTTTCTTTCCGTTTTG	TCTGGCGGCCATCATGAATCGAAAGCT	TTTCCTGTT	MRKYTVIASILLSFLSVLSGGHHESKAFPV	MRKYT	VIASILLSFLSVL	SGGHHESKA	FPV	0.2	0	0.2	0	0	0	0	0	0	0	0	0.2	0	0.2	0	0	0	0.2	0	0.2	0	0	0.2	5	697.85	1.995	0.00285878	10.4414	-24.06	0.2
97	O34310	BSU34950	pelC	1	3	4	15	16	27	ATGAAAAAAATCGTGTCTATCCTATTTATGTTCGGTTTGGTTATGGGTTTCAGCCAGTTTCAGCCATCAACCGTTTTTGCAGCTGACAAA	ATGAAAAAA	ATCGTGTCTATCCTATTTATGTTCGGTTTGGTTATG	GGTTTCAGCCAGTTTCAGCCATCAACCGTTTTTGCA	GCTGACAAA	MKKIVSILFMFGLVMGFSQFQPSTVFAADK	MKK	IVSILFMFGLVM	GFSQFQPSTVFA	ADK	0	0	0.333333	0	0	0	0	0	0	0	0	0.666667	0	0.333333	0	0	0	0	0	0	0	0	0	3	405.56	1.995	0.00491912	10.709	6.66667	0
98	O34735	BSU34940	yvpB	1	5	6	21	22	25	ATGAAAACACTGCGAACTCTATGTGTCCTGATGATTCTTTCAGGCGTTATTTTTTTCGGACTTAAAATAGATGCAAAAGATATA	ATGAAAACACTGCGA	ACTCTATGTGTCCTGATGATTCTTTCAGGCGTTATTTTTTTCGGACTT	AAAATAGATGCA	AAAGATATA	MKTLRTLCVLMILSGVIFFGLKIDAKDI	MKTLR	TLCVLMILSGVIFFGL	KIDA	KDI	0.2	0	0.4	0	0	0	0	0	0	0	0	0.2	0.2	0.2	0	0	0	0.2	0	0.2	0	0	0	5	647.83	1.996	0.00308106	11.4004	46.52	0
99	P39607	BSU38080	ywcI	1	3	4	20	21	28	ATGAAACGTTTGCTTGTATCTTTACGGGTGTGGATGGTCTTTTTGATGAACTGGGTGACGCCGGACAGAAAAACTGCGGCTGCCGCGGTCTAT	ATGAAACGT	TTGCTTGTATCTTTACGGGTGTGGATGGTCTTTTTGATGAACTGGGTGACG	CCGGACAGAAAAACTGCGGCTGCC	GCGGTCTAT	MKRLLVSLRVWMVFLMNWVTPDRKTAAAAVY	MKR	LLVSLRVWMVFLMNWVT	PDRKTAAA	AVY	0	0	0.333333	0	0	0	0	0	0	0	0	0.333333	0	0.333333	0	0	0	0.333333	0	0	0	0	0	3	433.57	1.996	0.00460364	11.4004	115.333	0
100	P39632	BSU37800	yweA	1	10	11	22	23	30	ATGCTAAAAAGAACTTCATTCGTATCTTCATTATTCATCAGTTCAGCTGTTTTACTATCAATCTTACTTCCTTCGGGCCAAGCTCATGCACAGTCTGCA	ATGCTAAAAAGAACTTCATTCGTATCTTCA	TTATTCATCAGTTCAGCTGTTTTACTATCAATCTTA	CTTCCTTCGGGCCAAGCTCATGCA	CAGTCTGCA	MLKRTSFVSSLFISSAVLLSILLPSGQAHAQSA	MLKRTSFVSS	LFISSAVLLSIL	LPSGQAHA	QSA	0.3	0.3	0.2	0	0	0	0	0.1	0	0	0	0.1	0.1	0.1	0	0	0	0.1	0.3	0.1	0.1	0	0	10	1155.37	1.996	0.00172759	11.4004	52.37	0.1
101	P71047	BSU37580	ywgB	1	9	10	20	21	26	ATGAAAATGAAATCAGGAATGGAGCAGGCGGTTTCTGTGCTGCTGTTACTGTCACGGCTGCCGGTACAGGCTTCTTTGACGTCAGAG	ATGAAAATGAAATCAGGAATGGAGCAG	GCGGTTTCTGTGCTGCTGTTACTGTCACGGCTG	CCGGTACAGGCTTCTTTG	ACGTCAGAG	MKMKSGMEQAVSVLLLLSRLPVQASLTSE	MKMKSGMEQ	AVSVLLLLSRL	PVQASL	TSE	0	0.222222	0.444444	0	0	0	0.111111	0	0.111111	0	0	0.222222	0	0.333333	0	0	0.111111	0	0.111111	0	0	0	0	9	1069.32	0.997	0.000932368	9.83984	66.5111	0
102	O32277	BSU36770	ywmB	1	9	10	23	24	30	ATGAAGAAAAAACAAGTAAGCCACGCTATTATCATTTCCGTCATGTTAAGCTTCGTCATTGCTGTTTTCCATACCATTCATGCGAGTGAATTAACGCCG	ATGAAGAAAAAACAAGTAAGCCACGCT	ATTATCATTTCCGTCATGTTAAGCTTCGTCATTGCTGTTTTC	CATACCATTCATGCGAGTGAA	TTAACGCCG	MKKKQVSHAIIISVMLSFVIAVFHTIHASELTP	MKKKQVSHA	IIISVMLSFVIAVF	HTIHASE	LTP	0.111111	0.111111	0.222222	0.111111	0	0	0	0	0	0.111111	0	0.333333	0	0.111111	0	0	0.111111	0	0.111111	0	0.111111	0	0	9	1056.29	3.094	0.00292912	10.9868	26.7778	0
103	P70960	BSU36740	ywmC	1	6	7	18	19	23	ATGAAGAAAAGATTTTCACTGATCATGATGACAGGATTGCTTTTTGGATTAACTTCACCTGCTTTTGCAGCTGAAAAG	ATGAAGAAAAGATTTTCA	CTGATCATGATGACAGGATTGCTTTTTGGATTAACT	TCACCTGCTTTTGCA	GCTGAAAAG	MKKRFSLIMMTGLLFGLTSPAFAAEK	MKKRFS	LIMMTGLLFGLT	SPAFA	AEK	0.166667	0.166667	0.166667	0	0	0	0	0.166667	0	0	0	0.333333	0	0.166667	0	0	0	0.166667	0.166667	0	0	0	0	6	795.99	2.995	0.00376261	11.5723	62.6667	0.166667
104	P70961	BSU36730	ywmD	1	3	4	15	16	23	ATGAAAAAATTGCTGGCTGCCGGTATCATTGGATTGTTGACTGTTTCCATTGCCTCCCCGTCTTTTGCCGCTGAGAAA	ATGAAAAAA	TTGCTGGCTGCCGGTATCATTGGATTGTTGACTGTT	TCCATTGCCTCCCCGTCTTTTGCC	GCTGAGAAA	MKKLLAAGIIGLLTVSIASPSFAAEK	MKK	LLAAGIIGLLTV	SIASPSFA	AEK	0	0	0.333333	0	0	0	0	0	0	0	0	0.666667	0	0.333333	0	0	0	0	0	0	0	0	0	3	405.56	1.995	0.00491912	10.709	6.66667	0
105	P94576	BSU36460	ywoF	1	5	6	22	23	27	ATGAGAAAATGGTATTTTATTCTTTTGGCGGGTGTTTTAACGTCTGTCATCCTCGCTTTCGTTTATGATAAGACAAAAGCGAATGAGGAA	ATGAGAAAATGGTAT	TTTATTCTTTTGGCGGGTGTTTTAACGTCTGTCATCCTCGCTTTCGTTTAT	GATAAGACAAAAGCG	AATGAGGAA	MRKWYFILLAGVLTSVILAFVYDKTKANEE	MRKWY	FILLAGVLTSVILAFVY	DKTKA	NEE	0.4	0	0.2	0	0	0	0	0	0	0	0	0.2	0	0.2	0	0	0	0.2	0	0	0	0.2	0.2	5	782.95	1.995	0.00254806	10.4414	-7.08	0.4
106	P96729	BSU35970	ywsB	1	6	7	18	19	30	ATGAACAAACCAACAAAACTATTTTCAACATTAGCACTTGCGGCTGGAATGACTGCGGCGGCTGCTGGCGGCGCTGGCACGATCCATGCTCAACAGCCA	ATGAACAAACCAACAAAA	CTATTTTCAACATTAGCACTTGCGGCTGGAATGACT	GCGGCGGCTGCTGGCGGCGCTGGCACGATCCATGCT	CAACAGCCA	MNKPTKLFSTLALAAGMTAAAAGGAGTIHAQQP	MNKPTK	LFSTLALAAGMT	AAAAGGAGTIHA	QQP	0	0.333333	0.166667	0	0	0	0	0	0	0	0	0.333333	0	0.166667	0.166667	0.166667	0	0	0	0.166667	0	0	0	6	717.88	1.995	0.00277902	10.709	35.2333	0
107	P37490	BSU40580	yybN	1	10	11	22	23	30	ATGAATAAATTCCTGAAGAGCAATTTCCGTTTCCTTCTTGCGGCTGCTTTAGGCATATCATTACTTGCTAGTAGTAATTTTATAAAAGCCAGCAATGAT	ATGAATAAATTCCTGAAGAGCAATTTCCGT	TTCCTTCTTGCGGCTGCTTTAGGCATATCATTACTT	GCTAGTAGTAATTTTATAAAAGCC	AGCAATGAT	MNKFLKSNFRFLLAAALGISLLASSNFIKASND	MNKFLKSNFR	FLLAAALGISLL	ASSNFIKA	SND	0.3	0.3	0.2	0	0	0	0	0.2	0	0	0	0.2	0.1	0.1	0.2	0	0	0.1	0.1	0	0	0	0	10	1284.53	2.995	0.00233159	11.5723	9.16	0.2
108	Q45606	BSU40270	yycP	1	10	11	22	23	27	ATGAAAAAGTGGATGATTACCATCGCCATGCTGATTCTCGCAGGAATCGCACTATTTGTCTTCATTTCTCCTCTCAAAAGCCATAAAACC	ATGAAAAAGTGGATGATTACCATCGCCATG	CTGATTCTCGCAGGAATCGCACTATTTGTCTTCATT	TCTCCTCTCAAAAGC	CATAAAACC	MKKWMITIAMLILAGIALFVFISPLKSHKT	MKKWMITIAM	LILAGIALFVFI	SPLKS	HKT	0.3	0	0.4	0.1	0	0	0	0	0	0	0.2	0.2	0	0.3	0	0	0	0	0	0.1	0	0.1	0	10	1252.66	1.995	0.00159261	10.709	32.68	0.1
109	O34918	BSU18630	exlX	1	6	7	18	19	25	ATGAAAAAGATCATGAGTGCATTTGTTGGTATGGTTTTGTTGACGATCTTCTGTTTTTCCCCGCAAGCTTCGGCAGCATATGAC	ATGAAAAAGATCATGAGT	GCATTTGTTGGTATGGTTTTGTTGACGATCTTCTGT	TTTTCCCCGCAAGCTTCGGCA	GCATATGAC	MKKIMSAFVGMVLLTIFCFSPQASAAYD	MKKIMS	AFVGMVLLTIFC	FSPQASA	AYD	0.166667	0.166667	0.333333	0	0	0	0	0	0	0	0.166667	0.333333	0	0.333333	0	0	0	0	0.166667	0	0	0	0	6	736.99	1.995	0.00270696	10.709	67.4167	0
110	O31487	BSU04290	ydaL	1	1	2	13	14	21	ATGCTATGCGTCATGATGCTTCTATTTTCAGCTATTGCGTCTTTTCCCGTTTCTGCGCAAGCGAAAGATCAG	ATG	CTATGCGTCATGATGCTTCTATTTTCAGCTATTGCG	TCTTTTCCCGTTTCTGCGCAAGCG	AAAGATCAG	MLCVMMLLFSAIASFPVSAQAKDQ	M	LCVMMLLFSAIA	SFPVSAQA	KDQ	0	0	1	0	0	0	0	0	0	0	0	0	0	1	0	0	0	0	0	0	0	0	0	1	149.21	-0.004	-2.68079e-05	6	0	0
111	P40406	BSU01660	nagZ	1	6	7	18	19	28	ATGAGACCTGTCTTTCCGCTTATCCTTTCAGCCGTTCTCTTTCTTTCATGCTTTTTCGGGGCCAGACAGACAGAAGCCTCTGCATCCAAACGT	ATGAGACCTGTCTTTCCG	CTTATCCTTTCAGCCGTTCTCTTTCTTTCATGCTTT	TTCGGGGCCAGACAGACAGAAGCCTCTGCA	TCCAAACGT	MRPVFPLILSAVLFLSCFFGARQTEASASKR	MRPVFP	LILSAVLFLSCF	FGARQTEASA	SKR	0.333333	0.333333	0.166667	0	0	0	0	0.166667	0	0	0	0	0	0.166667	0	0.333333	0	0.166667	0	0	0.166667	0	0	6	745.93	0.996	0.00133525	10.7422	92.0667	0.166667
112	P94356	BSU38850	yxkC	1	6	7	18	19	30	ATGCGACATAAAATCATTACGTTTATTCTCGCAGTTGTTGTCATCATTATTATCGGTAATATGATTGGCGGCGGAGGCGGCTCAGAAGCCACTTCCAAA	ATGCGACATAAAATCATT	ACGTTTATTCTCGCAGTTGTTGTCATCATTATTATC	GGTAATATGATTGGCGGCGGAGGCGGCTCAGAAGCC	ACTTCCAAA	MRHKIITFILAVVVIIIIGNMIGGGGGSEATSK	MRHKII	TFILAVVVIIII	GNMIGGGGGSEA	TSK	0.333333	0	0.166667	0	0	0	0	0	0	0.166667	0.333333	0.166667	0	0.166667	0	0	0	0.166667	0	0	0	0	0	6	797.02	2.094	0.00262729	11.4004	53.1833	0
113	O31488	BSU04310	ydaN	1	3	4	15	16	23	ATGAAACAAATAATGATTTTTCTCACAAGCTTCATGCTGCTGGCGATGACTGGACAAACGGCTCTTGCCAAAGACGTA	ATGAAACAA	ATAATGATTTTTCTCACAAGCTTCATGCTGCTGGCG	ATGACTGGACAAACGGCTCTTGCC	AAAGACGTA	MKQIMIFLTSFMLLAMTGQTALAKDV	MKQ	IMIFLTSFMLLA	MTGQTALA	KDV	0	0	0.333333	0	0	0	0	0	0	0	0	0.333333	0	0.333333	0	0	0.333333	0	0	0	0	0	0	3	405.51	0.996	0.00245617	10.0254	85.4667	0
114	O32200	BSU33110	liaG	1	7	8	19	20	27	ATGAAAAAAATGCTTGGCAAACTGTTGATCACTGCCGGTATTCTGGTTTTTTTCGCCGTCGTCGTAAAAGATGTGTTTGCTGCAGGCCTA	ATGAAAAAAATGCTTGGCAAA	CTGTTGATCACTGCCGGTATTCTGGTTTTTTTCGCC	GTCGTCGTAAAAGATGTGTTTGCT	GCAGGCCTA	MKKMLGKLLITAGILVFFAVVVKDVFAAGL	MKKMLGK	LLITAGILVFFA	VVVKDVFA	AGL	0.142857	0.142857	0.428571	0	0	0	0	0	0.142857	0	0	0.428571	0.142857	0.285714	0	0	0	0	0	0	0	0	0	7	835.14	2.995	0.00358623	10.9868	43.0143	0
115	O07909	BSU26930	yraI	1	9	10	21	22	26	ATGAATAAGTTAAAGAGGCTAAGTATGCTAACGGTGATGATTGCATCTGTGTTCATTTTTTCTAGCCATGCACTTGCGGCTCAGTAT	ATGAATAAGTTAAAGAGGCTAAGTATG	CTAACGGTGATGATTGCATCTGTGTTCATTTTTTCT	AGCCATGCACTTGCG	GCTCAGTAT	MNKLKRLSMLTVMIASVFIFSSHALAAQY	MNKLKRLSM	LTVMIASVFIFS	SHALA	AQY	0.222222	0.222222	0.444444	0	0	0	0	0	0	0	0	0.222222	0.222222	0.222222	0.111111	0	0	0.111111	0.111111	0	0	0	0	9	1120.43	2.995	0.00267308	11.5723	52.5556	0
116	Q45607	BSU40280	yycO	1	9	10	22	23	27	ATGAAGTTGAAGAAACGAGTGTCGATGTTTTTGGTAGCGCTCACAATGTGCGGCGGCCTGTTTGTTACTCCCGCCAAAGCCGTAAAGACC	ATGAAGTTGAAGAAACGAGTGTCGATG	TTTTTGGTAGCGCTCACAATGTGCGGCGGCCTGTTTGTT	ACTCCCGCCAAAGCC	GTAAAGACC	MKLKKRVSMFLVALTMCGGLFVTPAKAVKT	MKLKKRVSM	FLVALTMCGGLFV	TPAKA	VKT	0.222222	0.111111	0.333333	0	0	0	0	0	0	0	0	0.333333	0.111111	0.222222	0	0	0	0.111111	0.111111	0	0.111111	0	0	9	1120.48	3.995	0.00356544	11.6768	26.2444	0
117	P37566	BSU00720	yacD	1	5	6	17	18	32	ATGAAATCAAGAACAATCTGGACCATTATTTTAGGGGCGCTGTTGGTTTGCTGTATTGCTGTTGCATATACGCTGACGAAATCCCAAGCCGGCGCATCGTCATCC	ATGAAATCAAGAACA	ATCTGGACCATTATTTTAGGGGCGCTGTTGGTTTGC	TGTATTGCTGTTGCATATACGCTGACGAAATCCCAAGCCGGCGCA	TCGTCATCC	MKSRTIWTIILGALLVCCIAVAYTLTKSQAGASSS	MKSRT	IWTIILGALLVC	CIAVAYTLTKSQAGA	SSS	0	0.2	0.2	0	0	0	0	0	0	0	0	0.2	0	0.2	0	0	0	0.2	0.2	0.2	0	0	0	5	621.75	1.996	0.00321029	11.4004	46.52	0
118	P54525	BSU24190	yqiI	1	6	7	18	19	23	ATGAGAATGTTATGGAGGAGCTTGGCGCTGTGCGGATTGGCTTTGACGCTCGCGCCTTGTGCACAGGCAGCAGAGCCG	ATGAGAATGTTATGGAGG	AGCTTGGCGCTGTGCGGATTGGCTTTGACGCTCGCG	CCTTGTGCACAGGCA	GCAGAGCCG	MRMLWRSLALCGLALTLAPCAQAAEP	MRMLWR	SLALCGLALTLA	PCAQA	AEP	0.333333	0	0.5	0	0	0	0	0	0	0	0	0	0.166667	0.333333	0	0	0	0.333333	0	0	0	0.166667	0	6	892.14	1.996	0.00223732	12.1016	35.2333	0.166667
119	P54422	BSU18410	ggt	1	6	7	22	23	28	ATGAAAAGAACGTGGAACGTCTGTTTAACAGCTCTGCTTAGTGTTCTGTTAGTCGCTGGAAGTGTCCCTTTTCACGCGGAAGCTAAAAAACCG	ATGAAAAGAACGTGGAAC	GTCTGTTTAACAGCTCTGCTTAGTGTTCTGTTAGTCGCTGGAAGTGTC	CCTTTTCACGCGGAAGCT	AAAAAACCG	MKRTWNVCLTALLSVLLVAGSVPFHAEAKKP	MKRTWN	VCLTALLSVLLVAGSV	PFHAEA	KKP	0.166667	0.166667	0.166667	0	0	0	0	0	0	0	0	0.166667	0	0.166667	0.166667	0	0	0.166667	0	0.166667	0	0.166667	0	6	834.99	1.996	0.00239045	11.4004	58.1833	0.166667
120	Q59HN7	BSU06839	phrH	1	9	10	20	21	30	ATGCCTATTAAGAAAAAAGTGATGATGTGTCTGGCTGTTACTCTAGTTTTCGGAAGCATGTCGTTTCCAACCCTGACAAACTCCGGTGGATTTAAGGAA	ATGCCTATTAAGAAAAAAGTGATGATG	TGTCTGGCTGTTACTCTAGTTTTCGGAAGCATG	TCGTTTCCAACCCTGACAAACTCCGGTGGA	TTTAAGGAA	MPIKKKVMMCLAVTLVFGSMSFPTLTNSGGFKE	MPIKKKVMM	CLAVTLVFGSM	SFPTLTNSGG	FKE	0.222222	0.111111	0.333333	0	0	0	0	0	0	0	0.111111	0.333333	0	0.333333	0	0.111111	0	0	0	0	0.111111	0	0	9	1105.53	2.995	0.00270911	10.9868	35.6444	0
121	O32284	BSU38790	yxzE	1	3	4	15	16	20	ATGATTGTGATCATCTTATTGTTTATATCTATTATTGTTTTTCTTTCAGTCATTCAGCCGCAGCCCTCG	ATGATTGTG	ATCATCTTATTGTTTATATCTATTATTGTTTTTCTT	TCAGTCATTCAGCCG	CAGCCCTCG	MIVIILLFISIIVFLSVIQPQPS	MIV	IILLFISIIVFL	SVIQP	QPS	0.666667	0	0.333333	0	0	0	0	0	0	0	0.333333	0	0	0.333333	0	0	0	0	0	0	0.333333	0	0	3	361.5	-0.004	-1.1065e-05	6	-21.6333	0
122	O05411	BSU26820	yrpD	1	5	6	17	18	35	ATGATGAAAAAAGGTCTGCTTGCGGGTGCGCTTACGGCAACCGTGCTTTTTGGCACATGTGCAGTAGATGTACCGGGTATTATTAGTCCAAAAACCGCAGAAGCTGCATCACAG	ATGATGAAAAAAGGT	CTGCTTGCGGGTGCGCTTACGGCAACCGTGCTTTTT	GGCACATGTGCAGTAGATGTACCGGGTATTATTAGTCCAAAAACCGCAGAAGCT	GCATCACAG	MMKKGLLAGALTATVLFGTCAVDVPGIISPKTAEAASQ	MMKKG	LLAGALTATVLF	GTCAVDVPGIISPKTAEA	ASQ	0	0.2	0.4	0	0	0	0	0	0.2	0	0	0.4	0	0.4	0	0	0	0	0	0	0	0	0	5	593.81	1.995	0.00335966	10.709	-14.74	0
123	Q45071	BSU18160	xynD	1	6	7	18	19	26	ATGAGGAAAAAGTGTAGCGTATGTTTATGGATTCTAGTTTTATTATTGAGCTGCTTATCTGGGAAGTCTGCGTATGCTGCCACTAGT	ATGAGGAAAAAGTGTAGC	GTATGTTTATGGATTCTAGTTTTATTATTGAGCTGC	TTATCTGGGAAGTCTGCGTATGCT	GCCACTAGT	MRKKCSVCLWILVLLLSCLSGKSAYAATS	MRKKCS	VCLWILVLLLSC	LSGKSAYA	ATS	0	0.166667	0.166667	0	0.166667	0	0	0	0	0	0	0.333333	0	0.166667	0	0	0	0.166667	0.166667	0	0	0	0	6	751.96	2.928	0.00389382	10.6816	-4.23333	0
124	O06748	BSU11040	yitM	1	3	4	19	20	29	ATGAAGAAGGCGTTTCTAGTATTTTTGTCGGTTGTATTGGTGACGACTGTGTTTTTGGTGAAGCAGCAAGAAAGTGTGGCACAGGCAAAGCAGCTT	ATGAAGAAG	GCGTTTCTAGTATTTTTGTCGGTTGTATTGGTGACGACTGTGTTTTTG	GTGAAGCAGCAAGAAAGTGTGGCACAGGCA	AAGCAGCTT	MKKAFLVFLSVVLVTTVFLVKQQESVAQAKQL	MKK	AFLVFLSVVLVTTVFL	VKQQESVAQA	KQL	0	0	0.333333	0	0	0	0	0	0	0	0	0.666667	0	0.333333	0	0	0	0	0	0	0	0	0	3	405.56	1.995	0.00491912	10.709	6.66667	0
125	O05213	BSU01670	amiE	1	5	6	17	18	25	ATGAAAACAAAGACACTGTTCATATTCAGTGCCATTTTAACCCTATCGATATTTGCGCCAAATGAAACCTTCGCACAAACAGCA	ATGAAAACAAAGACA	CTGTTCATATTCAGTGCCATTTTAACCCTATCGATA	TTTGCGCCAAATGAAACCTTCGCA	CAAACAGCA	MKTKTLFIFSAILTLSIFAPNETFAQTA	MKTKT	LFIFSAILTLSI	FAPNETFA	QTA	0	0	0.2	0	0	0	0	0	0	0	0	0.4	0	0.2	0	0	0	0	0	0.4	0	0	0	5	607.77	1.995	0.00328249	10.709	8	0
126	P38425	BSU25520	yqxA	1	7	8	21	22	26	ATGATTGCATACTTTGGAAAGTGCTTACTGCTTGTCACGATCATGTTTTTAGGCGTTCTGTTCGGCATGCAGCAGGCAAACCACGGG	ATGATTGCATACTTTGGAAAG	TGCTTACTGCTTGTCACGATCATGTTTTTAGGCGTTCTGTTC	GGCATGCAGCAGGCA	AACCACGGG	MIAYFGKCLLLVTIMFLGVLFGMQQANHG	MIAYFGK	CLLLVTIMFLGVLF	GMQQA	NHG	0.428571	0.142857	0.285714	0.142857	0	0	0	0.142857	0.142857	0	0.142857	0.142857	0	0.142857	0	0	0	0	0	0	0	0	0.142857	7	829.02	0.995	0.00120021	9.65039	-3.55714	0.285714
127	P94431	BSU03940	ycnI	1	5	6	21	22	26	ATGTTGAAAAAAATCGCATTGACACTATGTCCGGCTATTGTCGGCTCCCTCTTATTCTTTACGGCCCCTGCCAGCGCGCATGTTTCT	ATGTTGAAAAAAATC	GCATTGACACTATGTCCGGCTATTGTCGGCTCCCTCTTATTCTTTACG	GCCCCTGCCAGCGCG	CATGTTTCT	MLKKIALTLCPAIVGSLLFFTAPASAHVS	MLKKI	ALTLCPAIVGSLLFFT	APASA	HVS	0.4	0	0.4	0	0	0	0	0	0	0	0.2	0.4	0.2	0.2	0	0	0	0	0	0	0	0	0	5	631.87	1.995	0.0031573	10.709	-25.96	0
128	O05391	BSU27750	bofC	1	8	9	22	23	30	ATGAAACGATTCAGCACGGCGTATCTTTTGCTGGGCATTCTTTGCTCAGCGGCAGTATTTTTAATAGGAGCTCCTTCCCGCGCACTTGGCGCGGAAGTG	ATGAAACGATTCAGCACGGCGTAT	CTTTTGCTGGGCATTCTTTGCTCAGCGGCAGTATTTTTAATA	GGAGCTCCTTCCCGCGCACTTGGC	GCGGAAGTG	MKRFSTAYLLLGILCSAAVFLIGAPSRALGAEV	MKRFSTAY	LLLGILCSAAVFLI	GAPSRALG	AEV	0.25	0.125	0.25	0.125	0	0	0	0.125	0	0	0	0.125	0	0.125	0	0	0	0.125	0.125	0.125	0	0	0.125	8	1003.18	1.995	0.00198868	10.4414	49.5	0.25
129	P42293	BSU39330	abnB	1	7	8	18	19	26	ATGTTCAACCGATTGTTCCGTGTATGTTTTCTTGCAGCTCTTATCATGGCCTTCACCCTCCCAAACTCCGTCTATGCACAAAAACCT	ATGTTCAACCGATTGTTCCGT	GTATGTTTTCTTGCAGCTCTTATCATGGCCTTC	ACCCTCCCAAACTCCGTCTATGCA	CAAAAACCT	MFNRLFRVCFLAALIMAFTLPNSVYAQKP	MFNRLFR	VCFLAALIMAF	TLPNSVYA	QKP	0.428571	0.142857	0.285714	0	0	0	0	0.285714	0	0	0	0	0.142857	0.142857	0.142857	0	0	0.285714	0	0	0	0	0	7	983.19	1.996	0.00203013	12.1016	8.57143	0.285714
130	P71014	BSU31080	bslA	1	4	5	20	21	28	ATGAAACGCAAATTATTATCTTCTTTGGCAATTAGTGCATTAAGTCTCGGGTTACTCGTTTCTGCACCTACAGCTTCTTTCGCGGCTGAATCT	ATGAAACGCAAA	TTATTATCTTCTTTGGCAATTAGTGCATTAAGTCTCGGGTTACTCGTT	TCTGCACCTACAGCTTCTTTCGCG	GCTGAATCT	MKRKLLSSLAISALSLGLLVSAPTASFAAES	MKRK	LLSSLAISALSLGLLV	SAPTASFA	AES	0	0	0.25	0	0	0	0	0	0	0	0	0.5	0	0.25	0	0	0	0.25	0	0	0	0	0	4	561.74	2.995	0.00533165	11.5723	89	0
131	P54587	BSU09030	yhcC	1	1	2	20	21	25	ATGGCCATTATTATAGCAATAATTGCTGCTGTCATTGTCATTGCGGCCCTTATTACATTTAACGTCCGCAACGCCTCACCTGGA	ATG	GCCATTATTATAGCAATAATTGCTGCTGTCATTGTCATTGCGGCCCTTATTACATTT	AACGTCCGCAACGCC	TCACCTGGA	MAIIIAIIAAVIVIAALITFNVRNASPG	M	AIIIAIIAAVIVIAALITF	NVRNA	SPG	0	0	1	0	0	0	0	0	0	0	0	0	0	1	0	0	0	0	0	0	0	0	0	1	149.21	-0.004	-2.68079e-05	6	0	0
132	O34841	BSU18380	iseA	1	3	4	15	16	23	ATGAAAAAATGTCTTCTATTTCTAACAACCATTGCACTTATTCTGTCATTAAGCACAAATGCATTTGCGAAAAATACA	ATGAAAAAA	TGTCTTCTATTTCTAACAACCATTGCACTTATTCTG	TCATTAAGCACAAATGCATTTGCG	AAAAATACA	MKKCLLFLTTIALILSLSTNAFAKNT	MKK	CLLFLTTIALIL	SLSTNAFA	KNT	0	0	0.333333	0	0	0	0	0	0	0	0	0.666667	0	0.333333	0	0	0	0	0	0	0	0	0	3	405.56	1.995	0.00491912	10.709	6.66667	0
133	C0H426	BSU18908	yozY	1	5	6	17	18	25	ATGAACCTTCGAAAAATTTTATTGAGTTCTGCTTTATCATTAGGTATGCTGGTATCTGCTGCTCCTGTCTTGGCAACAAGTTCT	ATGAACCTTCGAAAA	ATTTTATTGAGTTCTGCTTTATCATTAGGTATGCTG	GTATCTGCTGCTCCTGTCTTGGCA	ACAAGTTCT	MNLRKILLSSALSLGMLVSAAPVLATSS	MNLRK	ILLSSALSLGML	VSAAPVLA	TSS	0.2	0.2	0.4	0	0	0	0	0	0	0	0	0.2	0.2	0.2	0.2	0	0	0.2	0	0	0	0	0	5	660.83	1.996	0.00302044	11.4004	46.52	0
wt	P00692		amyQ	1	12	13	24	25	31	ATGATTCAAAAACGAAAGCGGACAGTTTCGTTCAGACTTGTGCTTATGTGCACGCTGTTATTTGTCAGTTTGCCGATTACAAAAACATCAGCCGTAAATGGC	ATGATTCAAAAACGAAAGCGGACAGTTTCGTTCAGA	CTTGTGCTTATGTGCACGCTGTTATTTGTCAGTTTG	CCGATTACAAAAACATCAGCC	GTAAATGGC	MIQKRKRTVSFRLVLMCTLLFVSLPITKTSAVNG	MIQKRKRTVSFR	LVLMCTLLFVSL	PITKTSA	VNG	0.25	0.0833333	0.0833333	0	0	0	0	0.0833333	0	0	0.0833333	0.166667	0	0.0833333	0	0	0.0833333	0.25	0.0833333	0.0833333	0.0833333	0	0	12	1549.89	4.995	0.00322281	12.4243	63.5	0.0833333
wt	P19531		amyM	1	7	8	24	25	33	ATGAAAAAGAAAACGCTTTCTTTATTTGTGGGACTGATGCTCCTCATCGGTCTTCTGTTCAGCGGTTCTCTTCCGTACAATCCAAACGCCGCTGAAGCCAGCAGTTCC	ATGAAAAAGAAAACGCTTTCT	TTATTTGTGGGACTGATGCTCCTCATCGGTCTTCTGTTCAGCGGTTCTCTT	CCGTACAATCCAAACGCCGCTGAAGCC	AGCAGTTCC	MKKKTLSLFVGLMLLIGLLFSGSLPYNPNAAEASSS	MKKKTLS	LFVGLMLLIGLLFSGSL	PYNPNAAEA	SSS	0.142857	0.142857	0.285714	0	0	0	0	0	0	0	0	0.428571	0.142857	0.142857	0	0	0	0	0.142857	0.142857	0	0	0	7	835.07	2.995	0.00358653	10.9868	8.57143	0
wt	P00691		amyE	1	9	10	25	26	33	ATGTTTGCAAAACGATTCAAAACCTCTTTACTGCCGTTATTCGCTGGATTTTTATTGCTGTTTCATTTGGTTCTGGCAGGACCGGCGGCTGCGAGTGCTGAAACGGCG	ATGTTTGCAAAACGATTCAAAACCTCT	TTACTGCCGTTATTCGCTGGATTTTTATTGCTGTTTCATTTGGTTCTG	GCAGGACCGGCGGCTGCGAGTGCT	GAAACGGCG	MFAKRFKTSLLPLFAGFLLLFHLVLAGPAAASAETA	MFAKRFKTS	LLPLFAGFLLLFHLVL	AGPAAASA	ETA	0.222222	0.111111	0.222222	0.111111	0	0	0	0.222222	0	0	0	0.222222	0	0.111111	0	0	0	0.111111	0.111111	0.111111	0	0	0	9	1115.35	2.995	0.00268526	11.5723	28.4111	0.222222
[truncated: 197 more columns]

## Sheet: Library_w_Bins_and_WA
	index	#	ID	Locus	gene	Library	SP_nt	SP_aa	N_nt	H_nt	C_nt	Ac_nt	N_aa	H_aa	C_aa	Ac_aa	WA	Set	unambiguousReads_BIN01_bin	unambiguousReads_BIN02_bin	unambiguousReads_BIN03_bin	unambiguousReads_BIN04_bin	unambiguousReads_BIN05_bin	unambiguousReads_BIN06_bin	unambiguousReads_BIN07_bin	unambiguousReads_BIN08_bin	unambiguousReads_BIN09_bin	unambiguousReads_BIN10_bin	unambiguousReads_BIN11_bin	unambiguousReads_BIN12_bin	Tot_unambiguousReads_1_10	Perc_unambiguousReads_BIN01_bin	Perc_unambiguousReads_BIN02_bin	Perc_unambiguousReads_BIN03_bin	Perc_unambiguousReads_BIN04_bin	Perc_unambiguousReads_BIN05_bin	Perc_unambiguousReads_BIN06_bin	Perc_unambiguousReads_BIN07_bin	Perc_unambiguousReads_BIN08_bin	Perc_unambiguousReads_BIN09_bin	Perc_unambiguousReads_BIN10_bin	Turn_N	A_N	C_N	D_N	E_N	F_N	G_N	H_N
0	0	1	P04189	BSU10300	aprE	AC_Charge_-1	ATGAGAAGCAAAAAATTGTGGATCAGCTTGTTGTTTGCGTTAACGTTAATCTTTACGATGGCGTTCAGCAACATGTCTGCGCAGGCTGCCGGAGAA	MRSKKLWISLLFALTLIFTMAFSNMSAQAAGE	ATGAGAAGCAAAAAA	TTGTGGATCAGCTTGTTGTTTGCGTTAACGTTAATC	TTTACGATGGCGTTCAGCAACATGTCTGCGCAGGCT	GCCGGAGAA	MRSKK	LWISLLFALTLI	FTMAFSNMSAQA	AGE	1.26663		212.878	70.0068	0.855661	0	0	0.831644	0	0	0	0	96	51	284.572	0.748063	0.246008	0.00300684	0	0	0.00292244	0	0	0	0	0.2	0	0	0	0	0	0	0
1	1	2	P53001	BSU22370	aspB	AC_Charge_-1	ATGAAACTGGCAAAAAGAGTATCCGCATTAACACCATCAACCACACTGGCAATCACAGCGAAAGCGGCGCCAGAT	MKLAKRVSALTPSTTLAITAKAAPD	ATGAAACTGGCAAAAAGA	GTATCCGCATTAACACCATCAACCACACTGGCAATC	ACAGCGAAAGCG	GCGCCAGAT	MKLAKR	VSALTPSTTLAI	TAKA	APD	7.88757	Train	3.90601	6.90208	168.565	2.8003	295.379	164.666	341.345	749.739	904.789	605.094	266	1013	3243.18	0.00120438	0.00212818	0.0519752	0.000863442	0.0910769	0.0507728	0.10525	0.231174	0.278982	0.186574	0	0.166667	0	0	0	0	0	0
2	2	3	P10475	BSU18130	eglS	AC_Charge_-1	ATGAAACGGTCAATCTCTATTTTTATTACGTGTTTATTGATTACGTTATTGACAATGGGCGGCATGATAGCTTCGCCGGCATCAGCAGCAGGGGAA	MKRSISIFITCLLITLLTMGGMIASPASAAGE	ATGAAACGGTCAATC	TCTATTTTTATTACGTGTTTATTGATTACGTTATTG	ACAATGGGCGGCATGATAGCTTCGCCGGCATCAGCA	GCAGGGGAA	MKRSI	SIFITCLLITLL	TMGGMIASPASA	AGE	2.0271		104.486	72.9648	101.824	0	0.884369	0.831644	0.864164	0	0	0	0	38	281.854	0.370708	0.258874	0.361263	0	0.00313768	0.00295062	0.00306599	0	0	0	0.2	0	0	0	0	0	0	0
3	3	4	P04957	BSU39070	bglS	AC_Charge_-1	ATGCCTTATCTGAAACGAGTGTTGCTGCTTCTTGTCACTGGATTGTTTATGAGTTTGTTTGCAGTCACTGCTACTGCCTCAGCTCAAACAGAT	MPYLKRVLLLLVTGLFMSLFAVTATASAQTD	ATGCCTTATCTGAAACGA	GTGTTGCTGCTTCTTGTCACTGGATTGTTTATGAGTTTGTTT	GCAGTCACTGCTACTGCCTCAGCT	CAAACAGAT	MPYLKR	VLLLLVTGLFMSLF	AVTATASA	QTD	1.91422	Train	1553.62	2091.33	1019.95	3.73374	1.76874	2.49493	4.32082	5.89572	5.02103	2.05814	446	173	4690.19	0.331248	0.445895	0.217464	0.000796075	0.000377115	0.000531947	0.000921247	0.00125703	0.00107054	0.000438819	0.166667	0	0	0	0	0	0	0
4	4	5	P16397	BSU15300	bpr	AC_Charge_-1	ATGAGGAAAAAAACGAAAAACAGACTCATCAGCTCTGTTTTAAGTACAGTTGTCATCAGTTCACTGCTGTTTCCGGGAGCAGCCGGGGCAAGCAGTGAT	MRKKTKNRLISSVLSTVVISSLLFPGAAGASSD	ATGAGGAAAAAAACGAAAAACAGACTCATCAGCTCT	GTTTTAAGTACAGTTGTCATCAGTTCACTGCTGTTT	CCGGGAGCAGCCGGGGCA	AGCAGTGAT	MRKKTKNRLISS	VLSTVVISSLLF	PGAAGA	SSD	2.46572	Train	555.63	110.433	5.13396	1.86687	331.638	0	0	0.98262	1.00421	1.02907	69	131	1007.72	0.551374	0.109587	0.00509464	0.00185257	0.329098	0	0	0.000975094	0.000996514	0.00102119	0.25	0	0	0	0	0	0	0
5	5	6	P50864	BSU01530	cwlD	AC_Charge_-1	ATGAGGAAAAAGCTTAAATGGCTCAGTTTTTTGCTAGGCTTCATCATATTACTATTTCTGTTCAAGTATCAGTTCAGCAATAACACAGAA	MRKKLKWLSFLLGFIILLFLFKYQFSNNTE	ATGAGGAAAAAGCTTAAATGGCTCAGT	TTTTTGCTAGGCTTCATCATATTACTATTTCTGTTC	AAGTATCAGTTCAGCAAT	AACACAGAA	MRKKLKWLS	FLLGFIILLFLF	KYQFSN	NTE	8.64491		0	0	0.855661	0	0	3.32658	11.2341	0.98262	84.3532	2.05814	575	17	102.81	0	0	0.00832271	0	0	0.0323564	0.10927	0.0095576	0.820474	0.0200188	0.111111	0	0	0	0	0	0	0
6	6	7	P35150	BSU23190	dacB	AC_Charge_-1	ATGCGCATTTTCAAAAAAGCAGTATTCGTGATCATGATTTCTTTTCTTATTGCAACCGTAAATGTGAATACAGCACATGCTGCTATAGAC	MRIFKKAVFVIMISFLIATVNVNTAHAAID	ATGCGCATTTTCAAAAAA	GCAGTATTCGTGATCATGATTTCTTTTCTTATTGCA	ACCGTAAATGTGAATACAGCACATGCT	GCTATAGAC	MRIFKK	AVFVIMISFLIA	TVNVNTAHA	AID	4.15741		0.976503	4.93005	202.792	0.933434	120.274	6.65315	38.8874	1.96524	1.00421	2.05814	378	151	380.474	0.00256654	0.0129577	0.532997	0.00245335	0.316117	0.0174865	0.102208	0.00516524	0.00263935	0.00540942	0	0	0	0	0	0.166667	0	0
7	7	8	P38422	BSU23480	dacF	AC_Charge_-1	ATGAAACGTCTTTTATCCACTTTGTTGATTGGTATAATGCTGCTTACATTTGCACCGTCTGCATTTGCAGCGCAAGAT	MKRLLSTLLIGIMLLTFAPSAFAAQD	ATGAAACGT	CTTTTATCCACTTTGTTGATTGGTATAATGCTGCTT	ACATTTGCACCGTCTGCATTTGCA	GCGCAAGAT	MKR	LLSTLLIGIMLL	TFAPSAFA	AQD	1.59951	Train	1602.44	556.11	429.542	0	7.95932	0.831644	2.59249	0.98262	8.03364	3.08721	906	338	2611.58	0.613591	0.21294	0.164476	0	0.0030477	0.000318445	0.000992691	0.000376255	0.00307616	0.00118212	0	0	0	0	0	0	0	0
8	8	9	P39578	BSU38530	dltD	AC_Charge_-1	ATGAAAAAGCGTTTTTTCGGTCCAATTATTTTGGCGTTTATTCTATTCGCAGGCGCCATCGCAATTCCAGAA	MKKRFFGPIILAFILFAGAIAIPE	ATGAAAAAGCGT	TTTTTCGGTCCAATTATTTTGGCGTTTATTCTATTC	GCAGGCGCCATCGCA	ATTCCAGAA	MKKR	FFGPIILAFILF	AGAIA	IPE			0	0	0	0	0	0	0	0	0	0	0	0	0											0	0	0	0	0	0	0	0
9	9	10	P16396	BSU38400	epr	AC_Charge_-1	ATGAAAAACATGTCTTGCAAACTTGTTGTATCAGTCACTCTGTTTTTCAGTTTTCTCACCATAGGCCCTCTCGCTCATGCGCAAAACGAC	MKNMSCKLVVSVTLFFSFLTIGPLAHAQND	ATGAAAAACATGTCTTGCAAA	CTTGTTGTATCAGTCACTCTGTTTTTCAGTTTTCTC	ACCATAGGCCCTCTCGCTCATGCG	CAAAACGAC	MKNMSCK	LVVSVTLFFSFL	TIGPLAHA	QND	1.21786	Train	3436.31	352.992	149.741	6.53404	4.42184	7.4848	5.18499	6.87834	4.01682	3.08721	445	216	3976.65	0.864122	0.0887661	0.0376549	0.0016431	0.00111195	0.00188218	0.00130386	0.00172968	0.0010101	0.000776334	0.285714	0	0.142857	0	0	0	0	0
10	10	11	P35536	BSU16340	fliZ	AC_Charge_-1	ATGAAAAAGAGTCAATATTTTATTGTTTTTATTTGTTTTTTCGTTTTATTCAGTGTACATCCGATTGCTGCTGCCGCGGCACCGGAT	MKKSQYFIVFICFFVLFSVHPIAAAAAPD	ATGAAAAAGAGTCAATAT	TTTATTGTTTTTATTTGTTTTTTCGTTTTATTCAGT	GTACATCCGATTGCTGCTGCCGCG	GCACCGGAT	MKKSQY	FIVFICFFVLFS	VHPIAAAA	APD	1.90881		143.546	171.566	90.7	0	0.884369	0	0	0.98262	1.00421	0	53	65	408.683	0.35124	0.419802	0.221932	0	0.00216395	0	0	0.00240436	0.00245717	0	0.166667	0	0	0	0	0	0	0
11	11	12	P37965	BSU02130	glpQA	AC_Charge_-1	ATGAGAAAAAATAGAATACTGGCCTTGTTTGTTCTGTCGCTGGGCTTACTCTCATTTATGGTAACGCCAGTGTCGGCAGCGTCAGAA	MRKNRILALFVLSLGLLSFMVTPVSAASE	ATGAGAAAAAATAGA	ATACTGGCCTTGTTTGTTCTGTCGCTGGGCTTACTC	TCATTTATGGTAACGCCAGTGTCGGCA	GCGTCAGAA	MRKNR	ILALFVLSLGLL	SFMVTPVSA	ASE	2.25561		7.81202	47.3285	0.855661	0	0.884369	0	0.864164	0	1.00421	1.02907	214	25	59.778	0.130684	0.791738	0.014314	0	0.0147942	0	0.0144562	0	0.0167989	0.0172149	0.2	0	0	0	0	0	0	0
12	12	13	P37957	BSU02700	estA	AC_Charge_-1	ATGAAATTTGTAAAAAGAAGGATCATTGCACTTGTAACAATTTTGATGCTGTCTGTTACATCGCTGTTTGCGTTGCAGCCGTCAGCAAAAGCCGCTCCGGAT	MKFVKRRIIALVTILMLSVTSLFALQPSAKAAPD	ATGAAATTTGTAAAAAGAAGG	ATCATTGCACTTGTAACAATTTTGATGCTGTCTGTTACATCGCTGTTTGCG	TTGCAGCCGTCAGCAAAAGCC	GCTCCGGAT	MKFVKRR	IIALVTILMLSVTSLFA	LQPSAKA	APD	2.10701	Train	1318.28	2070.62	524.52	178.286	76.9401	3.32658	3.45666	17.6872	8.03364	58.6571	512	242	4259.81	0.309469	0.486084	0.123132	0.041853	0.0180619	0.000780921	0.000811458	0.0041521	0.00188592	0.0137699	0	0	0	0	0	0.142857	0	0
13	13	14	Q79F14	BSU08350	estB	AC_Charge_-1	ATGAAAAAAGTACTTATGGCATTCATTATTTGTTTATCGCTGATTCTATCTGTTTTAGCCGCTCCGCCGTCTGGCGCAAAAGCTGCTTCAGAA	MKKVLMAFIICLSLILSVLAAPPSGAKAASE	ATGAAAAAA	GTACTTATGGCATTCATTATTTGTTTATCGCTGATTCTA	TCTGTTTTAGCCGCTCCGCCGTCTGGCGCAAAAGCT	GCTTCAGAA	MKK	VLMAFIICLSLIL	SVLAAPPSGAKA	ASE	1.4901	Train	1102.47	554.138	90.7	4.66717	0.884369	2.49493	3.45666	3.93048	2.00841	4.11629	190	105	1768.87	0.623264	0.313273	0.0512757	0.00263851	0.000499963	0.00141047	0.00195416	0.00222203	0.00113542	0.00232707	0	0	0	0	0	0	0	0
14	14	15	Q02113	BSU35630	lytB	AC_Charge_-1	ATGAAATCTTGCAAACAATTGATAGTGTGTTCACTTGCTGCAATCTTATTATTGATTCCATCAGTTTCTTTTGCAGCACCAGAT	MKSCKQLIVCSLAAILLLIPSVSFAAPD	ATGAAATCTTGCAAACAA	TTGATAGTGTGTTCACTTGCTGCAATCTTATTATTG	ATTCCATCAGTTTCTTTTGCA	GCACCAGAT	MKSCKQ	LIVCSLAAILLL	IPSVSFA	APD	2.43473	Train	98.6268	924.878	231.028	219.357	2.65311	1.66329	0.864164	2.94786	2.00841	3.08721	122	215	1487.11	0.0663209	0.621928	0.155353	0.147505	0.00178406	0.00111847	0.000581101	0.00198227	0.00135054	0.00207598	0.166667	0	0.166667	0	0	0	0	0
15	15	16	Q02114	BSU35620	lytC	AC_Charge_-1	ATGCGTTCTTATATAAAAGTCCTAACAATGTGTTTTCTGGGGCTCATACTTTTTGTGCCAACAGCTTTGGCCGCCAACGAT	MRSYIKVLTMCFLGLILFVPTALAAND	ATGCGTTCTTATATAAAA	GTCCTAACAATGTGTTTTCTGGGGCTCATACTTTTTGTG	CCAACAGCTTTGGCC	GCCAACGAT	MRSYIK	VLTMCFLGLILFV	PTALA	AND	2.10509	Train	1263.59	1142.79	780.363	6.53404	185.717	41.5822	3.45666	1.96524	3.01262	7.2035	601	251	3436.22	0.367729	0.332571	0.227099	0.00190152	0.0540471	0.0121012	0.00100595	0.00057192	0.000876725	0.00209635	0.166667	0	0	0	0	0	0	0
16	16	17	P39848	BSU35780	lytD	AC_Charge_-1	ATGAAAAAGAGACTAATCGCACCTATGCTTCTATCCGCCGCGTCCCTTGCCTTTTTTGCCATGTCTGGTTCTGCCCAGGCAGCCGCGGAA	MKKRLIAPMLLSAASLAFFAMSGSAQAAAE	ATGAAAAAGAGACTAATCGCACCTATG	CTTCTATCCGCCGCGTCCCTTGCCTTTTTTGCC	ATGTCTGGTTCTGCCCAGGCA	GCCGCGGAA	MKKRLIAPM	LLSAASLAFFA	MSGSAQA	AAE	2.56198	Train	134.757	343.132	40.2161	227.758	7.95932	4.15822	0.864164	0.98262	0	2.05814	215	87	761.886	0.176874	0.450372	0.0527849	0.29894	0.0104469	0.0054578	0.00113424	0.00128972	0	0.00270138	0.111111	0.111111	0	0	0	0	0	0
17	17	18	P54421	BSU09420	lytE	AC_Charge_-1	ATGAAAAAGCAAATCATTACAGCTACGACAGCAGTTGTTTTAGGATCGACGTTATTTGCAGGAGCGGCATCTGCACAAAGCGAT	MKKQIITATTAVVLGSTLFAGAASAQSD	ATGAAAAAGCAA	ATCATTACAGCTACGACAGCAGTTGTTTTAGGATCGACGTTATTTGCA	GGAGCGGCATCTGCA	CAAAGCGAT	MKKQ	IITATTAVVLGSTLFA	GAASA	QSD	2.53876	Train	1154.23	1984.84	88.1331	1407.62	243.201	12.4747	6.04915	1.96524	7.02944	3.08721	886	291	4908.63	0.235142	0.404358	0.0179547	0.286764	0.0495457	0.00254138	0.00123235	0.000400365	0.00143206	0.000628936	0	0	0	0	0	0	0	0
18	18	19	O07532	BSU09370	lytF	AC_Charge_-1	ATGAAAAAGAAATTAGCAGCAGGGCTGACAGCATCTGCGATTGTCGGCACAACTTTAGTAGTGACACCAGCTGAAGCAGCAACGGAT	MKKKLAAGLTASAIVGTTLVVTPAEAATD	ATGAAAAAGAAA	TTAGCAGCAGGGCTGACAGCATCTGCGATTGTCGGCACAACTTTAGTA	GTGACACCAGCTGAAGCA	GCAACGGAT	MKKK	LAAGLTASAIVGTTLV	VTPAEA	ATD	2.8792	Train	379.86	1064.89	556.179	188.554	602.255	2.49493	6.04915	1.96524	6.02523	2.05814	226	176	2810.33	0.135165	0.37892	0.197905	0.067093	0.2143	0.000887771	0.00215247	0.000699291	0.00214396	0.000732348	0	0	0	0	0	0	0	0
19	19	20	P39899	BSU11100	nprB	AC_Charge_-1	ATGCGCAACTTGACCAAGACATCTCTATTACTGGCCGGCTTATGCACAGCGGCCCAAATGGTTTTTGTAACACATGCCTCAGCTGCTACGGAT	MRNLTKTSLLLAGLCTAAQMVFVTHASAATD	ATGCGCAACTTGACCAAG	ACATCTCTATTACTGGCCGGCTTATGCACAGCGGCC	CAAATGGTTTTTGTAACACATGCCTCAGCT	GCTACGGAT	MRNLTK	TSLLLAGLCTAA	QMVFVTHASA	ATD	2.35094	Train	0.976503	744.438	310.605	0	3.53748	0.831644	5.18499	1.96524	2.00841	0	776	91	1069.55	0.000913006	0.696031	0.290408	0	0.00330745	0.000777566	0.00484783	0.00183745	0.00187781	0	0.166667	0	0	0	0	0	0	0
20	20	21	P68736	BSU14700	nprE	AC_Charge_-1	ATGGGTTTAGGTAAGAAATTGTCTGTTGCTGTCGCTGCTTCGTTTATGAGTTTATCAATCAGCCTGCCAGGTGTTCAGGCTGCTACTGAG	MGLGKKLSVAVAASFMSLSISLPGVQAATE	ATGGGTTTAGGTAAGAAA	TTGTCTGTTGCTGTCGCTGCTTCGTTTATGAGTTTATCAATCAGCCTG	CCAGGTGTTCAGGCT	GCTACTGAG	MGLGKK	LSVAVAASFMSLSISL	PGVQA	ATE			0	0	0	0	0	0	0	0	0	0	0	0	0											0.333333	0	0	0	0	0	0.333333	0
21	21	22	P42983	BSU25750	nucB	AC_Charge_-1	ATGAAAAAATGGATGGCAGGCCTGTTTCTTGCTGCAGCAGTTCTTCTTTGTTTAATGGTTCCGCAACAGATCCAAGGCGCATCTGAA	MKKWMAGLFLAAAVLLCLMVPQQIQGASE	ATGAAAAAATGGATGGCA	GGCCTGTTTCTTGCTGCAGCAGTTCTTCTTTGTTTA	ATGGTTCCGCAACAGATCCAAGGC	GCATCTGAA	MKKWMA	GLFLAAAVLLCL	MVPQQIQG	ASE	4.46877		0	0	13.6906	0.933434	0	0	0	0.98262	0	3.08721	48	53	18.6938	0	0	0.732357	0.0499327	0	0	0	0.0525638	0	0.165146	0	0.166667	0	0	0	0	0	0
22	22	23	P39844	BSU18350	dacC	AC_Charge_-1	ATGAAAAAAAGCATAAAGCTTTATGTTGCTGTTTTACTGCTTTTCGTCGTTGCTTCGGTGCCTTATATGCATCAGGCTGCGCTTGCCGCTCCAGAT	MKKSIKLYVAVLLLFVVASVPYMHQAALAAPD	ATGAAAAAAAGCATAAAG	CTTTATGTTGCTGTTTTACTGCTTTTCGTCGTT	GCTTCGGTGCCTTATATGCATCAGGCTGCGCTTGCC	GCTCCAGAT	MKKSIK	LYVAVLLLFVV	ASVPYMHQAALA	APD	4.34537	Train	1.95301	330.314	178.833	789.686	1078.93	309.372	2.59249	6.87834	7.02944	2.05814	122	259	2707.65	0.000721293	0.121993	0.0660475	0.29165	0.398475	0.114259	0.000957471	0.00254034	0.00259614	0.000760123	0.166667	0	0	0	0	0	0	0
23	23	24	P40750	BSU31490	pbpD	AC_Charge_-1	ATGACCATGTTACGAAAAATAATCGGATGGATTTTGCTCCTTTGCATAATCCCATTGTTTGCATTTACAGTTATCGCTTCCGGAGCCACGGAT	MTMLRKIIGWILLLCIIPLFAFTVIASGATD	ATGACCATGTTACGAAAA	ATAATCGGATGGATTTTGCTCCTTTGCATAATC	CCATTGTTTGCATTTACAGTTATCGCTTCCGGA	GCCACGGAT	MTMLRK	IIGWILLLCII	PLFAFTVIASG	ATD	6.30882	Train	14.6475	704.012	108.669	438.714	1536.15	1398.83	700.837	497.206	168.706	1394.39	642	487	6962.16	0.00210388	0.10112	0.0156085	0.0630141	0.220643	0.200918	0.100664	0.0714155	0.0242319	0.200282	0	0	0	0	0	0	0	0
24	24	25	P39116	BSU07560	pel	AC_Charge_-1	ATGAAAAAAGTGATGTTAGCTACGGCTTTGTTTTTAGGATTGACTCCAGCTGGCGCGAACGCAGCTTCGGAG	MKKVMLATALFLGLTPAGANAASE	ATGAAAAAA	GTGATGTTAGCTACGGCTTTGTTTTTAGGATTGACT	CCAGCTGGCGCGAACGCA	GCTTCGGAG	MKK	VMLATALFLGLT	PAGANA	ASE			0	0	0	0	0	0	0	0	0	0	0	0	0											0	0	0	0	0	0	0	0
25	25	26	O34819	BSU18650	pelB	AC_Charge_-1	ATGAAACGACTTTGTTTATGGTTCACCGTCTTTAGCTTGTTTTTGGTTCTCTTGCCTGGAAAAGCATTAGGTGCAGTCGAA	MKRLCLWFTVFSLFLVLLPGKALGAVE	ATGAAACGA	CTTTGTTTATGGTTCACCGTCTTTAGCTTGTTTTTGGTTCTCTTG	CCTGGAAAAGCATTAGGT	GCAGTCGAA	MKR	LCLWFTVFSLFLVLL	PGKALG	AVE	4.16579		0.976503	0	50.484	58.8064	0	39.0873	0	0	0	0	0	112	149.354	0.00653817	0	0.338015	0.393738	0	0.261709	0	0	0	0	0	0	0	0	0	0	0	0
26	26	27	Q00829	BSU12440	phrA	AC_Charge_-1	ATGAAATCTAAATGGATGTCAGGTTTGTTGCTCGTTGCGGTCGGGTTCAGCTTTACTCAGGTGATGGTTCATGCAGGTTCAGAC	MKSKWMSGLLLVAVGFSFTQVMVHAGSD	ATGAAATCTAAATGGATG	TCAGGTTTGTTGCTCGTTGCGGTCGGGTTCAGCTTT	ACTCAGGTGATGGTTCATGCA	GGTTCAGAC	MKSKWM	SGLLLVAVGFSF	TQVMVHA	GSD	4.9516		3.90601	0.986011	138.617	0.933434	0.884369	135.558	20.7399	31.4438	1.00421	1.02907	134	45	335.102	0.0116562	0.00294242	0.413656	0.00278552	0.0026391	0.404528	0.0618914	0.0938337	0.00299672	0.00307092	0.166667	0	0	0	0	0	0	0
27	27	28	P94416	BSU03780	phrC	AC_Charge_-1	ATGAAATTGAAATCTAAGTTGTTTGTTATTTGTTTGGCCGCAGCCGCGATTTTTACAGCGGCTGGCGTTTCTGCTAATGCGGAAGCACTCCCTGAC	MKLKSKLFVICLAAAAIFTAAGVSANAEALPD	ATGAAATTGAAATCTAAG	TTGTTTGTTATTTGTTTGGCCGCAGCCGCGATTTTT	ACAGCGGCTGGCGTTTCTGCTAATGCGGAAGCA	CTCCCTGAC	MKLKSK	LFVICLAAAAIF	TAAGVSANAEA	LPD	3.46622		0	1.97202	99.2566	6.53404	0	13.3063	0.864164	1.96524	0	0	1	169	123.898	0	0.0159164	0.801113	0.0527371	0	0.107397	0.00697478	0.0158617	0	0	0.166667	0	0	0	0	0	0	0
28	28	29	P71001	BSU37470	phrF	AC_Charge_-1	ATGAAATTGAAGTCTAAACTATTACTCTCTTGTCTGGCTCTAAGCACTGTGTTCGTGGCAACAACTATTGCAAATGCACCTACAGAA	MKLKSKLLLSCLALSTVFVATTIANAPTE	ATGAAATTGAAGTCTAAA	CTATTACTCTCTTGTCTGGCTCTAAGCACTGTGTTCGTG	GCAACAACTATTGCAAATGCA	CCTACAGAA	MKLKSK	LLLSCLALSTVFV	ATTIANA	PTE	9.30879		0	0.986011	0	0	0	0.831644	0	0	0	14.407	0	83	16.2247	0	0.0607724	0	0	0	0.051258	0	0	0	0.88797	0.166667	0	0	0	0	0	0	0
29	29	30	O32295	BSU40310	phrG	AC_Charge_-1	ATGAAAAGATTTCTGATTGGCGCAGGCGTCGCAGCGGTGATTTTATCAGGTTGGTTTATTGCGGACCATCAAACCCACTCACAGCCGGAG	MKRFLIGAGVAAVILSGWFIADHQTHSQPE	ATGAAAAGA	TTTCTGATTGGCGCAGGCGTCGCAGCGGTGATTTTA	TCAGGTTGGTTTATTGCGGACCATCAAACCCACTCA	CAGCCGGAG	MKR	FLIGAGVAAVIL	SGWFIADHQTHS	QPE			0	0	0	0	0	0	0	0	0	0	0	0	0											0	0	0	0	0	0	0	0
30	30	31	O31840	BSU18920	phrK	AC_Charge_-1	ATGAAAAAACTTGTGCTTTGCGTATCTATTTTAGCTGTGATTTTAAGTGGAGTAGCTTTAACGCAATTGGAC	MKKLVLCVSILAVILSGVALTQLD	ATGAAAAAA	CTTGTGCTTTGCGTATCTATTTTAGCTGTGATTTTA	AGTGGAGTAGCTTTAACG	CAATTGGAC	MKK	LVLCVSILAVIL	SGVALT	QLD	4.32799		0	53.2446	0	50.4055	53.0621	54.8885	0	1.96524	0	1.02907	27	149	214.595	0	0.248117	0	0.234886	0.247266	0.255777	0	0.0091579	0	0.00479541	0	0	0	0	0	0	0	0
31	31	32	P05655	BSU34450	sacB	AC_Charge_-1	ATGAACATCAAAAAGTTTGCAAAACAAGCAACAGTATTAACCTTTACTACCGCACTGCTGGCAGGAGGCGCAACTCAAGCGTTTGCGGCTACGGAA	MNIKKFAKQATVLTFTTALLAGGATQAFAATE	ATGAACATCAAAAAGTTTGCAAAACAA	GCAACAGTATTAACCTTTACTACCGCACTGCTGGCA	GGAGGCGCAACTCAAGCGTTTGCG	GCTACGGAA	MNIKKFAKQ	ATVLTFTTALLA	GGATQAFA	ATE	1.06815	Train	513.641	0.986011	0.855661	0.933434	0	0	3.45666	0	0	1.02907	2	30	520.901	0.986061	0.00189289	0.00164265	0.00179196	0	0	0.00663591	0	0	0.00197556	0.111111	0.111111	0	0	0	0.111111	0	0
32	32	33	P05656	BSU27030	sacC	AC_Charge_-1	ATGAAAAAGAGACTGATTCAAGTCATGATCATGTTCACCCTGCTGTTGACTATGGCATTTTCGGCAGATGCAGCCCCAGAT	MKKRLIQVMIMFTLLLTMAFSADAAPD	ATGAAAAAGAGA	CTGATTCAAGTCATGATCATGTTCACCCTGCTGTTG	ACTATGGCATTTTCGGCAGATGCA	GCCCCAGAT	MKKR	LIQVMIMFTLLL	TMAFSADA	APD	4.55493		0.976503	16.7622	26.5255	40.1377	246.739	0	0	0	0	0	1	276	331.141	0.00294891	0.0506195	0.0801033	0.12121	0.745118	0	0	0	0	0	0	0	0	0	0	0	0	0
33	33	34	P50739	BSU22930	sleB	AC_Charge_-1	ATGAAGTCCAAAGGATCGATTATGGCATGTCTCATCCTTTTTTCCTTTACAATAACGACGTTTATTAATACTGAAACGATCTCTGCCTTTTCGGAC	MKSKGSIMACLILFSFTITTFINTETISAFSD	ATGAAGTCCAAAGGATCGATTATG	GCATGTCTCATCCTTTTTTCCTTTACAATAACG	ACGTTTATTAATACTGAAACGATCTCTGCC	TTTTCGGAC	MKSKGSIM	ACLILFSFTIT	TFINTETISA	FSD	6.02324	Train	4.88251	56.2026	451.789	280.03	179.527	176.309	1.72833	924.645	177.744	3.08721	289	162	2255.94	0.00216429	0.0249131	0.200266	0.12413	0.0795795	0.0781529	0.000766122	0.409871	0.0787893	0.00136848	0.375	0	0	0	0	0	0.125	0
34	34	35	P07372	BSU36750	spoIID	AC_Charge_-1	ATGAAACAATTCGCAATCACACTATCCGTACTATGTGCATTGATTCTCTTGGTTCCCACACTCTTGGTTATACCATTCCAGCATAATAAGGAAGCGGGGGCCAGCGAA	MKQFAITLSVLCALILLVPTLLVIPFQHNKEAGASE	ATGAAACAATTC	GCAATCACACTATCCGTACTATGTGCATTGATTCTCTTGGTTCCCACACTCTTGGTTATACCA	TTCCAGCATAATAAGGAAGCGGGG	GCCAGCGAA	MKQF	AITLSVLCALILLVPTLLVIP	FQHNKEAG	ASE	5		0	0	0	0	0.884369	0	0	0	0	0	0	14	0.884369	0	0	0	0	1	0	0	0	0	0	0	0	0	0	0	0.25	0	0
35	35	36	P39151	BSU36970	spoIIR	AC_Charge_-1	ATGAAAAAAACAGTAATCATTTGTATATATATCTTTCTTTTATTATCCGGAGCGCTCGTAGGGCTGGCAGCAAGCGAC	MKKTVIICIYIFLLLSGALVGLAASD	ATGAAAAAA	ACAGTAATCATTTGTATATATATCTTTCTTTTATTA	TCCGGAGCGCTCGTAGGGCTGGCA	GCAAGCGAC	MKK	TVIICIYIFLLL	SGALVGLA	ASD	9.02309		0	0	0	0	0	0	0	1.96524	0	2.05814	0	0	4.02338	0	0	0	0	0	0	0	0.488455	0	0.511545	0	0	0	0	0	0	0	0
36	36	37	P54507	BSU24620	tasA	AC_Charge_-1	ATGGGTATGAAAAAGAAATTGAGTTTAGGAGTTGCTTCTGCAGCACTAGGATTAGCTTTAGTTGGAGGAGGAACATGGGCAGCATTTGAT	MGMKKKLSLGVASAALGLALVGGGTWAAFD	ATGGGTATGAAAAAGAAA	TTGAGTTTAGGAGTTGCTTCTGCAGCACTAGGATTAGCTTTAGTTGGA	GGAGGAACATGGGCA	GCATTTGAT	MGMKKK	LSLGVASAALGLALVG	GGTWA	AFD	4.19529		1.95301	0	150.596	0	0	9.97973	0	44.2179	0	0	2	107	206.747	0.00944636	0	0.728409	0	0	0.0482703	0	0.213875	0	0	0.166667	0	0	0	0	0	0.166667	0
37	37	38	P29141	BSU38090	vpr	AC_Charge_-1	ATGAAAAAGGGGATCATTCGCTTTCTGCTTGTAAGTTTCGTCTTATTTTTTGCGTTATCCACAGGCATTACGGGCGTTCAGGCAGCTCCGGAC	MKKGIIRFLLVSFVLFFALSTGITGVQAAPD	ATGAAAAAGGGGATCATTCGC	TTTCTGCTTGTAAGTTTCGTCTTATTTTTTGCGTTA	TCCACAGGCATTACGGGCGTTCAGGCA	GCTCCGGAC	MKKGIIR	FLLVSFVLFFAL	STGITGVQA	APD	2.73392	Train	21.4831	832.193	251.564	317.368	2.65311	44.9088	2.59249	2.94786	0	0	89	176	1475.71	0.0145578	0.563927	0.17047	0.215061	0.00179785	0.030432	0.00175678	0.00199759	0	0	0.142857	0	0	0	0	0	0.142857	0
38	38	39	Q07833	BSU39230	wapA	AC_Charge_-1	ATGAAAAAAAGAAAGAGGCGAAACTTTAAAAGGTTCATTGCAGCATTTTTAGTGTTGGCTTTAATGATTTCATTAGTGCCAGCCGATGTACTAGCAGCCTCTGAA	MKKRKRRNFKRFIAAFLVLALMISLVPADVLAASE	ATGAAAAAAAGAAAGAGGCGAAACTTTAAAAGG	TTCATTGCAGCATTTTTAGTGTTGGCTTTAATGATT	TCATTAGTGCCAGCCGATGTACTAGCA	GCCTCTGAA	MKKRKRRNFKR	FIAAFLVLALMI	SLVPADVLA	ASE	4.0343		0.976503	0.986011	0	220.291	0.884369	0.831644	0	0.98262	0	1.02907	0	101	225.981	0.00432118	0.00436325	0	0.97482	0.00391347	0.00368015	0	0.00434825	0	0.0045538	0.0909091	0	0	0	0	0.0909091	0	0
39	39	40	P18429	BSU18840	xynA	AC_Charge_-1	ATGTTTAAGTTTAAAAAGAATTTCTTAGTTGGATTATCGGCAGCTTTAATGAGTATTAGCTTGTTTTCGGCAACCGCCTCTGCAGCTAGCGAA	MFKFKKNFLVGLSAALMSISLFSATASAASE	ATGTTTAAGTTTAAAAAGAAT	TTCTTAGTTGGATTATCGGCAGCTTTAATGAGTATT	AGCTTGTTTTCGGCAACCGCCTCTGCA	GCTAGCGAA	MFKFKKN	FLVGLSAALMSI	SLFSATASA	ASE			0	0	0	0	0	0	0	0	0	0	0	5	0											0.142857	0	0	0	0	0.285714	0	0
40	40	41	P40407	BSU01650	ybbC	AC_Charge_-1	ATGAGAAAAACAATATTCGCTTTTCTGACAGGGCTCATGATGTTCGGAACGATAACCGCTGCCTCTGCTTCACCCGAT	MRKTIFAFLTGLMMFGTITAASASPD	ATGAGAAAA	ACAATATTCGCTTTTCTGACAGGGCTCATGATGTTC	GGAACGATAACCGCTGCCTCTGCT	TCACCCGAT	MRK	TIFAFLTGLMMF	GTITAASA	SPD	4.378	Test	87.8853	301.719	303.76	1638.18	504.09	361.765	130.489	116.932	67.2817	13.3779	451	1663	3525.48	0.0249286	0.0855826	0.0861613	0.464668	0.142985	0.102615	0.0370131	0.0331676	0.0190844	0.00379464	0	0	0	0	0	0	0	0
41	41	42	O31436	BSU02040	ybdN	AC_Charge_-1	ATGGTGAAAAAATGGCTTATTCAATTCGCTGTTATGCTTTCTGTCTTATCTACCTTTACGTATTCGGCATCAGCTGTCGGAGAA	MVKKWLIQFAVMLSVLSTFTYSASAVGE	ATGGTGAAAAAATGG	CTTATTCAATTCGCTGTTATGCTTTCTGTCTTATCT	ACCTTTACGTATTCGGCATCAGCT	GTCGGAGAA	MVKKW	LIQFAVMLSVLS	TFTYSASA	VGE			0	0	0	0	0	0	0	0	0	0	19	32	0											0	0	0	0	0	0	0	0
42	42	43	O31455	BSU02310	ybfO	AC_Charge_-1	ATGAAACGAATGATAGTGAGAATGACCCTGCCGCTGCTGATCGTTTGTCTGGCGTTTTCTTCTTTTTCAGCCTCAGCCCGTGCTGCTTCTGAG	MKRMIVRMTLPLLIVCLAFSSFSASARAASE	ATGAAACGAATGATAGTGAGAATG	ACCCTGCCGCTGCTGATCGTTTGTCTGGCGTTTTCT	TCTTTTTCAGCCTCAGCCCGTGCT	GCTTCTGAG	MKRMIVRM	TLPLLIVCLAFS	SFSASARA	ASE			0	0	0	0	0	0	0	0	0	0	0	0	0											0	0	0	0	0	0	0	0
43	43	44	P54427	BSU02090	ybxI	AC_Charge_-1	ATGAAAAAATGGATATATGTTGTGCTTGTGCTGAGTATTGCAGGGATCGGCGGCTTCTCCGTCCACGCAGCATCAGAG	MKKWIYVVLVLSIAGIGGFSVHAASE	ATGAAAAAATGGATATAT	GTTGTGCTTGTGCTGAGTATTGCAGGGATCGGCGGC	TTCTCCGTCCACGCA	GCATCAGAG	MKKWIY	VVLVLSIAGIGG	FSVHA	ASE			0	0	0	0	0	0	0	0	0	0	0	0	0											0	0	0	0	0	0	0	0
44	44	45	P42402	BSU03400	yckD	AC_Charge_-1	ATGAAACGAATAACCATCAACATTATCACAATGTTCATTGCAGCGGCTGTCATTTCTCTGACCGGTACAGCTGAGGCCGCTACTGAT	MKRITINIITMFIAAAVISLTGTAEAATD	ATGAAACGAATAACCATCAAC	ATTATCACAATGTTCATTGCAGCGGCTGTCATT	TCTCTGACCGGTACAGCTGAGGCC	GCTACTGAT	MKRITIN	IITMFIAAAVI	SLTGTAEA	ATD	1.5746		11.718	0.986011	0	0	0	0	0	0.98262	0	0	0	55	13.6867	0.856164	0.0720417	0	0	0	0	0	0.071794	0	0	0.142857	0	0	0	0	0	0	0
45	45	46	P96657	BSU05100	yddT	AC_Charge_-1	ATGAGAAAGAAAAGAGTTATTACTTGTGTTATGGCTGCATCATTGACTTTAGGCTCACTTTTACCTGCAGGTTACGCTTCTGCAGCTTCAGAT	MRKKRVITCVMAASLTLGSLLPAGYASAASD	ATGAGAAAGAAAAGA	GTTATTACTTGTGTTATGGCTGCATCATTGACTTTAGGCTCACTTTTA	CCTGCAGGTTACGCTTCTGCA	GCTTCAGAT	MRKKR	VITCVMAASLTLGSLL	PAGYASA	ASD	1.12714	Train	493.134	0	0	0	7.07495	0	0	0	1.00421	3.08721	0	10	504.3	0.977858	0	0	0	0.0140292	0	0	0	0.00199128	0.00612178	0	0	0	0	0	0	0	0
46	46	47	O05512	BSU05880	gmuG	AC_Charge_-1	ATGTTTAAGAAACATACGATCTCTTTGCTCATTATATTTTTACTTGCGTCTGCTGTTTTAGCAAAACCAATTGAAGCGCATACTGAC	MFKKHTISLLIIFLLASAVLAKPIEAHTD	ATGTTTAAGAAACAT	ACGATCTCTTTGCTCATTATATTTTTACTTGCG	TCTGCTGTTTTAGCAAAACCAATTGAAGCG	CATACTGAC	MFKKH	TISLLIIFLLA	SAVLAKPIEA	HTD	1.80466	Train	1347.57	331.3	578.427	120.413	2.65311	0.831644	3.45666	2.94786	1.00421	1.02907	306	171	2389.64	0.563924	0.13864	0.242056	0.0503897	0.00111026	0.000348021	0.00144652	0.0012336	0.000420234	0.000430639	0	0	0	0	0	0.2	0	0.2
47	47	48	P40775	BSU06250	ydjM	AC_Charge_-1	ATGTTGAAGAAAGTCATTTTAGCCGCTTTTATCTTAGTAGGAAGTACTTTGGGAGCTTTTAGTTTTTCATCAGATGCCAGTGCGGCCCATGAG	MLKKVILAAFILVGSTLGAFSFSSDASAAHE	ATGTTGAAGAAA	GTCATTTTAGCCGCTTTTATCTTAGTAGGAAGTACTTTGGGA	GCTTTTAGTTTTTCATCAGATGCCAGTGCG	GCCCATGAG	MLKK	VILAAFILVGSTLG	AFSFSSDASA	AHE			0	0	0	0	0	0	0	0	0	0	0	0	0											0	0	0	0	0	0	0	0
48	48	49	O34353	BSU06260	ydjN	AC_Charge_-1	ATGAAAAAAAGAATCATATTATTATTAGCAGTGATAATAGCGGCAGCTGCCGCGGGGGTTGCGTTTTATGAT	MKKRIILLLAVIIAAAAAGVAFYD	ATGAAAAAAAGA	ATCATATTATTATTAGCAGTGATAATAGCGGCAGCT	GCCGCGGGGGTTGCG	TTTTATGAT	MKKR	IILLLAVIIAAA	AAGVA	FYD	5.10742		0	0	0	0	46.8715	0	0	0	0	1.02907	1	1	47.9006	0	0	0	0	0.978517	0	0	0	0	0.0214835	0	0	0	0	0	0	0	0
49	49	50	O31579	BSU08570	yfhK	AC_Charge_-1	ATGAAAAAGAAACAAGTAATGCTCGCTTTAACAGCTGCCGCAGGACTGGGTTTGACAGCACTTCATTCCGCTCCCGCAGCAAAAGCTGCGCCCGAC	MKKKQVMLALTAAAGLGLTALHSAPAAKAAPD	ATGAAAAAGAAACAAGTAATG	CTCGCTTTAACAGCTGCCGCAGGACTGGGTTTGACAGCACTT	CATTCCGCTCCCGCAGCAAAAGCT	GCGCCCGAC	MKKKQVM	LALTAAAGLGLTAL	HSAPAAKA	APD	2.14725	Train	1216.72	1586.49	954.917	3.73374	92.8587	79.8378	7.77748	7.86096	8.03364	12.3489	351	303	3970.58	0.306434	0.399561	0.240498	0.00094035	0.0233867	0.0201073	0.00195877	0.0019798	0.00202329	0.00311009	0	0	0	0	0	0	0	0
50	50	51	O34928	BSU07980	pdaA	AC_Charge_-1	ATGAAGTGGATGTGTTCAATATGCTGCGCCGCCGTATTGCTTGCCGGAGGTGCAGCACAGGCGGCCGCGGAT	MKWMCSICCAAVLLAGGAAQAAAD	ATGAAGTGGATG	TGTTCAATATGCTGCGCCGCCGTATTGCTTGCCGGA	GGTGCAGCACAGGCG	GCCGCGGAT	MKWM	CSICCAAVLLAG	GAAQA	AAD	4.17272	Train	3.90601	114.377	665.704	494.72	242.317	93.9758	248.015	4.9131	1.00421	5.14536	488	343	1874.08	0.00208423	0.0610312	0.355217	0.263981	0.129299	0.0501451	0.13234	0.00262161	0.000535839	0.00274554	0	0	0	0	0	0	0	0
51	51	52	O34579	BSU07930	yfkD	AC_Charge_-1	ATGATGAAAAAGCTATTTCATTCCACACTTATTGTGTTGTTATTCTTTAGTTTTTTCGGCGTTCAGCCCATCCACGCGGCGAGCGAG	MMKKLFHSTLIVLLFFSFFGVQPIHAASE	ATGATGAAAAAGCTATTTCATTCCACA	CTTATTGTGTTGTTATTCTTTAGTTTTTTCGGCGTT	CAGCCCATCCACGCG	GCGAGCGAG	MMKKLFHST	LIVLLFFSFFGV	QPIHA	ASE			0	0	0	0	0	0	0	0	0	0	0	0	0											0.111111	0	0	0	0	0.111111	0	0.111111
52	52	53	O07531	BSU09360	yhdC	AC_Charge_-1	ATGAAATCCCTGCCGTATACCATCGCACTTCTTTTTTGCGGATTGATTATCGTGTCAATGGCTGCAAAAGGTCATTCAGAG	MKSLPYTIALLFCGLIIVSMAAKGHSE	ATGAAATCCCTGCCGTAT	ACCATCGCACTTCTTTTTTGCGGATTGATTATCGTG	TCAATGGCTGCAAAAGGT	CATTCAGAG	MKSLPY	TIALLFCGLIIV	SMAAKG	HSE			0	0	0	0	0	0	0	0	0	0	0	0	0											0.333333	0	0	0	0	0	0	0
53	53	54	O07555	BSU10440	yhjA	AC_Charge_-1	ATGAAAAAAGCGGCGGCGGTTTTGCTGTCACTCGGTCTCGTTTTCGGTTTTTCATACGGAGCTGGCCATGTGGCGGAAGCCGCTACAGAT	MKKAAAVLLSLGLVFGFSYGAGHVAEAATD	ATGAAAAAA	GCGGCGGCGGTTTTGCTGTCACTCGGTCTCGTTTTC	GGTTTTTCATACGGAGCTGGCCATGTGGCGGAAGCC	GCTACAGAT	MKK	AAAVLLSLGLVF	GFSYGAGHVAEA	ATD	3.51409	Train	5.85902	1097.43	756.404	166.151	977.228	112.272	31.1099	6.87834	11.0463	8.23257	178	194	3172.61	0.00184675	0.345908	0.238417	0.0523705	0.30802	0.0353879	0.00980577	0.00216804	0.00348176	0.00259489	0	0	0	0	0	0	0	0
54	54	55	O31635	BSU11910	yjcM	AC_Charge_-1	ATGAAAAAAGAATTACTTGCTTCACTAGTTTTATGTCTATCATTGTCACCATTAGTGTCAACAAATGAAGTTTTTGCAGCCACTGAA	MKKELLASLVLCLSLSPLVSTNEVFAATE	ATGAAAAAAGAA	TTACTTGCTTCACTAGTTTTATGTCTATCATTG	TCACCATTAGTGTCAACAAATGAAGTTTTTGCA	GCCACTGAA	MKKE	LLASLVLCLSL	SPLVSTNEVFA	ATE	3.84436		0	1.97202	0	16.8018	0.884369	0	0	0	0	0	0	69	19.6582	0	0.100315	0	0.854697	0.0449872	0	0	0	0	0	0	0	0	0	0.25	0	0	0
55	55	56	O31643	BSU11990	yjdB	AC_Charge_-1	ATGAATTTCAAAAAAACGGTTGTTTCTGCTTTATCGATTTCTGCGTTAGCTCTGTCGGTCAGCGGGGTAGCTTCAGCTCATAGTGAT	MNFKKTVVSALSISALALSVSGVASAHSD	ATGAATTTCAAAAAAACG	GTTGTTTCTGCTTTATCGATTTCTGCGTTAGCTCTG	TCGGTCAGCGGGGTAGCTTCAGCT	CATAGTGAT	MNFKKT	VVSALSISALAL	SVSGVASA	HSD	2.92608	Train	344.706	840.081	173.699	410.711	94.6275	209.574	5.18499	18.6698	4.01682	1.02907	74	246	2102.3	0.163966	0.399601	0.0826234	0.195363	0.0450114	0.0996881	0.00246634	0.00888065	0.00191068	0.000489498	0.166667	0	0	0	0	0.166667	0	0
56	56	57	O34554	BSU12110	yjfA	AC_Charge_-1	ATGAAAAGACTGTTTATGAAGGCTTCATTGGTGTTATTCGCAGTAGTATTTGTTTTTGCCGTCAAAGGTGCACCCGCCAAGGCGGCCACCGAG	MKRLFMKASLVLFAVVFVFAVKGAPAKAATE	ATGAAAAGACTGTTTATGAAG	GCTTCATTGGTGTTATTCGCAGTAGTATTTGTTTTTGCCGTCAAAGGTGCA	CCCGCCAAGGCG	GCCACCGAG	MKRLFMK	ASLVLFAVVFVFAVKGA	PAKA	ATE			0	0	0	0	0	0	0	0	0	0	0	0	0											0	0	0	0	0	0.142857	0	0
57	57	58	O34679	BSU12200	yjiA	AC_Charge_-1	ATGGCAGCACAGACTGATTACAAAAAACAAGTTGTCGGAATCCTACTTTCACTTGCATTCGTACTCTTTGTGTTCTCTTTTTCTGAGGCGCATGAT	MAAQTDYKKQVVGILLSLAFVLFVFSFSEAHD	ATGGCAGCACAGACTGATTACAAAAAACAA	GTTGTCGGAATCCTACTTTCACTTGCATTCGTACTC	TTTGTGTTCTCTTTTTCTGAG	GCGCATGAT	MAAQTDYKKQ	VVGILLSLAFVL	FVFSFSE	AHD	2.65039		0.976503	158.748	0.855661	77.4751	0	0	0	0	0	0	21	83	238.055	0.00410201	0.666853	0.00359438	0.32545	0	0	0	0	0	0	0	0.2	0	0.1	0	0	0	0
58	58	59	O35012	BSU13280	ykoJ	AC_Charge_-1	ATGCTCAAGAAAAAATGGATGGTCGGTCTTTTAGCAGGGTGCCTAGCGGCCGGAGGATTCAGCTACAACGCGTTTGCCACATCAGAT	MLKKKWMVGLLAGCLAAGGFSYNAFATSD	ATGCTCAAGAAAAAATGGATG	GTCGGTCTTTTAGCAGGGTGCCTAGCGGCCGGA	GGATTCAGCTACAACGCGTTTGCC	ACATCAGAT	MLKKKWM	VGLLAGCLAAG	GFSYNAFA	TSD	4.27838	Train	2.92951	511.74	6.84529	239.893	310.413	334.321	120.983	25.5481	2.00841	3.08721	530	159	1557.77	0.00188058	0.328508	0.00439429	0.153998	0.199268	0.214615	0.0776643	0.0164005	0.00128929	0.00198182	0	0	0	0	0	0	0	0
59	59	60	O31685	BSU13820	ykvT	AC_Charge_-1	ATGACAACGAAATTCACTGCTCTGGCTGTTTTTCTTCTTTGTTTCATGCCTGCAGCCAAAATTGAGCATACACAAGCTTCACTAGAC	MTTKFTALAVFLLCFMPAAKIEHTQASLD	ATGACAACGAAA	TTCACTGCTCTGGCTGTTTTTCTTCTTTGTTTCATGCCTGCAGCCAAAATT	GAGCATACACAAGCT	TCACTAGAC	MTTK	FTALAVFLLCFMPAAKI	EHTQA	SLD			0	0	0	0	0	0	0	0	0	0	0	72	0											0	0	0	0	0	0	0	0
60	60	61	O31687	BSU13840	stoA	AC_Charge_-1	ATGTTGACGAAGCGCTTGCTTACTATATACATTATGTTATTAGGGTTGATTGCATGGTTTCCAGGTGCGGCACAAGCTGCAACAGAT	MLTKRLLTIYIMLLGLIAWFPGAAQAATD	ATGTTGACGAAGCGC	TTGCTTACTATATACATTATGTTATTAGGGTTGATT	GCATGGTTTCCAGGTGCGGCACAAGCT	GCAACAGAT	MLTKR	LLTIYIMLLGLI	AWFPGAAQA	ATD	3.38404		0	0	53.051	28.003	0	0	0.864164	0	0	0	0	48	81.9182	0	0	0.647609	0.341842	0	0	0.0105491	0	0	0	0	0	0	0	0	0	0	0
61	61	62	O31398	BSU13970	ykwD	AC_Charge_-1	ATGAAGAAAGCATTTATTTTATCTGCTGCCGCTGCGGTTGGATTATTCACATTCGGGGGCGTACAGCAAGCATCAGCGGCTACAGAA	MKKAFILSAAAAVGLFTFGGVQQASAATE	ATGAAGAAA	GCATTTATTTTATCTGCTGCCGCTGCGGTTGGATTATTCACATTC	GGGGGCGTACAGCAAGCATCAGCG	GCTACAGAA	MKK	AFILSAAAAVGLFTF	GGVQQASA	ATE			0	0	0	0	0	0	0	0	0	0	0	0	0											0	0	0	0	0	0	0	0
62	62	63	O31737	BSU15960	ylqB	AC_Charge_-1	ATGAAAAAAATCGGTTTATTGTTTATGTTATGTCTGGCAGCCCTGTTTACAATAGGTTTCCCGGCACAGCAAGCAGACGCTGCTACGGAA	MKKIGLLFMLCLAALFTIGFPAQQADAATE	ATGAAAAAA	ATCGGTTTATTGTTTATGTTATGTCTGGCAGCCCTG	TTTACAATAGGTTTCCCGGCACAGCAAGCAGACGCT	GCTACGGAA	MKK	IGLLFMLCLAAL	FTIGFPAQQADA	ATE	3.29971		0.976503	0	0	0	0	0.831644	0	0	0	0	36	13	1.80815	0.540057	0	0	0	0	0.459943	0	0	0	0	0	0	0	0	0	0	0	0
63	63	64	C0SPA3	BSU15250	ylxW	AC_Charge_-1	ATGAGGGGCAAATCAGCAGTCCTTCTTTCCTTGATTATGCTTATCGCAGGTTTTTTGATTTCATTTTCTTTTCAAGAT	MRGKSAVLLSLIMLIAGFLISFSFQD	ATGAGGGGCAAATCA	GCAGTCCTTCTTTCCTTGATTATGCTTATCGCAGGTTTTTTG	ATTTCATTTTCT	TTTCAAGAT	MRGKS	AVLLSLIMLIAGFL	ISFS	FQD	6.76661	Train	3.90601	9.86011	72.7312	761.683	627.902	865.741	702.565	347.847	566.372	731.67	226	240	4690.28	0.000832789	0.00210224	0.0155068	0.162396	0.133873	0.184582	0.149792	0.0741635	0.120754	0.155997	0.4	0	0	0	0	0	0.2	0
64	64	65	P50850	BSU16700	ylxY	AC_Charge_-1	ATGTACAAAAAATTTGTACCGTTTGCCGTTTTTTTATTTCTTTTTTTTGTCTCATTTGAGATGATGGAAAATCCGCATGCACTTACGGAA	MYKKFVPFAVFLFLFFVSFEMMENPHALTE	ATGTACAAAAAATTTGTACCG	TTTGCCGTTTTTTTATTTCTTTTTTTTGTCTCATTT	GAGATGATGGAAAATCCGCATGCA	CTTACGGAA	MYKKFVP	FAVFLFLFFVSF	EMMENPHA	LTE			0	0	0	0	0	0	0	0	0	0	0	17	0											0.142857	0	0	0	0	0.142857	0	0
65	65	66	O31805	BSU17720	yndA	AC_Charge_-1	ATGAGATTCACTAAGGTAGTTGGATTTTTGTCTGTTTTAGGGTTGGCTGCGGTTTTTCCATTAACGGCACAAGCAGCAACAGAA	MRFTKVVGFLSVLGLAAVFPLTAQAATE	ATGAGATTCACTAAG	GTAGTTGGATTTTTGTCTGTTTTAGGGTTGGCTGCG	GTTTTTCCATTAACGGCACAAGCA	GCAACAGAA	MRFTK	VVGFLSVLGLAA	VFPLTAQA	ATE	3.6615		98.6268	10.8461	33.3708	57.8729	0.884369	4.15822	0.864164	0	49.2061	1.02907	23	102	256.858	0.383973	0.0422261	0.129919	0.225311	0.00344302	0.0161888	0.00336436	0	0.191569	0.00400637	0	0	0	0	0	0.2	0	0
66	66	67	O35015	BSU18280	yngK	AC_Charge_-1	ATGAAGGTTTGCCAAAAGTCGATTGTCCGTTTCCTTGTCAGCTTGATCATCGGAACGTTTGTCATTTCCGTTCCGTTTATGGCCAATGCGCAGTCTGAA	MKVCQKSIVRFLVSLIIGTFVISVPFMANAQSE	ATGAAGGTTTGCCAAAAGTCGATTGTCCGT	TTCCTTGTCAGCTTGATCATCGGAACGTTTGTCATT	TCCGTTCCGTTTATGGCCAATGCG	CAGTCTGAA	MKVCQKSIVR	FLVSLIIGTFVI	SVPFMANA	QSE	1.51954	Train	478.486	70.0068	125.782	0.933434	0.884369	0	1.72833	0.98262	1.00421	0	142	52	679.808	0.703855	0.10298	0.185026	0.00137308	0.00130091	0	0.00254238	0.00144544	0.00147719	0	0.1	0	0.1	0	0	0	0	0
67	67	68	O34541	BSU18780	yoaW	AC_Charge_-1	ATGAAAAAGATGTTGATGTTAGCTTTTACATTTCTTTTGGCTTTGACTATCCATGTAGGGGAAGCTTCGGCCGTTATCGAT	MKKMLMLAFTFLLALTIHVGEASAVID	ATGAAAAAGATG	TTGATGTTAGCTTTTACATTTCTTTTGGCTTTGACT	ATCCATGTAGGGGAAGCTTCGGCC	GTTATCGAT	MKKM	LMLAFTFLLALT	IHVGEASA	VID			0	0	0	0	0	0	0	0	0	0	0	18	0											0	0	0	0	0	0	0	0
68	68	69	O31836	BSU18820	yobB	AC_Charge_-1	ATGAAGATTAGGAAAATCTTATTGAGTTCTGCTTTATCCTTTGGCATGCTAATATCCGCGGTTCCCGCATTGGCTGCTGGCGAA	MKIRKILLSSALSFGMLISAVPALAAGE	ATGAAGATTAGGAAA	ATCTTATTGAGTTCTGCTTTATCCTTTGGCATGCTA	ATATCCGCGGTTCCCGCATTGGCT	GCTGGCGAA	MKIRK	ILLSSALSFGML	ISAVPALA	AGE	1.76056		74.2142	140.014	0	2.8003	2.65311	0.831644	0.864164	0	0	0	114	71	221.377	0.335239	0.632467	0	0.0126495	0.0119846	0.00375669	0.00390359	0	0	0	0	0	0	0	0	0	0	0
69	69	70	O34669	BSU19210	yocH	AC_Charge_-1	ATGAAGAAGACGATTATGTCCTTTGTGGCAGTTGCTGCACTTTCAACAACTGCATTCGGAGCTCACGCTTCTGCAGCAACCGAG	MKKTIMSFVAVAALSTTAFGAHASAATE	ATGAAGAAGACGATTATGTCC	TTTGTGGCAGTTGCTGCACTTTCAACAACTGCATTC	GGAGCTCACGCTTCTGCA	GCAACCGAG	MKKTIMS	FVAVAALSTTAF	GAHASA	ATE			0	0	0	0	0	0	0	0	0	0	0	0	0											0.142857	0	0	0	0	0	0	0
70	70	71	P42094	BSU19800	phy	AC_Charge_-1	ATGAAGGTTCCAAAAACAATGCTGCTAAGCACTGCCGCGGGTTTATTGCTTAGCCTGACAGCAACCTCGGTGTCGGCTCATTATGAG	MKVPKTMLLSTAAGLLLSLTATSVSAHYE	ATGAAGGTTCCAAAAACAATG	CTGCTAAGCACTGCCGCGGGTTTATTGCTTAGCCTG	ACAGCAACCTCGGTGTCGGCT	CATTATGAG	MKVPKTM	LLSTAAGLLLSL	TATSVSA	HYE	3		0	0	0.855661	0	0	0	0	0	0	0	0	2	0.855661	0	0	1	0	0	0	0	0	0	0	0.142857	0	0	0	0	0	0	0
71	71	72	O31852	BSU19410	cwlS	AC_Charge_-1	ATGAAAAAGAAGATTGTAGCCGGCTTGGCTGTTTCTGCAGTTGTTGGGTCGTCGATGGCCGCAGCACCCGCGGAAGCAGCCACGGAG	MKKKIVAGLAVSAVVGSSMAAAPAEAATE	ATGAAAAAGAAG	ATTGTAGCCGGCTTGGCTGTTTCTGCAGTTGTT	GGGTCGTCGATGGCCGCAGCACCCGCGGAAGCA	GCCACGGAG	MKKK	IVAGLAVSAVV	GSSMAAAPAEA	ATE			0	0	0	0	0	0	0	0	0	0	0	0	0											0	0	0	0	0	0	0	0
72	72	73	O31994	BSU21540	yolA	AC_Charge_-1	ATGAAGAAGAGAATTACATATTCACTGCTTGCTCTTCTAGCAGTTGTTGCTTTCGCTTTCACTGATTCATCAAAAGCAAAAGCGGCAACGGAT	MKKRITYSLLALLAVVAFAFTDSSKAKAATD	ATGAAGAAGAGAATTACATATTCA	CTGCTTGCTCTTCTAGCAGTTGTTGCTTTCGCTTTC	ACTGATTCATCAAAAGCAAAAGCG	GCAACGGAT	MKKRITYS	LLALLAVVAFAF	TDSSKAKA	ATD	2.80905		0	16.7622	71.0198	0	0	0	0	0	0	0	82	72	87.782	0	0.190952	0.809048	0	0	0	0	0	0	0	0.125	0	0	0	0	0	0	0
73	73	74	O31992	BSU21520	yolC	AC_Charge_-1	ATGAAGAAGAGGCTAATCGGATTTTTGGTCTTAGTTCCTGCTTTGATTATGTCAGGTATTACTTTAATCGAAGCAAATTCAGAA	MKKRLIGFLVLVPALIMSGITLIEANSE	ATGAAGAAGAGG	CTAATCGGATTTTTGGTCTTAGTTCCTGCTTTGATT	ATGTCAGGTATTACTTTAATCGAAGCA	AATTCAGAA	MKKR	LIGFLVLVPALI	MSGITLIEA	NSE	7.67883	Train	1.95301	0	0	0	30.0685	0	0	283.977	0	1.02907	1	64	317.028	0.00616036	0	0	0	0.0948451	0	0	0.895749	0	0.003246	0	0	0	0	0	0	0	0
74	74	75	P68569	BSU21460	bdbA	AC_Charge_-1	ATGAAAAAGTGGATTGTTTTATTTCTTGTTTTAATAGCAGCAGCCATTAGTATTTTCGTTTATGTTTCTACAGGTAGCACAGAG	MKKWIVLFLVLIAAAISIFVYVSTGSTE	ATGAAAAAGTGG	ATTGTTTTATTTCTTGTTTTAATAGCAGCAGCCATT	AGTATTTTCGTTTATGTTTCTACAGGT	AGCACAGAG	MKKW	IVLFLVLIAAAI	SIFVYVSTG	STE			0	0	0	0	0	0	0	0	0	0	0	1	0											0	0	0	0	0	0	0	0
75	75	76	O31973	BSU21320	yomL	AC_Charge_-1	ATGAGAAAGAAAAGAGTTATTACTTGTGTTATGGCTGCATCATTGACTTTAGGCTCACTTTTACCTGCAGGTTACGCTACTGCAGCCCCAGAT	MRKKRVITCVMAASLTLGSLLPAGYATAAPD	ATGAGAAAGAAAAGA	GTTATTACTTGTGTTATGGCTGCATCATTGACTTTAGGCTCACTTTTA	CCTGCAGGTTACGCTACTGCA	GCCCCAGAT	MRKKR	VITCVMAASLTLGSLL	PAGYATA	APD	2.69781		112.298	0	103.535	116.679	0	0	1.72833	0	0	0	1	53	334.24	0.335979	0	0.309762	0.349088	0	0	0.00517091	0	0	0	0	0	0	0	0	0	0	0
76	76	77	O31926	BSU20850	yopL	AC_Charge_-1	ATGAAAAAACTTATTATGGCTTTAGTTATCTTGGGCGCACTAGGCACTTCTTACATAAGTGCAGCGTCTGAG	MKKLIMALVILGALGTSYISAASE	ATGAAAAAA	CTTATTATGGCTTTAGTTATCTTGGGCGCACTA	GGCACTTCTTACATAAGTGCA	GCGTCTGAG	MKK	LIMALVILGAL	GTSYISA	ASE			0	0	0	0	0	0	0	0	0	0	0	1	0											0	0	0	0	0	0	0	0
77	77	78	O34999	BSU20630	yoqH	AC_Charge_-1	ATGAAACGATTTATTTTAGTTTTATCCTTTTTAAGTATTATTGTTGCCTATCCCATTCAAACAAACGCCAGTCCAGAA	MKRFILVLSFLSIIVAYPIQTNASPE	ATGAAACGA	TTTATTTTAGTTTTATCCTTTTTAAGTATTATTGTT	GCCTATCCCATTCAAACAAACGCC	AGTCCAGAA	MKR	FILVLSFLSIIV	AYPIQTNA	SPE	2.05596	Train	87.8853	321.44	86.4217	0	0.884369	0.831644	0	0	1.00421	2.05814	0	17	500.525	0.175586	0.642205	0.172662	0	0.00176688	0.00166154	0	0	0.0020063	0.00411197	0	0	0	0	0	0	0	0
78	78	79	O31925	BSU20580	yoqM	AC_Charge_-1	ATGAAATTAAGAAAAGTATTGACTGGTTCTGTTTTATCTCTTGGATTACTCGTTTCTGCTTCTCCTGCATTCGCTACTAGCGAT	MKLRKVLTGSVLSLGLLVSASPAFATSD	ATGAAATTAAGAAAA	GTATTGACTGGTTCTGTTTTATCTCTTGGATTACTC	GTTTCTGCTTCTCCTGCATTCGCT	ACTAGCGAT	MKLRK	VLTGSVLSLGLL	VSASPAFA	TSD	2.1724	Train	651.327	1766.93	557.035	280.964	5.30621	0.831644	2.59249	6.87834	1.00421	2.05814	202	299	3274.93	0.198883	0.539533	0.170091	0.0857923	0.00162025	0.000253943	0.000791618	0.0021003	0.000306634	0.000628454	0	0	0	0	0	0	0	0
79	79	80	P50733	BSU22980	ypbG	AC_Charge_-1	ATGAAGCTATCAGTGAAAATTGCCGGTGTACTAACTGTTGCGGCAGCGGCAATGACGGCAAAAATGTATGCAACAGCAGCCGGCGAT	MKLSVKIAGVLTVAAAAMTAKMYATAAGD	ATGAAGCTATCAGTGAAA	ATTGCCGGTGTACTAACTGTTGCGGCAGCGGCAATG	ACGGCAAAAATGTATGCAACAGCA	GCCGGCGAT	MKLSVK	IAGVLTVAAAAM	TAKMYATA	AGD	6.464	Train	9.76503	46.3425	94.9783	281.897	627.902	602.11	903.052	752.687	185.778	104.965	756	344	3609.48	0.00270539	0.0128391	0.0263136	0.0780992	0.173959	0.166814	0.250189	0.208531	0.0514695	0.0290805	0.166667	0	0	0	0	0	0	0
80	80	81	P54172	BSU21840	ypjP	AC_Charge_-1	ATGAAATTGTGGATGAGAAAGACCCTTGTGGTTTTATTTACCATTGTAACGTTCGGGCTCGTATCTCCTCCGGCTGCCCTTATGGCGGCATCTGAG	MKLWMRKTLVVLFTIVTFGLVSPPAALMAASE	ATGAAATTGTGGATGAGAAAGACC	CTTGTGGTTTTATTTACCATTGTAACGTTCGGGCTC	GTATCTCCTCCGGCTGCCCTTATGGCG	GCATCTGAG	MKLWMRKT	LVVLFTIVTFGL	VSPPAALMA	ASE			0	0	0	0	0	0	0	0	0	0	0	0	0											0	0	0	0	0	0	0	0
81	81	82	P31847	BSU23370	ypuA	AC_Charge_-1	ATGAAGAAAATTTGGATTGGAATGCTGGCAGCGGCCGTTTTGCTGCTGATGGTTCCGAAGGTCAGTCTCGCGGCGGCCGAT	MKKIWIGMLAAAVLLLMVPKVSLAAAD	ATGAAGAAA	ATTTGGATTGGAATGCTGGCAGCGGCCGTTTTGCTGCTG	ATGGTTCCGAAGGTCAGTCTCGCG	GCGGCCGAT	MKK	IWIGMLAAAVLLL	MVPKVSLA	AAD	5.09179	Train	1.95301	0.986011	142.04	0	270.617	5.82151	170.24	0.98262	0	0	89	134	592.64	0.00329543	0.00166376	0.239673	0	0.456629	0.00982301	0.287258	0.00165804	0	0	0	0	0	0	0	0	0	0
82	82	83	P17616	BSU23300	ypuD	AC_Charge_-1	ATGGGAAGAATAAAAACCAAGATTACCATTCTGTTAGTGCTTTTGCTTTTACTTGCAGGCGGTTATATGTACATAGAT	MGRIKTKITILLVLLLLLAGGYMYID	ATGGGAAGAATAAAAACCAAG	ATTACCATTCTGTTAGTGCTTTTGCTTTTACTT	GCAGGCGGTTATATG	TACATAGAT	MGRIKTK	ITILLVLLLLL	AGGYM	YID	4.24753		0	3.94404	17.1132	0	0	0	0	3.93048	2.00841	1.02907	0	65	28.0252	0	0.140732	0.610636	0	0	0	0	0.140248	0.0716644	0.0367195	0.142857	0	0	0	0	0	0.142857	0
83	83	84	P54483	BSU25060	yqfZ	AC_Charge_-1	ATGAAGCGTCTGACCTTAGTATGCAGCATTGTTTTTATACTTTTTATTCTTTTTTATGACCTTAAAATTGGAACCATACCCATTCAGGACCTCCCTGTCTATGAAGCATCAGCAGCTACGGAG	MKRLTLVCSIVFILFILFYDLKIGTIPIQDLPVYEASAATE	ATGAAGCGT	CTGACCTTAGTATGCAGCATTGTTTTTATACTT	TTTATTCTTTTTTATGACCTTAAAATTGGAACCATACCCATTCAGGACCTCCCTGTCTATGAAGCATCAGCA	GCTACGGAG	MKR	LTLVCSIVFIL	FILFYDLKIGTIPIQDLPVYEASA	ATE	7		0	0	0	0	0	0	3.45666	0	0	0	0	0	3.45666	0	0	0	0	0	0	1	0	0	0	0	0	0	0	0	0	0	0
84	84	85	P54484	BSU25050	yqgA	AC_Charge_-1	ATGAAGCAAGGAAAATTTTCTGTGTTTTTAATTTTGCTACTAATGTTAACTTTGGTAGTTGCACCTAAAGAAAAAGCAGAGGCTGCAAGCGAT	MKQGKFSVFLILLLMLTLVVAPKEKAEAASD	ATGAAGCAAGGAAAATTTTCT	GTGTTTTTAATTTTGCTACTAATGTTAACTTTGGTAGTT	GCACCTAAAGAAAAAGCAGAGGCT	GCAAGCGAT	MKQGKFS	VFLILLLMLTLVV	APKEKAEA	ASD	1.02383	Train	387.672	0	0	0	0	0	0	0	0	1.02907	0	7	388.701	0.997353	0	0	0	0	0	0	0	0	0.00264746	0.285714	0	0	0	0	0.142857	0.142857	0
85	85	86	P24812	BSU25890	yqxI	AC_Charge_-1	ATGTTTAAGAAATTACTTTTAGCAACATCTGCATTAACATTCTCTTTATCATTAGTTCTTCCGTTGGATGGACATGCCAAAGCTCAACCTGAG	MFKKLLLATSALTFSLSLVLPLDGHAKAQPE	ATGTTTAAGAAA	TTACTTTTAGCAACATCTGCATTAACATTCTCTTTATCATTAGTTCTT	CCGTTGGATGGACATGCCAAAGCT	CAACCTGAG	MFKK	LLLATSALTFSLSLVL	PLDGHAKA	QPE			0	0	0	0	0	0	0	0	0	0	0	0	0											0	0	0	0	0	0.25	0	0
86	86	87	O32023	BSU24940	yqzC	AC_Charge_-1	ATGACAAAACGGGGCATTCAGGCATTTGCTGGCGGCATCATTTTAGCGACAGCCGTTCTTGCAGCTGTTTTTTATCTGACTGACGAAGACCAGGCCGCTGCTGAT	MTKRGIQAFAGGIILATAVLAAVFYLTDEDQAAAD	ATGACAAAACGG	GGCATTCAGGCATTTGCTGGCGGCATCATTTTAGCGACAGCCGTTCTTGCAGCTGTTTTT	TATCTGACTGACGAAGACCAGGCC	GCTGCTGAT	MTKR	GIQAFAGGIILATAVLAAVF	YLTDEDQA	AAD	6.90496	Train	5.85902	125.223	0.855661	3.73374	460.756	158.844	308.507	648.529	323.354	86.442	111	243	2122.1	0.00276095	0.0590091	0.000403213	0.00175945	0.217122	0.0748521	0.145378	0.305607	0.152374	0.0407341	0	0	0	0	0	0	0	0
87	87	88	O32019	BSU24650	yqzG	AC_Charge_-1	ATGATGATCAAACAATGTGTGATTTGTCTATCTCTTCTCGTCTTTGGCACCACAGCCGCTCACGCAGCATCAGAG	MMIKQCVICLSLLVFGTTAAHAASE	ATGATGATCAAACAA	TGTGTGATTTGTCTATCTCTTCTCGTCTTTGGCACC	ACAGCCGCTCACGCA	GCATCAGAG	MMIKQ	CVICLSLLVFGT	TAAHA	ASE			0	0	0	0	0	0	0	0	0	0	0	0	0											0	0	0	0	0	0	0	0
88	88	89	O07934	BSU26920	yraJ	AC_Charge_-1	ATGACTAAACTGAAAATGCTGAGTATGTTAACCGTGATGATTGCATCTTTATTCATTTTTTCCAGTCAGGCACTTGCCGTTCAGGAG	MTKLKMLSMLTVMIASLFIFSSQALAVQE	ATGACTAAACTGAAAATGCTGAGTATG	TTAACCGTGATGATTGCATCTTTATTCATTTTTTCC	AGTCAGGCACTTGCC	GTTCAGGAG	MTKLKMLSM	LTVMIASLFIFS	SQALA	VQE			0	0	0	0	0	0	0	0	0	0	0	0	0											0.111111	0	0	0	0	0	0	0
89	89	90	O32041	BSU27580	yrvJ	AC_Charge_-1	ATGAACAAGAAATACTTTGTCCTTATTGTATGTATTATTTTCACCTCAGCGCTATTCCCGACCTTTTCATCCGTTACAGCTGCTCAAGAG	MNKKYFVLIVCIIFTSALFPTFSSVTAAQE	ATGAACAAGAAATAC	TTTGTCCTTATTGTATGTATTATTTTCACCTCAGCGCTATTCCCGACC	TTTTCATCCGTTACAGCT	GCTCAAGAG	MNKKY	FVLIVCIIFTSALFPT	FSSVTA	AQE			0	0	0	0	0	0	0	0	0	0	0	0	0											0.2	0	0	0	0	0	0	0
90	90	91	O32130	BSU32340	lytH	AC_Charge_-1	ATGAAAGTTTTGTTATCCGCTCTTCTTCTCCTTTTGTTTGCATTTGAGCCTTCTGCGTCTGGAGCAAGCGAA	MKVLLSALLLLLFAFEPSASGASE	ATGAAA	GTTTTGTTATCCGCTCTTCTTCTCCTTTTGTTTGCA	TTTGAGCCTTCTGCGTCTGGA	GCAAGCGAA	MK	VLLSALLLLLFA	FEPSASG	ASE			0	0	0	0	0	0	0	0	0	0	0	0	0											0	0	0	0	0	0	0	0
91	91	92	O32150	BSU32540	bsn	AC_Charge_-1	ATGACAAAAAAAGCATGGTTTCTGCCGCTCGTCTGTGTATTACTGATTTCCGGATGGCTTGCGCCAGCAGCTTCAGCAAGCGCGCAAACCGAT	MTKKAWFLPLVCVLLISGWLAPAASASAQTD	ATGACAAAAAAA	GCATGGTTTCTGCCGCTCGTCTGTGTATTACTGATT	TCCGGATGGCTTGCGCCAGCAGCTTCAGCAAGCGCG	CAAACCGAT	MTKK	AWFLPLVCVLLI	SGWLAPAASASA	QTD	1.9678	Train	1101.5	1257.16	497.995	168.952	1.76874	7.4848	1.72833	3.93048	6.02523	7.2035	429	184	3053.75	0.360703	0.411679	0.163077	0.055326	0.000579202	0.00245102	0.00056597	0.0012871	0.00197306	0.00235891	0	0	0	0	0	0	0	0
92	92	93	O32189	BSU32950	yusW	AC_Charge_-1	ATGCATTTGATCAGAGCAGCCGGGGCTGTATGTCTCGCAGTGGTTCTGATTGCGGGCTGCCGTTTCAATGAAGACCAGCATCAGGCAGAAGGAGCCAATGAA	MHLIRAAGAVCLAVVLIAGCRFNEDQHQAEGANE	ATGCATTTGATCAGA	GCAGCCGGGGCTGTATGTCTCGCAGTGGTTCTGATTGCGGGCTGCCGT	TTCAATGAAGACCAGCATCAGGCAGAAGGA	GCCAATGAA	MHLIR	AAGAVCLAVVLIAGCR	FNEDQHQAEG	ANE	5.74645		0	0	0.855661	234.292	0	0	0.864164	172.941	5.02103	1.02907	0	69	415.003	0	0	0.00206182	0.564555	0	0	0.00208231	0.416722	0.0120988	0.00247967	0	0	0	0	0	0	0	0.2
93	93	94	O32258	BSU34020	yvbX	AC_Charge_-1	ATGAAAAAATGGCTGATCATAGCGGTTTCACTGGCGATTGCGATTGTTCTGTTTATGTATACAAAAGGAGAAGCGAAGGCAGCCGGTGAA	MKKWLIIAVSLAIAIVLFMYTKGEAKAAGE	ATGAAAAAATGG	CTGATCATAGCGGTTTCACTGGCGATTGCGATTGTTCTGTTT	ATGTATACAAAAGGAGAAGCGAAGGCA	GCCGGTGAA	MKKW	LIIAVSLAIAIVLF	MYTKGEAKA	AGE	5.9807		0	0	0.855661	0	0	86.491	0.864164	0	0	0	0	32	88.2108	0	0	0.00970018	0	0	0.980503	0.00979658	0	0	0	0	0	0	0	0	0	0	0
94	94	95	P40767	BSU34800	cwlO	AC_Charge_-1	ATGAGAAAGAGTTTAATTACACTTGGTTTGGCTTCCGTCATCGGGACAAGCAGTTTTTTGATCCCATTTACAAGTAAAACTGCATCGGCGGCTACAGAG	MRKSLITLGLASVIGTSSFLIPFTSKTASAATE	ATGAGAAAG	AGTTTAATTACACTTGGTTTGGCTTCC	GTCATCGGGACAAGCAGTTTTTTGATCCCATTTACAAGTAAAACTGCATCGGCG	GCTACAGAG	MRK	SLITLGLAS	VIGTSSFLIPFTSKTASA	ATE			0	0	0	0	0	0	0	0	0	0	0	0	0											0	0	0	0	0	0	0	0
95	95	96	O32211	BSU33410	yvgO	AC_Charge_-1	ATGAAACGTATTCGTATCCCAATGACACTTGCTCTTGGTGCCGCTTTGACAATTGCCCCTTTGTCCTTTGCTTCCGCTGCCACTGAC	MKRIRIPMTLALGAALTIAPLSFASAATD	ATGAAACGTATTCGTATCCCAATGACA	CTTGCTCTTGGTGCCGCTTTGACAATTGCCCCTTTG	TCCTTTGCTTCCGCT	GCCACTGAC	MKRIRIPMT	LALGAALTIAPL	SFASA	ATD	2.90072	Train	526.335	1580.58	902.722	412.578	24.7623	2.49493	6.04915	343.917	1.00421	5.14536	1074	254	3805.58	0.138306	0.415331	0.23721	0.108414	0.00650684	0.000655598	0.00158955	0.0903717	0.000263877	0.00135205	0.111111	0	0	0	0	0	0	0
96	96	97	O34986	BSU35040	yvnB	AC_Charge_-1	ATGAGGAAATACACGGTTATTGCTTCTATATTACTGTCTTTTCTTTCCGTTTTGTCTGGCGGCCATCATGAATCGAAAGCTTTTCCTGAA	MRKYTVIASILLSFLSVLSGGHHESKAFPE	ATGAGGAAATACACG	GTTATTGCTTCTATATTACTGTCTTTTCTTTCCGTTTTG	TCTGGCGGCCATCATGAATCGAAAGCT	TTTCCTGAA	MRKYT	VIASILLSFLSVL	SGGHHESKA	FPE	3		0	0	70.1642	0	0	0	0	0	0	0	0	61	70.1642	0	0	1	0	0	0	0	0	0	0	0	0	0	0	0	0	0	0
97	97	98	O34310	BSU34950	pelC	AC_Charge_-1	ATGAAAAAAATCGTGTCTATCCTATTTATGTTCGGTTTGGTTATGGGTTTCAGCCAGTTTCAGCCATCAACCGTTTTTGCAGCTAGCGAC	MKKIVSILFMFGLVMGFSQFQPSTVFAASD	ATGAAAAAA	ATCGTGTCTATCCTATTTATGTTCGGTTTGGTTATG	GGTTTCAGCCAGTTTCAGCCATCAACCGTTTTTGCA	GCTAGCGAC	MKK	IVSILFMFGLVM	GFSQFQPSTVFA	ASD	1.83999	Train	1274.34	501.88	300.337	202.555	50.409	0	5.18499	2.94786	0	0	76	162	2337.65	0.545136	0.214694	0.128478	0.0866491	0.021564	0	0.00221803	0.00126104	0	0	0	0	0	0	0	0	0	0
98	98	99	O34735	BSU34940	yvpB	AC_Charge_-1	ATGAAAACACTGCGAACTCTATGTGTCCTGATGATTCTTTCAGGCGTTATTTTTTTCGGACTTAAAATAGATGCAGCCAGCGAA	MKTLRTLCVLMILSGVIFFGLKIDAASE	ATGAAAACACTGCGA	ACTCTATGTGTCCTGATGATTCTTTCAGGCGTTATTTTTTTCGGACTT	AAAATAGATGCA	GCCAGCGAA	MKTLR	TLCVLMILSGVIFFGL	KIDA	ASE	6.61224		0	1.97202	0	0	1.76874	2.49493	7.77748	0	0	3.08721	4	51	17.1004	0	0.11532	0	0	0.103433	0.145899	0.454813	0	0	0.180535	0	0	0	0	0	0	0	0
99	99	100	P39607	BSU38080	ywcI	AC_Charge_-1	ATGAAACGTTTGCTTGTATCTTTACGGGTGTGGATGGTCTTTTTGATGAACTGGGTGACGCCGGACAGAAAAACTGCGGCTGCCGCGGTCGAT	MKRLLVSLRVWMVFLMNWVTPDRKTAAAAVD	ATGAAACGT	TTGCTTGTATCTTTACGGGTGTGGATGGTCTTTTTGATGAACTGGGTGACG	CCGGACAGAAAAACTGCGGCTGCC	GCGGTCGAT	MKR	LLVSLRVWMVFLMNWVT	PDRKTAAA	AVD	7.62028	Train	3.90601	7.88809	0.855661	0	40.681	78.1745	111.477	471.658	40.1682	59.6861	96	379	814.494	0.00479563	0.00968464	0.00105054	0	0.0499463	0.0959792	0.136867	0.57908	0.0493167	0.07328	0	0	0	0	0	0	0	0
100	100	101	P39632	BSU37800	yweA	AC_Charge_-1	ATGCTAAAAAGAACTTCATTCGTATCTTCATTATTCATCAGTTCAGCTGTTTTACTATCAATCTTACTTCCTTCGGGCCAAGCTCATGCACAGTCTGAG	MLKRTSFVSSLFISSAVLLSILLPSGQAHAQSE	ATGCTAAAAAGAACTTCATTCGTATCTTCA	TTATTCATCAGTTCAGCTGTTTTACTATCAATCTTA	CTTCCTTCGGGCCAAGCTCATGCA	CAGTCTGAG	MLKRTSFVSS	LFISSAVLLSIL	LPSGQAHA	QSE			0	0	0	0	0	0	0	0	0	0	0	0	0											0.3	0	0	0	0	0.1	0	0
101	101	102	P71047	BSU37580	ywgB	AC_Charge_-1	ATGAAAATGAAATCAGGAATGGAGCAGGCGGTTTCTGTGCTGCTGTTACTGTCACGGCTGCCGGTACAGGCTTCTTTGACGTCAGAT	MKMKSGMEQAVSVLLLLSRLPVQASLTSD	ATGAAAATGAAATCAGGAATGGAGCAG	GCGGTTTCTGTGCTGCTGTTACTGTCACGGCTG	CCGGTACAGGCTTCTTTG	ACGTCAGAT	MKMKSGMEQ	AVSVLLLLSRL	PVQASL	TSD	6.62154	Train	3.90601	1.97202	4.2783	179.219	163.608	254.483	592.817	7.86096	1.00421	207.872	222	104	1417.02	0.00275649	0.00139167	0.00301922	0.126476	0.115459	0.17959	0.418354	0.00554752	0.000708673	0.146697	0.222222	0	0	0	0.111111	0	0.111111	0
102	102	103	O32277	BSU36770	ywmB	AC_Charge_-1	ATGAAGAAAAAACAAGTAAGCCACGCTATTATCATTTCCGTCATGTTAAGCTTCGTCATTGCTGTTTTCCATACCATTCATGCGAGTGAATTAACGGAT	MKKKQVSHAIIISVMLSFVIAVFHTIHASELTD	ATGAAGAAAAAACAAGTAAGCCACGCT	ATTATCATTTCCGTCATGTTAAGCTTCGTCATTGCTGTTTTC	CATACCATTCATGCGAGTGAA	TTAACGGAT	MKKKQVSHA	IIISVMLSFVIAVF	HTIHASE	LTD	7.46152		0	0	0	0	5.30621	0	0	0	0	5.14536	0	108	10.4516	0	0	0	0	0.507695	0	0	0	0	0.492305	0.111111	0.111111	0	0	0	0	0	0.111111
103	103	104	P70960	BSU36740	ywmC	AC_Charge_-1	ATGAAGAAAAGATTTTCACTGATCATGATGACAGGATTGCTTTTTGGATTAACTTCACCTGCTTTTGCAGCTCCGGAG	MKKRFSLIMMTGLLFGLTSPAFAAPE	ATGAAGAAAAGATTTTCA	CTGATCATGATGACAGGATTGCTTTTTGGATTAACT	TCACCTGCTTTTGCA	GCTCCGGAG	MKKRFS	LIMMTGLLFGLT	SPAFA	APE	3.05549	Train	0.976503	0	292.636	0	0.884369	0	0.864164	0	1.00421	1.02907	0	4	297.394	0.00328353	0	0.984	0	0.00297372	0	0.00290579	0	0.00337668	0.00346029	0.166667	0	0	0	0	0.166667	0	0
104	104	105	P70961	BSU36730	ywmD	AC_Charge_-1	ATGAAAAAATTGCTGGCTGCCGGTATCATTGGATTGTTGACTGTTTCCATTGCCTCCCCGTCTTTTGCCGCTTCGGAC	MKKLLAAGIIGLLTVSIASPSFAASD	ATGAAAAAA	TTGCTGGCTGCCGGTATCATTGGATTGTTGACTGTT	TCCATTGCCTCCCCGTCTTTTGCC	GCTTCGGAC	MKK	LLAAGIIGLLTV	SIASPSFA	ASD	2.21555	Train	1020.45	1411.97	583.561	507.788	6.19058	3.32658	7.77748	10.8088	4.01682	3.08721	783	188	3558.97	0.286725	0.396735	0.163969	0.142678	0.00173943	0.000934702	0.00218532	0.00303706	0.00112865	0.000867446	0	0	0	0	0	0	0	0
105	105	106	P94576	BSU36460	ywoF	AC_Charge_-1	ATGAGAAAATGGTATTTTATTCTTTTGGCGGGTGTTTTAACGTCTGTCATCCTCGCTTTCGTTTATGATAAGACAAAAGCGAATACGGAT	MRKWYFILLAGVLTSVILAFVYDKTKANTD	ATGAGAAAATGGTAT	TTTATTCTTTTGGCGGGTGTTTTAACGTCTGTCATCCTCGCTTTCGTTTAT	GATAAGACAAAAGCG	AATACGGAT	MRKWY	FILLAGVLTSVILAFVY	DKTKA	NTD	6.48892		0	0	18.8245	24.2693	0	0	0	0	50.2103	0	1	42	93.3041	0	0	0.201755	0.26011	0	0	0	0	0.538136	0	0	0	0	0	0	0	0	0
106	106	107	P96729	BSU35970	ywsB	AC_Charge_-1	ATGAACAAACCAACAAAACTATTTTCAACATTAGCACTTGCGGCTGGAATGACTGCGGCGGCTGCTGGCGGCGCTGGCACGATCCATGCTCAACAGGAC	MNKPTKLFSTLALAAGMTAAAAGGAGTIHAQQD	ATGAACAAACCAACAAAA	CTATTTTCAACATTAGCACTTGCGGCTGGAATGACT	GCGGCGGCTGCTGGCGGCGCTGGCACGATCCATGCT	CAACAGGAC	MNKPTK	LFSTLALAAGMT	AAAAGGAGTIHA	QQD	2.49327		1.95301	0	0	0	0	0.831644	0	0	0	0	12	63	2.78465	0.701347	0	0	0	0	0.298653	0	0	0	0	0.333333	0	0	0	0	0	0	0
107	107	108	P37490	BSU40580	yybN	AC_Charge_-1	ATGAATAAATTCCTGAAGAGCAATTTCCGTTTCCTTCTTGCGGCTGCTTTAGGCATATCATTACTTGCTAGTAGTAATTTTATAAAAGCCAGCAATGAC	MNKFLKSNFRFLLAAALGISLLASSNFIKASND	ATGAATAAATTCCTGAAGAGCAATTTCCGT	TTCCTTCTTGCGGCTGCTTTAGGCATATCATTACTT	GCTAGTAGTAATTTTATAAAAGCC	AGCAATGAC	MNKFLKSNFR	FLLAAALGISLL	ASSNFIKA	SND	5.69731		0	0	20.5359	70.941	0	0	94.1939	21.6176	1.00421	0	0	36	208.293	0	0	0.0985914	0.340583	0	0	0.452219	0.103785	0.00482113	0	0.3	0	0	0	0	0.2	0	0
108	108	109	Q45606	BSU40270	yycP	AC_Charge_-1	ATGAAAAAGTGGATGATTACCATCGCCATGCTGATTCTCGCAGGAATCGCACTATTTGTCTTCATTTCTCCTCTCAAAAGCCATACCGAT	MKKWMITIAMLILAGIALFVFISPLKSHTD	ATGAAAAAGTGGATGATTACCATCGCCATG	CTGATTCTCGCAGGAATCGCACTATTTGTCTTCATT	TCTCCTCTCAAAAGC	CATACCGAT	MKKWMITIAM	LILAGIALFVFI	SPLKS	HTD			0	0	0	0	0	0	0	0	0	0	0	0	0											0	0.1	0	0	0	0	0	0
109	109	110	O34918	BSU18630	exlX	AC_Charge_-1	ATGAAAAAGATCATGAGTGCATTTGTTGGTATGGTTTTGTTGACGATCTTCTGTTTTTCCCCGCAAGCTTCGGCAGCATATGAC	MKKIMSAFVGMVLLTIFCFSPQASAAYD	ATGAAAAAGATCATGAGT	GCATTTGTTGGTATGGTTTTGTTGACGATCTTCTGT	TTTTCCCCGCAAGCTTCGGCA	GCATATGAC	MKKIMS	AFVGMVLLTIFC	FSPQASA	AYD	3.77064		3.90601	108.461	23.1028	66.2738	23.878	45.7404	3.45666	7.86096	2.00841	3.08721	20	756	287.776	0.0135731	0.376895	0.0802808	0.230297	0.0829742	0.158945	0.0120116	0.0273163	0.00697909	0.0107279	0.166667	0	0	0	0	0	0	0
110	110	111	O31487	BSU04290	ydaL	AC_Charge_-1	ATGCTATGCGTCATGATGCTTCTATTTTCAGCTATTGCGTCTTTTCCCGTTTCTGCGCAAGCGGCCCCGGAG	MLCVMMLLFSAIASFPVSAQAAPE	ATG	CTATGCGTCATGATGCTTCTATTTTCAGCTATTGCG	TCTTTTCCCGTTTCTGCGCAAGCG	GCCCCGGAG	M	LCVMMLLFSAIA	SFPVSAQA	APE			0	0	0	0	0	0	0	0	0	0	0	0	0											0	0	0	0	0	0	0	0
111	111	112	P40406	BSU01660	nagZ	AC_Charge_-1	ATGAGACCTGTCTTTCCGCTTATCCTTTCAGCCGTTCTCTTTCTTTCATGCTTTTTCGGGGCCAGACAGACAGAAGCCTCTGCATCCTCGGAT	MRPVFPLILSAVLFLSCFFGARQTEASASSD	ATGAGACCTGTCTTTCCG	CTTATCCTTTCAGCCGTTCTCTTTCTTTCATGCTTT	TTCGGGGCCAGACAGACAGAAGCCTCTGCA	TCCTCGGAT	MRPVFP	LILSAVLFLSCF	FGARQTEASA	SSD	1.96178	Train	1104.42	463.425	648.591	129.747	3.53748	3.32658	3.45666	5.89572	3.01262	1.02907	305	85	2366.45	0.466702	0.195832	0.274078	0.0548279	0.00149485	0.00140573	0.0014607	0.00249138	0.00127305	0.000434859	0.333333	0	0	0	0	0.166667	0	0
112	112	113	P94356	BSU38850	yxkC	AC_Charge_-1	ATGCGACATAAAATCATTACGTTTATTCTCGCAGTTGTTGTCATCATTATTATCGGTAATATGATTGGCGGCGGAGGCGGCTCAGAAGCCACTTCCGAA	MRHKIITFILAVVVIIIIGNMIGGGGGSEATSE	ATGCGACATAAAATCATT	ACGTTTATTCTCGCAGTTGTTGTCATCATTATTATC	GGTAATATGATTGGCGGCGGAGGCGGCTCAGAAGCC	ACTTCCGAA	MRHKII	TFILAVVVIIII	GNMIGGGGGSEA	TSE	3.29327	Train	0	197.202	0.855661	317.368	1.76874	0	2.59249	0	2.00841	1.02907	14	82	522.824	0	0.377186	0.00163661	0.607026	0.00338304	0	0.00495863	0	0.00384146	0.00196829	0	0	0	0	0	0	0	0.166667
113	113	114	O31488	BSU04310	ydaN	AC_Charge_-1	ATGAAACAAATAATGATTTTTCTCACAAGCTTCATGCTGCTGGCGATGACTGGACAAACGGCTCTTGCCGCATCTGAT	MKQIMIFLTSFMLLAMTGQTALAASD	ATGAAACAA	ATAATGATTTTTCTCACAAGCTTCATGCTGCTGGCG	ATGACTGGACAAACGGCTCTTGCC	GCATCTGAT	MKQ	IMIFLTSFMLLA	MTGQTALA	ASD			0	0	0	0	0	0	0	0	0	0	0	4	0											0	0	0	0	0	0	0	0
114	114	115	O32200	BSU33110	liaG	AC_Charge_-1	ATGAAAAAAATGCTTGGCAAACTGTTGATCACTGCCGGTATTCTGGTTTTTTTCGCCGTCGTCGTAAAAGATGTGTTTGCTGCAGGCGAC	MKKMLGKLLITAGILVFFAVVVKDVFAAGD	ATGAAAAAAATGCTTGGCAAA	CTGTTGATCACTGCCGGTATTCTGGTTTTTTTCGCC	GTCGTCGTAAAAGATGTGTTTGCT	GCAGGCGAC	MKKMLGK	LLITAGILVFFA	VVVKDVFA	AGD	5.0351		0	0	0	21.469	0	0	0	0.98262	1.00421	3.08721	2	73	26.543	0	0	0	0.808837	0	0	0	0.0370199	0.0378331	0.11631	0.142857	0	0	0	0	0	0.142857	0
115	115	116	O07909	BSU26930	yraI	AC_Charge_-1	ATGAATAAGTTAAAGAGGCTAAGTATGCTAACGGTGATGATTGCATCTGTGTTCATTTTTTCTAGCCATGCACTTGCGGCTCAGGAA	MNKLKRLSMLTVMIASVFIFSSHALAAQE	ATGAATAAGTTAAAGAGGCTAAGTATG	CTAACGGTGATGATTGCATCTGTGTTCATTTTTTCT	AGCCATGCACTTGCG	GCTCAGGAA	MNKLKRLSM	LTVMIASVFIFS	SHALA	AQE	1.10947	Train	329.081	0	0.855661	0	8.84369	0	0	0	0	0	48	41	338.781	0.97137	0	0.00252571	0	0.0261045	0	0	0	0	0	0.222222	0	0	0	0	0	0	0
116	116	117	Q45607	BSU40280	yycO	AC_Charge_-1	ATGAAGTTGAAGAAACGAGTGTCGATGTTTTTGGTAGCGCTCACAATGTGCGGCGGCCTGTTTGTTACTCCCGCCAAAGCCGTAACGGAT	MKLKKRVSMFLVALTMCGGLFVTPAKAVTD	ATGAAGTTGAAGAAACGAGTGTCGATG	TTTTTGGTAGCGCTCACAATGTGCGGCGGCCTGTTTGTT	ACTCCCGCCAAAGCC	GTAACGGAT	MKLKKRVSM	FLVALTMCGGLFV	TPAKA	VTD	3.0749	Train	139.64	105.503	71.8755	424.713	2.65311	0	0.864164	0	0	1.02907	240	93	746.278	0.187115	0.141373	0.096312	0.569108	0.00355512	0	0.00115797	0	0	0.00137894	0.111111	0	0	0	0	0	0	0
117	117	118	P37566	BSU00720	yacD	AC_Charge_-1	ATGAAATCAAGAACAATCTGGACCATTATTTTAGGGGCGCTGTTGGTTTGCTGTATTGCTGTTGCATATACGCTGACGAAATCCCAAGCCGGCGCATCGTCAGAC	MKSRTIWTIILGALLVCCIAVAYTLTKSQAGASSD	ATGAAATCAAGAACA	ATCTGGACCATTATTTTAGGGGCGCTGTTGGTTTGC	TGTATTGCTGTTGCATATACGCTGACGAAATCCCAAGCCGGCGCA	TCGTCAGAC	MKSRT	IWTIILGALLVC	CIAVAYTLTKSQAGA	SSD			0	0	0	0	0	0	0	0	0	0	0	15	0											0.2	0	0	0	0	0	0	0
118	118	119	P54525	BSU24190	yqiI	AC_Charge_-1	ATGAGAATGTTATGGAGGAGCTTGGCGCTGTGCGGATTGGCTTTGACGCTCGCGCCTTGTGCACAGGCAGCAAGCGAG	MRMLWRSLALCGLALTLAPCAQAASE	ATGAGAATGTTATGGAGG	AGCTTGGCGCTGTGCGGATTGGCTTTGACGCTCGCG	CCTTGTGCACAGGCA	GCAAGCGAG	MRMLWR	SLALCGLALTLA	PCAQA	ASE			0	0	0	0	0	0	0	0	0	0	0	0	0											0	0	0	0	0	0	0	0
119	119	120	P54422	BSU18410	ggt	AC_Charge_-1	ATGAAAAGAACGTGGAACGTCTGTTTAACAGCTCTGCTTAGTGTTCTGTTAGTCGCTGGAAGTGTCCCTTTTCACGCGGAAGCTGCCCCAGAT	MKRTWNVCLTALLSVLLVAGSVPFHAEAAPD	ATGAAAAGAACGTGGAAC	GTCTGTTTAACAGCTCTGCTTAGTGTTCTGTTAGTCGCTGGAAGTGTC	CCTTTTCACGCGGAAGCT	GCCCCAGAT	MKRTWN	VCLTALLSVLLVAGSV	PFHAEA	APD	2.12831	Train	1147.39	85.783	547.623	393.909	4.42184	0.831644	0	0.98262	3.01262	6.17443	114	289	2190.13	0.523892	0.039168	0.250041	0.179857	0.00201899	0.000379724	0	0.000448658	0.00137554	0.00281921	0.166667	0	0	0	0	0	0	0
120	120	121	Q59HN7	BSU06839	phrH	AC_Charge_-1	ATGCCTATTAAGAAAAAAGTGATGATGTGTCTGGCTGTTACTCTAGTTTTCGGAAGCATGTCGTTTCCAACCCTGACAAACTCCGGTGGATTTCCTGAA	MPIKKKVMMCLAVTLVFGSMSFPTLTNSGGFPE	ATGCCTATTAAGAAAAAAGTGATGATG	TGTCTGGCTGTTACTCTAGTTTTCGGAAGCATG	TCGTTTCCAACCCTGACAAACTCCGGTGGA	TTTCCTGAA	MPIKKKVMM	CLAVTLVFGSM	SFPTLTNSGG	FPE	5.65065	Train	98.6268	24.6503	39.3604	392.976	61.9058	506.471	4.32082	15.7219	332.392	2.05814	55	157	1478.48	0.0667081	0.0166727	0.0266221	0.265797	0.0418712	0.342561	0.00292247	0.0106338	0.22482	0.00139206	0.111111	0	0	0	0	0	0	0
121	121	122	O32284	BSU38790	yxzE	AC_Charge_-1	ATGATTGTGATCATCTTATTGTTTATATCTATTATTGTTTTTCTTTCAGTCATTCAGCCGCAGCCCGAC	MIVIILLFISIIVFLSVIQPQPD	ATGATTGTG	ATCATCTTATTGTTTATATCTATTATTGTTTTTCTT	TCAGTCATTCAGCCG	CAGCCCGAC	MIV	IILLFISIIVFL	SVIQP	QPD	4.47862	Train	0	0	49.6283	286.564	0	0	70.8615	0.98262	0	5.14536	60	98	413.182	0	0	0.120112	0.693555	0	0	0.171502	0.00237818	0	0.012453	0	0	0	0	0	0	0	0
122	122	123	O05411	BSU26820	yrpD	AC_Charge_-1	ATGATGAAAAAAGGTCTGCTTGCGGGTGCGCTTACGGCAACCGTGCTTTTTGGCACATGTGCAGTAGATGTACCGGGTATTATTAGTCCAAAAACCGCAGAAGCTGCATCAGAG	MMKKGLLAGALTATVLFGTCAVDVPGIISPKTAEAASE	ATGATGAAAAAAGGT	CTGCTTGCGGGTGCGCTTACGGCAACCGTGCTTTTT	GGCACATGTGCAGTAGATGTACCGGGTATTATTAGTCCAAAAACCGCAGAAGCT	GCATCAGAG	MMKKG	LLAGALTATVLF	GTCAVDVPGIISPKTAEA	ASE			0	0	0	0	0	0	0	0	0	0	0	0	0											0.2	0	0	0	0	0	0.2	0
123	123	124	Q45071	BSU18160	xynD	AC_Charge_-1	ATGAGGAAAAAGTGTAGCGTATGTTTATGGATTCTAGTTTTATTATTGAGCTGCTTATCTGGGAAGTCTGCGTATGCTGCCACTGAA	MRKKCSVCLWILVLLLSCLSGKSAYAATE	ATGAGGAAAAAGTGTAGC	GTATGTTTATGGATTCTAGTTTTATTATTGAGCTGC	TTATCTGGGAAGTCTGCGTATGCT	GCCACTGAA	MRKKCS	VCLWILVLLLSC	LSGKSAYA	ATE	2.12104		70.3082	181.426	108.669	2.8003	0	0	0	0	0	0	0	29	363.203	0.193578	0.499516	0.299196	0.00771001	0	0	0	0	0	0	0.166667	0	0.166667	0	0	0	0	0
124	124	125	O06748	BSU11040	yitM	AC_Charge_-1	ATGAAGAAGGCGTTTCTAGTATTTTTGTCGGTTGTATTGGTGACGACTGTGTTTTTGGTGAAGCAGCAAGAAAGTGTGGCACAGGCAGCGCAGGAC	MKKAFLVFLSVVLVTTVFLVKQQESVAQAAQD	ATGAAGAAG	GCGTTTCTAGTATTTTTGTCGGTTGTATTGGTGACGACTGTGTTTTTG	GTGAAGCAGCAAGAAAGTGTGGCACAGGCA	GCGCAGGAC	MKK	AFLVFLSVVLVTTVFL	VKQQESVAQA	AQD	3.18321		0	175.51	54.7623	234.292	0.884369	1.66329	0	2.94786	1.00421	0	1	99	471.064	0	0.372582	0.116252	0.497368	0.00187739	0.00353092	0	0.00625788	0.00213178	0	0	0	0	0	0	0	0	0
125	125	126	O05213	BSU01670	amiE	AC_Charge_-1	ATGAAAACAAAGACACTGTTCATATTCAGTGCCATTTTAACCCTATCGATATTTGCGCCAAATGAAACCTTCGCACAAACAGAA	MKTKTLFIFSAILTLSIFAPNETFAQTE	ATGAAAACAAAGACA	CTGTTCATATTCAGTGCCATTTTAACCCTATCGATA	TTTGCGCCAAATGAAACCTTCGCA	CAAACAGAA	MKTKT	LFIFSAILTLSI	FAPNETFA	QTE	2.96754		0	172.552	0	155.884	0	0.831644	0.864164	0	0	0	0	21	330.131	0	0.522677	0	0.472187	0	0.00251913	0.00261764	0	0	0	0	0	0	0	0	0	0	0
126	126	127	P38425	BSU25520	yqxA	AC_Charge_-1	ATGATTGCATACTTTGGAAAGTGCTTACTGCTTGTCACGATCATGTTTTTAGGCGTTCTGTTCGGCATGCAGCAGGCAAACCACGAC	MIAYFGKCLLLVTIMFLGVLFGMQQANHD	ATGATTGCATACTTTGGAAAG	TGCTTACTGCTTGTCACGATCATGTTTTTAGGCGTTCTGTTC	GGCATGCAGCAGGCA	AACCACGAC	MIAYFGK	CLLLVTIMFLGVLF	GMQQA	NHD	5.26893		0.976503	7.88809	124.926	115.746	54.8309	19.9595	127.032	84.5053	0	2.05814	0	169	537.923	0.00181532	0.014664	0.232239	0.215172	0.101931	0.0371047	0.236153	0.157096	0	0.00382609	0.142857	0.142857	0	0	0	0.142857	0.142857	0
127	127	128	P94431	BSU03940	ycnI	AC_Charge_-1	ATGTTGAAAAAAATCGCATTGACACTATGTCCGGCTATTGTCGGCTCCCTCTTATTCTTTACGGCCCCTGCCAGCGCGCATGTTGAA	MLKKIALTLCPAIVGSLLFFTAPASAHVE	ATGTTGAAAAAAATC	GCATTGACACTATGTCCGGCTATTGTCGGCTCCCTCTTATTCTTTACG	GCCCCTGCCAGCGCG	CATGTTGAA	MLKKI	ALTLCPAIVGSLLFFT	APASA	HVE	2.47838	Train	135.734	715.844	235.307	91.4766	2.65311	50.7303	6.91331	3.93048	3.01262	3.08721	74	169	1248.69	0.108701	0.573277	0.188443	0.0732581	0.00212471	0.0406269	0.00553646	0.00314769	0.00241262	0.00247237	0	0	0	0	0	0	0	0
128	128	129	O05391	BSU27750	bofC	AC_Charge_-1	ATGAAACGATTCAGCACGGCGTATCTTTTGCTGGGCATTCTTTGCTCAGCGGCAGTATTTTTAATAGGAGCTCCTTCCCGCGCACTTGGCGCGCCCGAC	MKRFSTAYLLLGILCSAAVFLIGAPSRALGAPD	ATGAAACGATTCAGCACGGCGTAT	CTTTTGCTGGGCATTCTTTGCTCAGCGGCAGTATTTTTAATA	GGAGCTCCTTCCCGCGCACTTGGC	GCGCCCGAC	MKRFSTAY	LLLGILCSAAVFLI	GAPSRALG	APD	2.51968	Train	0	620.201	1.71132	143.749	18.5717	3.32658	1.72833	1.96524	5.02103	0	1	34	796.274	0	0.778879	0.00214916	0.180527	0.0233233	0.00417768	0.00217052	0.00246804	0.00630565	0	0.125	0.125	0	0	0	0.125	0	0
129	129	130	P42293	BSU39330	abnB	AC_Charge_-1	ATGTTCAACCGATTGTTCCGTGTATGTTTTCTTGCAGCTCTTATCATGGCCTTCACCCTCCCAAACTCCGTCTATGCACAACCTGAG	MFNRLFRVCFLAALIMAFTLPNSVYAQPE	ATGTTCAACCGATTGTTCCGT	GTATGTTTTCTTGCAGCTCTTATCATGGCCTTC	ACCCTCCCAAACTCCGTCTATGCA	CAACCTGAG	MFNRLFR	VCFLAALIMAF	TLPNSVYA	QPE			0	0	0	0	0	0	0	0	0	0	0	0	0											0.142857	0	0	0	0	0.285714	0	0
130	130	131	P71014	BSU31080	bslA	AC_Charge_-1	ATGAAACGCAAATTATTATCTTCTTTGGCAATTAGTGCATTAAGTCTCGGGTTACTCGTTTCTGCACCTACAGCTTCTTTCGCGGCTACAGAA	MKRKLLSSLAISALSLGLLVSAPTASFAATE	ATGAAACGCAAA	TTATTATCTTCTTTGGCAATTAGTGCATTAAGTCTCGGGTTACTCGTT	TCTGCACCTACAGCTTCTTTCGCG	GCTACAGAA	MKRK	LLSSLAISALSLGLLV	SAPTASFA	ATE	2.73774		163.076	91.699	105.246	232.425	0	3.32658	0.864164	2.94786	0	0	222	48	599.585	0.271981	0.152937	0.175532	0.387643	0	0.00554813	0.00144127	0.0049165	0	0	0	0	0	0	0	0	0	0
131	131	132	P54587	BSU09030	yhcC	AC_Charge_-1	ATGGCCATTATTATAGCAATAATTGCTGCTGTCATTGTCATTGCGGCCCTTATTACATTTAACGTCCGCAACGCCTCACCTGAA	MAIIIAIIAAVIVIAALITFNVRNASPE	ATG	GCCATTATTATAGCAATAATTGCTGCTGTCATTGTCATTGCGGCCCTTATTACATTT	AACGTCCGCAACGCC	TCACCTGAA	M	AIIIAIIAAVIVIAALITF	NVRNA	SPE	6.74692	Train	1.95301	393.418	47.0613	124.147	1.76874	0.831644	881.447	430.388	231.971	342.681	407	134	2455.67	0.000795306	0.160208	0.0191644	0.0505552	0.000720268	0.000338663	0.358944	0.175263	0.0944637	0.139547	0	0	0	0	0	0	0	0
132	132	133	O34841	BSU18380	iseA	AC_Charge_-1	ATGAAAAAATGTCTTCTATTTCTAACAACCATTGCACTTATTCTGTCATTAAGCACAAATGCATTTGCGGCTAATGAA	MKKCLLFLTTIALILSLSTNAFAANE	ATGAAAAAA	TGTCTTCTATTTCTAACAACCATTGCACTTATTCTG	TCATTAAGCACAAATGCATTTGCG	GCTAATGAA	MKK	CLLFLTTIALIL	SLSTNAFA	ANE	1.02519	Train	500.946	5.91607	0.855661	0	0	0	0.864164	0	0	0	123	32	508.582	0.984986	0.0116325	0.00168244	0	0	0	0.00169916	0	0	0	0	0	0	0	0	0	0	0
133	133	134	C0H426	BSU18908	yozY	AC_Charge_-1	ATGAACCTTCGAAAAATTTTATTGAGTTCTGCTTTATCATTAGGTATGCTGGTATCTGCTGCTCCTGTCTTGGCAACAAGTGAA	MNLRKILLSSALSLGMLVSAAPVLATSE	ATGAACCTTCGAAAA	ATTTTATTGAGTTCTGCTTTATCATTAGGTATGCTG	GTATCTGCTGCTCCTGTCTTGGCA	ACAAGTGAA	MNLRK	ILLSSALSLGML	VSAAPVLA	TSE	1.91907	Train	1010.68	226.783	502.273	127.881	1.76874	4.98986	0.864164	0.98262	1.00421	7.2035	33	132	1884.43	0.536332	0.120345	0.266538	0.0678617	0.000938606	0.00264794	0.000458581	0.000521442	0.000532896	0.00382264	0.2	0	0	0	0	0	0	0
134	134	1	P04189	BSU10300	aprE	AC_Charge_+2	ATGAGAAGCAAAAAATTGTGGATCAGCTTGTTGTTTGCGTTAACGTTAATCTTTACGATGGCGTTCAGCAACATGTCTGCGCAGGCTGCCAAAAAA	MRSKKLWISLLFALTLIFTMAFSNMSAQAAKK	ATGAGAAGCAAAAAA	TTGTGGATCAGCTTGTTGTTTGCGTTAACGTTAATC	TTTACGATGGCGTTCAGCAACATGTCTGCGCAGGCT	GCCAAAAAA	MRSKK	LWISLLFALTLI	FTMAFSNMSAQA	AKK			0	0	0	0	0	0	0	0	0	0	0	0	0											0.2	0	0	0	0	0	0	0
135	135	2	P53001	BSU22370	aspB	AC_Charge_+2	ATGAAACTGGCAAAAAGAGTATCCGCATTAACACCATCAACCACACTGGCAATCACAGCGAAAGCGGCACGCAAG	MKLAKRVSALTPSTTLAITAKAARK	ATGAAACTGGCAAAAAGA	GTATCCGCATTAACACCATCAACCACACTGGCAATC	ACAGCGAAAGCG	GCACGCAAG	MKLAKR	VSALTPSTTLAI	TAKA	ARK	7.54481	Train	9.76503	3.94404	4.2783	459.25	252.045	573.834	407.021	490.327	783.28	863.391	326	307	3847.14	0.00253826	0.00102519	0.00111207	0.119374	0.065515	0.149159	0.105799	0.127453	0.203601	0.224424	0	0.166667	0	0	0	0	0	0
136	136	3	P10475	BSU18130	eglS	AC_Charge_+2	ATGAAACGGTCAATCTCTATTTTTATTACGTGTTTATTGATTACGTTATTGACAATGGGCGGCATGATAGCTTCGCCGGCATCAGCAGCAAAAAAA	MKRSISIFITCLLITLLTMGGMIASPASAAKK	ATGAAACGGTCAATC	TCTATTTTTATTACGTGTTTATTGATTACGTTATTG	ACAATGGGCGGCATGATAGCTTCGCCGGCATCAGCA	GCAAAAAAA	MKRSI	SIFITCLLITLL	TMGGMIASPASA	AKK	3.15389		0	0.986011	24.8142	0	0.884369	0	0.864164	0	0	0	18	47	27.5487	0	0.0357916	0.900738	0	0.032102	0	0.0313686	0	0	0	0.2	0	0	0	0	0	0	0
137	137	4	P04957	BSU39070	bglS	AC_Charge_+2	ATGCCTTATCTGAAACGAGTGTTGCTGCTTCTTGTCACTGGATTGTTTATGAGTTTGTTTGCAGTCACTGCTACTGCCTCAGCTCAAAGAAAG	MPYLKRVLLLLVTGLFMSLFAVTATASAQRK	ATGCCTTATCTGAAACGA	GTGTTGCTGCTTCTTGTCACTGGATTGTTTATGAGTTTGTTT	GCAGTCACTGCTACTGCCTCAGCT	CAAAGAAAG	MPYLKR	VLLLLVTGLFMSLF	AVTATASA	QRK	2.02683	Train	1972.54	182.412	787.208	184.82	70.7495	9.14808	93.3297	21.6176	5.02103	3.08721	175	116	3329.93	0.592366	0.0547796	0.236404	0.0555027	0.0212466	0.00274723	0.0280275	0.00649192	0.00150785	0.000927111	0.166667	0	0	0	0	0	0	0
138	138	5	P16397	BSU15300	bpr	AC_Charge_+2	ATGAGGAAAAAAACGAAAAACAGACTCATCAGCTCTGTTTTAAGTACAGTTGTCATCAGTTCACTGCTGTTTCCGGGAGCAGCCGGGGCAAGCAAGAAA	MRKKTKNRLISSVLSTVVISSLLFPGAAGASKK	ATGAGGAAAAAAACGAAAAACAGACTCATCAGCTCT	GTTTTAAGTACAGTTGTCATCAGTTCACTGCTGTTT	CCGGGAGCAGCCGGGGCA	AGCAAGAAA	MRKKTKNRLISS	VLSTVVISSLLF	PGAAGA	SKK	1.36518		49.8016	6.90208	0	1.86687	0	0	0	0	0	1.02907	0	76	59.5997	0.835603	0.115807	0	0.0313235	0	0	0	0	0	0.0172664	0.25	0	0	0	0	0	0	0
139	139	6	P50864	BSU01530	cwlD	AC_Charge_+2	ATGAGGAAAAAGCTTAAATGGCTCAGTTTTTTGCTAGGCTTCATCATATTACTATTTCTGTTCAAGTATCAGTTCAGCAATAACAAACGT	MRKKLKWLSFLLGFIILLFLFKYQFSNNKR	ATGAGGAAAAAGCTTAAATGGCTCAGT	TTTTTGCTAGGCTTCATCATATTACTATTTCTGTTC	AAGTATCAGTTCAGCAAT	AACAAACGT	MRKKLKWLS	FLLGFIILLFLF	KYQFSN	NKR	5.80397	Train	2.92951	0.986011	186.534	112.946	244.97	1.66329	358.628	72.7139	13.0547	74.0931	141	183	1068.52	0.00274165	0.000922783	0.174573	0.105703	0.229262	0.00155663	0.335631	0.0680511	0.0122175	0.0693419	0.111111	0	0	0	0	0	0	0
140	140	7	P35150	BSU23190	dacB	AC_Charge_+2	ATGCGCATTTTCAAAAAAGCAGTATTCGTGATCATGATTTCTTTTCTTATTGCAACCGTAAATGTGAATACAGCACATGCTGCTAAAAAA	MRIFKKAVFVIMISFLIATVNVNTAHAAKK	ATGCGCATTTTCAAAAAA	GCAGTATTCGTGATCATGATTTCTTTTCTTATTGCA	ACCGTAAATGTGAATACAGCACATGCT	GCTAAAAAA	MRIFKK	AVFVIMISFLIA	TVNVNTAHA	AKK	2		0	0.986011	0	0	0	0	0	0	0	0	1	19	0.986011	0	1	0	0	0	0	0	0	0	0	0	0	0	0	0	0.166667	0	0
141	141	8	P38422	BSU23480	dacF	AC_Charge_+2	ATGAAACGTCTTTTATCCACTTTGTTGATTGGTATAATGCTGCTTACATTTGCACCGTCTGCATTTGCAGCGAAAAAA	MKRLLSTLLIGIMLLTFAPSAFAAKK	ATGAAACGT	CTTTTATCCACTTTGTTGATTGGTATAATGCTGCTT	ACATTTGCACCGTCTGCATTTGCA	GCGAAAAAA	MKR	LLSTLLIGIMLL	TFAPSAFA	AKK	3.22718		1.95301	38.4544	59.8963	3.73374	0	22.4544	0	0	0	0	2	96	126.492	0.0154398	0.304007	0.473519	0.0295176	0	0.177517	0	0	0	0	0	0	0	0	0	0	0	0
142	142	9	P39578	BSU38530	dltD	AC_Charge_+2	ATGAAAAAGCGTTTTTTCGGTCCAATTATTTTGGCGTTTATTCTATTCGCAGGCGCCATCGCAATTAAAAAA	MKKRFFGPIILAFILFAGAIAIKK	ATGAAAAAGCGT	TTTTTCGGTCCAATTATTTTGGCGTTTATTCTATTC	GCAGGCGCCATCGCA	ATTAAAAAA	MKKR	FFGPIILAFILF	AGAIA	IKK	5.26103		0.976503	4.93005	0	126.947	0	0	0	65.8355	0	0	26	41	198.689	0.00491473	0.0248129	0	0.638923	0	0	0	0.331349	0	0	0	0	0	0	0	0	0	0
143	143	10	P16396	BSU38400	epr	AC_Charge_+2	ATGAAAAACATGTCTTGCAAACTTGTTGTATCAGTCACTCTGTTTTTCAGTTTTCTCACCATAGGCCCTCTCGCTCATGCGCAAAAACGG	MKNMSCKLVVSVTLFFSFLTIGPLAHAQKR	ATGAAAAACATGTCTTGCAAA	CTTGTTGTATCAGTCACTCTGTTTTTCAGTTTTCTC	ACCATAGGCCCTCTCGCTCATGCG	CAAAAACGG	MKNMSCK	LVVSVTLFFSFL	TIGPLAHA	QKR	1.9419	Test	1571.19	539.348	911.279	205.356	6.19058	1.66329	1.72833	1.96524	1.00421	1.02907	136	170	3240.76	0.484823	0.166427	0.281193	0.0633666	0.00191023	0.000513241	0.00053331	0.000606414	0.000309868	0.00031754	0.285714	0	0.142857	0	0	0	0	0
144	144	11	P35536	BSU16340	fliZ	AC_Charge_+2	ATGAAAAAGAGTCAATATTTTATTGTTTTTATTTGTTTTTTCGTTTTATTCAGTGTACATCCGATTGCTGCTGCCGCGGCACGGAAA	MKKSQYFIVFICFFVLFSVHPIAAAAARK	ATGAAAAAGAGTCAATAT	TTTATTGTTTTTATTTGTTTTTTCGTTTTATTCAGT	GTACATCCGATTGCTGCTGCCGCG	GCACGGAAA	MKKSQY	FIVFICFFVLFS	VHPIAAAA	ARK	3		0	0	17.9689	0	0	0	0	0	0	0	0	43	17.9689	0	0	1	0	0	0	0	0	0	0	0.166667	0	0	0	0	0	0	0
145	145	12	P37965	BSU02130	glpQA	AC_Charge_+2	ATGAGAAAAAATAGAATACTGGCCTTGTTTGTTCTGTCGCTGGGCTTACTCTCATTTATGGTAACGCCAGTGTCGGCAGCGAAGAAA	MRKNRILALFVLSLGLLSFMVTPVSAAKK	ATGAGAAAAAATAGA	ATACTGGCCTTGTTTGTTCTGTCGCTGGGCTTACTC	TCATTTATGGTAACGCCAGTGTCGGCA	GCGAAGAAA	MRKNR	ILALFVLSLGLL	SFMVTPVSA	AKK	2.33986		108.392	118.321	252.42	0	0	0.831644	0	0	0	2.05814	3	73	482.023	0.224869	0.245468	0.523668	0	0	0.00172532	0	0	0	0.0042698	0.2	0	0	0	0	0	0	0
146	146	13	P37957	BSU02700	estA	AC_Charge_+2	ATGAAATTTGTAAAAAGAAGGATCATTGCACTTGTAACAATTTTGATGCTGTCTGTTACATCGCTGTTTGCGTTGCAGCCGTCAGCAAAAGCCGCTAGACGC	MKFVKRRIIALVTILMLSVTSLFALQPSAKAARR	ATGAAATTTGTAAAAAGAAGG	ATCATTGCACTTGTAACAATTTTGATGCTGTCTGTTACATCGCTGTTTGCG	TTGCAGCCGTCAGCAAAAGCC	GCTAGACGC	MKFVKRR	IIALVTILMLSVTSLFA	LQPSAKA	ARR	1.74353	Test	531.218	190.3	205.359	0.933434	11.4968	1.66329	0	2.94786	2.00841	1.02907	136	148	946.955	0.560974	0.20096	0.216862	0.000985722	0.0121408	0.00175646	0	0.00311299	0.00212091	0.00108672	0	0	0	0	0	0.142857	0	0
147	147	14	Q79F14	BSU08350	estB	AC_Charge_+2	ATGAAAAAAGTACTTATGGCATTCATTATTTGTTTATCGCTGATTCTATCTGTTTTAGCCGCTCCGCCGTCTGGCGCAAAAGCTGCCCGCCGC	MKKVLMAFIICLSLILSVLAAPPSGAKAARR	ATGAAAAAA	GTACTTATGGCATTCATTATTTGTTTATCGCTGATTCTA	TCTGTTTTAGCCGCTCCGCCGTCTGGCGCAAAAGCT	GCCCGCCGC	MKK	VLMAFIICLSLIL	SVLAAPPSGAKA	ARR	2.06477	Train	758.743	1526.34	775.229	2.8003	25.6467	2.49493	4.32082	6.87834	3.01262	1.02907	438	204	3106.5	0.244244	0.491339	0.249551	0.000901434	0.00825582	0.000803133	0.0013909	0.00221418	0.000969778	0.000331264	0	0	0	0	0	0	0	0
148	148	15	Q02113	BSU35630	lytB	AC_Charge_+2	ATGAAATCTTGCAAACAATTGATAGTGTGTTCACTTGCTGCAATCTTATTATTGATTCCATCAGTTTCTTTTGCAGCAAAAAAG	MKSCKQLIVCSLAAILLLIPSVSFAAKK	ATGAAATCTTGCAAACAA	TTGATAGTGTGTTCACTTGCTGCAATCTTATTATTG	ATTCCATCAGTTTCTTTTGCA	GCAAAAAAG	MKSCKQ	LIVCSLAAILLL	IPSVSFA	AKK			0	0	0	0	0	0	0	0	0	0	0	0	0											0.166667	0	0.166667	0	0	0	0	0
149	149	16	Q02114	BSU35620	lytC	AC_Charge_+2	ATGCGTTCTTATATAAAAGTCCTAACAATGTGTTTTCTGGGGCTCATACTTTTTGTGCCAACAGCTTTGGCCGCACGGAAG	MRSYIKVLTMCFLGLILFVPTALAARK	ATGCGTTCTTATATAAAA	GTCCTAACAATGTGTTTTCTGGGGCTCATACTTTTTGTG	CCAACAGCTTTGGCC	GCACGGAAG	MRSYIK	VLTMCFLGLILFV	PTALA	ARK	5.24927	Train	2.92951	4.93005	141.184	1118.25	1718.33	534.747	413.07	226.985	7.02944	83.3548	413	321	4250.81	0.000689164	0.00115979	0.0332134	0.263068	0.404235	0.125799	0.0971745	0.0533981	0.00165367	0.0196091	0.166667	0	0	0	0	0	0	0
150	150	17	P39848	BSU35780	lytD	AC_Charge_+2	ATGAAAAAGAGACTAATCGCACCTATGCTTCTATCCGCCGCGTCCCTTGCCTTTTTTGCCATGTCTGGTTCTGCCCAGGCAGCCCGCAGA	MKKRLIAPMLLSAASLAFFAMSGSAQAARR	ATGAAAAAGAGACTAATCGCACCTATG	CTTCTATCCGCCGCGTCCCTTGCCTTTTTTGCC	ATGTCTGGTTCTGCCCAGGCA	GCCCGCAGA	MKKRLIAPM	LLSAASLAFFA	MSGSAQA	ARR	6.96054	Train	0	1.97202	3.42264	91.4766	697.767	299.392	91.6014	211.263	817.423	19.5524	177	144	2233.87	0	0.000882783	0.00153216	0.0409498	0.312358	0.134024	0.0410057	0.0945728	0.365922	0.00875268	0.111111	0.111111	0	0	0	0	0	0
151	151	18	P54421	BSU09420	lytE	AC_Charge_+2	ATGAAAAAGCAAATCATTACAGCTACGACAGCAGTTGTTTTAGGATCGACGTTATTTGCAGGAGCGGCATCTGCACAAAAACGC	MKKQIITATTAVVLGSTLFAGAASAQKR	ATGAAAAAGCAA	ATCATTACAGCTACGACAGCAGTTGTTTTAGGATCGACGTTATTTGCA	GGAGCGGCATCTGCA	CAAAAACGC	MKKQ	IITATTAVVLGSTLFA	GAASA	QKR	2.23462	Test	277.327	1318.3	537.355	2.8003	57.484	4.15822	7.77748	2.94786	1.00421	0	169	190	2209.15	0.125536	0.596744	0.243241	0.00126759	0.0260208	0.00188227	0.00352057	0.00133439	0.000454566	0	0	0	0	0	0	0	0	0
152	152	19	O07532	BSU09370	lytF	AC_Charge_+2	ATGAAAAAGAAATTAGCAGCAGGGCTGACAGCATCTGCGATTGTCGGCACAACTTTAGTAGTGACACCAGCTGAAGCAGCACGGAAA	MKKKLAAGLTASAIVGTTLVVTPAEAARK	ATGAAAAAGAAA	TTAGCAGCAGGGCTGACAGCATCTGCGATTGTCGGCACAACTTTAGTA	GTGACACCAGCTGAAGCA	GCACGGAAA	MKKK	LAAGLTASAIVGTTLV	VTPAEA	ARK	3.53452	Train	0.976503	599.495	266.11	47.6052	337.829	98.134	72.5898	2.94786	5.02103	2.05814	555	111	1432.77	0.000681551	0.418418	0.185732	0.033226	0.235788	0.0684927	0.0506641	0.00205746	0.00350443	0.00143648	0	0	0	0	0	0	0	0
153	153	20	P39899	BSU11100	nprB	AC_Charge_+2	ATGCGCAACTTGACCAAGACATCTCTATTACTGGCCGGCTTATGCACAGCGGCCCAAATGGTTTTTGTAACACATGCCTCAGCTGCTAAGCGC	MRNLTKTSLLLAGLCTAAQMVFVTHASAAKR	ATGCGCAACTTGACCAAG	ACATCTCTATTACTGGCCGGCTTATGCACAGCGGCC	CAAATGGTTTTTGTAACACATGCCTCAGCT	GCTAAGCGC	MRNLTK	TSLLLAGLCTAA	QMVFVTHASA	AKR	2.58699	Train	364.236	2077.53	914.701	254.828	375.857	9.97973	4.32082	11.7914	2.00841	3.08721	277	226	4018.33	0.0906434	0.517012	0.227632	0.0634162	0.0935355	0.00248355	0.00107528	0.00293441	0.000499812	0.000768282	0.166667	0	0	0	0	0	0	0
154	154	21	P68736	BSU14700	nprE	AC_Charge_+2	ATGGGTTTAGGTAAGAAATTGTCTGTTGCTGTCGCTGCTTCGTTTATGAGTTTATCAATCAGCCTGCCAGGTGTTCAGGCTGCTCGCCGA	MGLGKKLSVAVAASFMSLSISLPGVQAARR	ATGGGTTTAGGTAAGAAA	TTGTCTGTTGCTGTCGCTGCTTCGTTTATGAGTTTATCAATCAGCCTG	CCAGGTGTTCAGGCT	GCTCGCCGA	MGLGKK	LSVAVAASFMSLSISL	PGVQA	ARR	4.29826		0.976503	188.328	86.4217	2.8003	1.76874	0	0	146.41	0	1.02907	0	57	427.735	0.00228296	0.440292	0.202045	0.00654682	0.00413513	0	0	0.342292	0	0.00240586	0.333333	0	0	0	0	0	0.333333	0
155	155	22	P42983	BSU25750	nucB	AC_Charge_+2	ATGAAAAAATGGATGGCAGGCCTGTTTCTTGCTGCAGCAGTTCTTCTTTGTTTAATGGTTCCGCAACAGATCCAAGGCGCAAAACGG	MKKWMAGLFLAAAVLLCLMVPQQIQGAKR	ATGAAAAAATGGATGGCA	GGCCTGTTTCTTGCTGCAGCAGTTCTTCTTTGTTTA	ATGGTTCCGCAACAGATCCAAGGC	GCAAAACGG	MKKWMA	GLFLAAAVLLCL	MVPQQIQG	AKR			0	0	0	0	0	0	0	0	0	0	0	1	0											0	0.166667	0	0	0	0	0	0
156	156	23	P39844	BSU18350	dacC	AC_Charge_+2	ATGAAAAAAAGCATAAAGCTTTATGTTGCTGTTTTACTGCTTTTCGTCGTTGCTTCGGTGCCTTATATGCATCAGGCTGCGCTTGCCGCTCGTAAA	MKKSIKLYVAVLLLFVVASVPYMHQAALAARK	ATGAAAAAAAGCATAAAG	CTTTATGTTGCTGTTTTACTGCTTTTCGTCGTT	GCTTCGGTGCCTTATATGCATCAGGCTGCGCTTGCC	GCTCGTAAA	MKKSIK	LYVAVLLLFVV	ASVPYMHQAALA	ARK	4.67168		38.0836	3.94404	0.855661	56.0061	2.65311	0	0	3.93048	0	32.9303	0	102	138.403	0.275164	0.0284968	0.00618237	0.404659	0.0191694	0	0	0.0283988	0	0.23793	0.166667	0	0	0	0	0	0	0
157	157	24	P40750	BSU31490	pbpD	AC_Charge_+2	ATGACCATGTTACGAAAAATAATCGGATGGATTTTGCTCCTTTGCATAATCCCATTGTTTGCATTTACAGTTATCGCTTCCGGAGCTCGAAAA	MTMLRKIIGWILLLCIIPLFAFTVIASGARK	ATGACCATGTTACGAAAA	ATAATCGGATGGATTTTGCTCCTTTGCATAATC	CCATTGTTTGCATTTACAGTTATCGCTTCCGGA	GCTCGAAAA	MTMLRK	IIGWILLLCII	PLFAFTVIASG	ARK	6.52016		0	0	0	1.86687	0	147.201	0	0	1.00421	22.6396	50	18	172.712	0	0	0	0.0108092	0	0.852293	0	0	0.00581435	0.131083	0	0	0	0	0	0	0	0
158	158	25	P39116	BSU07560	pel	AC_Charge_+2	ATGAAAAAAGTGATGTTAGCTACGGCTTTGTTTTTAGGATTGACTCCAGCTGGCGCGAACGCAGCTCGTAGA	MKKVMLATALFLGLTPAGANAARR	ATGAAAAAA	GTGATGTTAGCTACGGCTTTGTTTTTAGGATTGACT	CCAGCTGGCGCGAACGCA	GCTCGTAGA	MKK	VMLATALFLGLT	PAGANA	ARR	4.33452	Train	63.4727	7.88809	1372.48	180.153	862.26	782.577	25.0608	28.496	2.00841	11.3198	136	301	3335.71	0.0190282	0.00236474	0.41145	0.0540073	0.258493	0.234605	0.00751286	0.00854269	0.000602093	0.00339351	0	0	0	0	0	0	0	0
159	159	26	O34819	BSU18650	pelB	AC_Charge_+2	ATGAAACGACTTTGTTTATGGTTCACCGTCTTTAGCTTGTTTTTGGTTCTCTTGCCTGGAAAAGCATTAGGTGCAAGGCGC	MKRLCLWFTVFSLFLVLLPGKALGARR	ATGAAACGA	CTTTGTTTATGGTTCACCGTCTTTAGCTTGTTTTTGGTTCTCTTG	CCTGGAAAAGCATTAGGT	GCAAGGCGC	MKR	LCLWFTVFSLFLVLL	PGKALG	ARR	2.37365	Train	480.439	450.607	995.133	13.0681	21.2249	2.49493	5.18499	1.96524	2.00841	9.26164	368	220	1981.39	0.242476	0.22742	0.502241	0.00659542	0.0107121	0.00125918	0.00261684	0.00099185	0.00101364	0.00467432	0	0	0	0	0	0	0	0
160	160	27	Q00829	BSU12440	phrA	AC_Charge_+2	ATGAAATCTAAATGGATGTCAGGTTTGTTGCTCGTTGCGGTCGGGTTCAGCTTTACTCAGGTGATGGTTCATGCAGGTAGGAGA	MKSKWMSGLLLVAVGFSFTQVMVHAGRR	ATGAAATCTAAATGGATG	TCAGGTTTGTTGCTCGTTGCGGTCGGGTTCAGCTTT	ACTCAGGTGATGGTTCATGCA	GGTAGGAGA	MKSKWM	SGLLLVAVGFSF	TQVMVHA	GRR	7.75923	Train	3.90601	4.93005	3.42264	0.933434	122.927	306.877	278.261	682.921	345.447	255.21	479	152	2004.83	0.0019483	0.00245908	0.0017072	0.000465592	0.0613154	0.153068	0.138795	0.340637	0.172307	0.127297	0.166667	0	0	0	0	0	0	0
161	161	28	P94416	BSU03780	phrC	AC_Charge_+2	ATGAAATTGAAATCTAAGTTGTTTGTTATTTGTTTGGCCGCAGCCGCGATTTTTACAGCGGCTGGCGTTTCTGCTAATGCGGAAGCACTCAAGCGC	MKLKSKLFVICLAAAAIFTAAGVSANAEALKR	ATGAAATTGAAATCTAAG	TTGTTTGTTATTTGTTTGGCCGCAGCCGCGATTTTT	ACAGCGGCTGGCGTTTCTGCTAATGCGGAAGCA	CTCAAGCGC	MKLKSK	LFVICLAAAAIF	TAAGVSANAEA	LKR	5.39627		0.976503	0.986011	0	4.66717	140.615	93.1441	6.91331	0.98262	0	0	73	232	248.284	0.003933	0.0039713	0	0.0187977	0.566345	0.375151	0.0278443	0.00395764	0	0	0.166667	0	0	0	0	0	0	0
162	162	29	P71001	BSU37470	phrF	AC_Charge_+2	ATGAAATTGAAGTCTAAACTATTACTCTCTTGTCTGGCTCTAAGCACTGTGTTCGTGGCAACAACTATTGCAAATGCACCTCGCCGC	MKLKSKLLLSCLALSTVFVATTIANAPRR	ATGAAATTGAAGTCTAAA	CTATTACTCTCTTGTCTGGCTCTAAGCACTGTGTTCGTG	GCAACAACTATTGCAAATGCA	CCTCGCCGC	MKLKSK	LLLSCLALSTVFV	ATTIANA	PRR	6.7169	Train	0	0.986011	45.35	151.216	210.48	182.13	263.57	8.84358	3.01262	299.46	232	282	1165.05	0	0.000846326	0.0389254	0.129794	0.180662	0.156328	0.226231	0.00759074	0.00258583	0.257036	0.166667	0	0	0	0	0	0	0
163	163	30	O32295	BSU40310	phrG	AC_Charge_+2	ATGAAAAGATTTCTGATTGGCGCAGGCGTCGCAGCGGTGATTTTATCAGGTTGGTTTATTGCGGACCATCAAACCCACTCACAGAGAAAG	MKRFLIGAGVAAVILSGWFIADHQTHSQRK	ATGAAAAGA	TTTCTGATTGGCGCAGGCGTCGCAGCGGTGATTTTA	TCAGGTTGGTTTATTGCGGACCATCAAACCCACTCA	CAGAGAAAG	MKR	FLIGAGVAAVIL	SGWFIADHQTHS	QRK	9.37881		0	0	0	0	0	0.831644	5.18499	0.98262	2.00841	27.7849	44	87	36.7926	0	0	0	0	0	0.0226036	0.140925	0.026707	0.0545874	0.755177	0	0	0	0	0	0	0	0
164	164	31	O31840	BSU18920	phrK	AC_Charge_+2	ATGAAAAAACTTGTGCTTTGCGTATCTATTTTAGCTGTGATTTTAAGTGGAGTAGCTTTAACGCAACGCCGT	MKKLVLCVSILAVILSGVALTQRR	ATGAAAAAA	CTTGTGCTTTGCGTATCTATTTTAGCTGTGATTTTA	AGTGGAGTAGCTTTAACG	CAACGCCGT	MKK	LVLCVSILAVIL	SGVALT	QRR	6.6665		9.76503	0.986011	86.4217	8.40091	58.3683	119.757	227.275	2.94786	127.534	59.6861	60	160	701.142	0.0139273	0.00140629	0.123259	0.0119818	0.0832475	0.170802	0.32415	0.00420437	0.181895	0.085127	0	0	0	0	0	0	0	0
165	165	32	P05655	BSU34450	sacB	AC_Charge_+2	ATGAACATCAAAAAGTTTGCAAAACAAGCAACAGTATTAACCTTTACTACCGCACTGCTGGCAGGAGGCGCAACTCAAGCGTTTGCGGCCAAACGA	MNIKKFAKQATVLTFTTALLAGGATQAFAAKR	ATGAACATCAAAAAGTTTGCAAAACAA	GCAACAGTATTAACCTTTACTACCGCACTGCTGGCA	GGAGGCGCAACTCAAGCGTTTGCG	GCCAAACGA	MNIKKFAKQ	ATVLTFTTALLA	GGATQAFA	AKR			0	0	0	0	0	0	0	0	0	0	0	0	0											0.111111	0.111111	0	0	0	0.111111	0	0
166	166	33	P05656	BSU27030	sacC	AC_Charge_+2	ATGAAAAAGAGACTGATTCAAGTCATGATCATGTTCACCCTGCTGTTGACTATGGCATTTTCGGCAGATGCAGCCCGGAAA	MKKRLIQVMIMFTLLLTMAFSADAARK	ATGAAAAAGAGA	CTGATTCAAGTCATGATCATGTTCACCCTGCTGTTG	ACTATGGCATTTTCGGCAGATGCA	GCCCGGAAA	MKKR	LIQVMIMFTLLL	TMAFSADA	ARK	5.30066		0	1.97202	21.3915	0	0	0	0	0	15.0631	0	1	104	38.4266	0	0.0513192	0.556685	0	0	0	0	0	0.391996	0	0	0	0	0	0	0	0	0
167	167	34	P50739	BSU22930	sleB	AC_Charge_+2	ATGAAGTCCAAAGGATCGATTATGGCATGTCTCATCCTTTTTTCCTTTACAATAACGACGTTTATTAATACTGAAACGATCTCTGCCTTTCGCAGA	MKSKGSIMACLILFSFTITTFINTETISAFRR	ATGAAGTCCAAAGGATCGATTATG	GCATGTCTCATCCTTTTTTCCTTTACAATAACG	ACGTTTATTAATACTGAAACGATCTCTGCC	TTTCGCAGA	MKSKGSIM	ACLILFSFTIT	TFINTETISA	FRR	6.09286	Train	2.92951	2.95803	2.56698	330.436	479.328	1093.61	2.59249	257.446	9.03785	213.018	420	157	2393.92	0.00122373	0.00123564	0.00107229	0.138031	0.200227	0.456828	0.00108295	0.107542	0.00377533	0.0889826	0.375	0	0	0	0	0	0.125	0
168	168	35	P07372	BSU36750	spoIID	AC_Charge_+2	ATGAAACAATTCGCAATCACACTATCCGTACTATGTGCATTGATTCTCTTGGTTCCCACACTCTTGGTTATACCATTCCAGCATAATAAGGAAGCGGGGGCCAGACGG	MKQFAITLSVLCALILLVPTLLVIPFQHNKEAGARR	ATGAAACAATTC	GCAATCACACTATCCGTACTATGTGCATTGATTCTCTTGGTTCCCACACTCTTGGTTATACCA	TTCCAGCATAATAAGGAAGCGGGG	GCCAGACGG	MKQF	AITLSVLCALILLVPTLLVIP	FQHNKEAG	ARR	6.5799		0	0	0.855661	0	0	122.252	0	52.0789	0	0	71	46	175.186	0	0	0.00488429	0	0	0.697839	0	0.297277	0	0	0	0	0	0	0	0.25	0	0
169	169	36	P39151	BSU36970	spoIIR	AC_Charge_+2	ATGAAAAAAACAGTAATCATTTGTATATATATCTTTCTTTTATTATCCGGAGCGCTCGTAGGGCTGGCAGCTCGCAAA	MKKTVIICIYIFLLLSGALVGLAARK	ATGAAAAAA	ACAGTAATCATTTGTATATATATCTTTCTTTTATTA	TCCGGAGCGCTCGTAGGGCTGGCA	GCTCGCAAA	MKK	TVIICIYIFLLL	SGALVGLA	ARK	3		0	0	1.71132	0	0	0	0	0	0	0	0	0	1.71132	0	0	1	0	0	0	0	0	0	0	0	0	0	0	0	0	0	0
170	170	37	P54507	BSU24620	tasA	AC_Charge_+2	ATGGGTATGAAAAAGAAATTGAGTTTAGGAGTTGCTTCTGCAGCACTAGGATTAGCTTTAGTTGGAGGAGGAACATGGGCAGCAAAACGT	MGMKKKLSLGVASAALGLALVGGGTWAAKR	ATGGGTATGAAAAAGAAA	TTGAGTTTAGGAGTTGCTTCTGCAGCACTAGGATTAGCTTTAGTTGGA	GGAGGAACATGGGCA	GCAAAACGT	MGMKKK	LSLGVASAALGLALVG	GGTWA	AKR	5.47317		14.6475	0	37.6491	2.8003	230.82	9.14808	0.864164	1.96524	0	57.628	0	180	355.523	0.0412	0	0.105898	0.00787658	0.649242	0.0257314	0.00243069	0.00552775	0	0.162094	0.166667	0	0	0	0	0	0.166667	0
171	171	38	P29141	BSU38090	vpr	AC_Charge_+2	ATGAAAAAGGGGATCATTCGCTTTCTGCTTGTAAGTTTCGTCTTATTTTTTGCGTTATCCACAGGCATTACGGGCGTTCAGGCAGCTCGGAAG	MKKGIIRFLLVSFVLFFALSTGITGVQAARK	ATGAAAAAGGGGATCATTCGC	TTTCTGCTTGTAAGTTTCGTCTTATTTTTTGCGTTA	TCCACAGGCATTACGGGCGTTCAGGCA	GCTCGGAAG	MKKGIIR	FLLVSFVLFFAL	STGITGVQA	ARK	2.84999	Train	0	290.873	1.71132	134.415	0.884369	24.1177	1.72833	0	0	1.02907	76	122	454.759	0	0.639621	0.00376314	0.295573	0.0019447	0.053034	0.00380054	0	0	0.0022629	0.142857	0	0	0	0	0	0.142857	0
172	172	39	Q07833	BSU39230	wapA	AC_Charge_+2	ATGAAAAAAAGAAAGAGGCGAAACTTTAAAAGGTTCATTGCAGCATTTTTAGTGTTGGCTTTAATGATTTCATTAGTGCCAGCCGATGTACTAGCAGCCAAACGG	MKKRKRRNFKRFIAAFLVLALMISLVPADVLAAKR	ATGAAAAAAAGAAAGAGGCGAAACTTTAAAAGG	TTCATTGCAGCATTTTTAGTGTTGGCTTTAATGATT	TCATTAGTGCCAGCCGATGTACTAGCA	GCCAAACGG	MKKRKRRNFKR	FIAAFLVLALMI	SLVPADVLA	AKR	5.16512	Train	1.95301	0	0.855661	0	489.94	93.1441	1.72833	0	0	2.05814	6	112	589.68	0.00331198	0	0.00145106	0	0.830859	0.157957	0.00293096	0	0	0.00349027	0.0909091	0	0	0	0	0.0909091	0	0
173	173	40	P18429	BSU18840	xynA	AC_Charge_+2	ATGTTTAAGTTTAAAAAGAATTTCTTAGTTGGATTATCGGCAGCTTTAATGAGTATTAGCTTGTTTTCGGCAACCGCCTCTGCAGCTAGACGG	MFKFKKNFLVGLSAALMSISLFSATASAARR	ATGTTTAAGTTTAAAAAGAAT	TTCTTAGTTGGATTATCGGCAGCTTTAATGAGTATT	AGCTTGTTTTCGGCAACCGCCTCTGCA	GCTAGACGG	MFKFKKN	FLVGLSAALMSI	SLFSATASA	ARR	3.24332		0.976503	174.524	231.884	24.2693	2.65311	4.15822	38.0232	0	17.0715	0	109	147	493.56	0.00197849	0.353602	0.46982	0.0491719	0.00537545	0.00842496	0.0770387	0	0.0345885	0	0.142857	0	0	0	0	0.285714	0	0
174	174	41	P40407	BSU01650	ybbC	AC_Charge_+2	ATGAGAAAAACAATATTCGCTTTTCTGACAGGGCTCATGATGTTCGGAACGATAACCGCTGCCTCTGCTTCAAAAAAA	MRKTIFAFLTGLMMFGTITAASASKK	ATGAGAAAA	ACAATATTCGCTTTTCTGACAGGGCTCATGATGTTC	GGAACGATAACCGCTGCCTCTGCT	TCAAAAAAA	MRK	TIFAFLTGLMMF	GTITAASA	SKK	6.95051		0	0	0	0	44.2184	38.2556	0	0	55.2313	3.08721	0	85	140.793	0	0	0	0	0.314068	0.271716	0	0	0.392288	0.0219274	0	0	0	0	0	0	0	0
175	175	42	O31436	BSU02040	ybdN	AC_Charge_+2	ATGGTGAAAAAATGGCTTATTCAATTCGCTGTTATGCTTTCTGTCTTATCTACCTTTACGTATTCGGCATCAGCTGTCAAAAAA	MVKKWLIQFAVMLSVLSTFTYSASAVKK	ATGGTGAAAAAATGG	CTTATTCAATTCGCTGTTATGCTTTCTGTCTTATCT	ACCTTTACGTATTCGGCATCAGCT	GTCAAAAAA	MVKKW	LIQFAVMLSVLS	TFTYSASA	VKK	6.59131		0	0	0	0.933434	0	0	0	0	1.00421	0	0	8	1.93764	0	0	0	0.481738	0	0	0	0	0.518262	0	0	0	0	0	0	0	0	0
176	176	43	O31455	BSU02310	ybfO	AC_Charge_+2	ATGAAACGAATGATAGTGAGAATGACCCTGCCGCTGCTGATCGTTTGTCTGGCGTTTTCTTCTTTTTCAGCCTCAGCCCGTGCTGCTAAAAGG	MKRMIVRMTLPLLIVCLAFSSFSASARAAKR	ATGAAACGAATGATAGTGAGAATG	ACCCTGCCGCTGCTGATCGTTTGTCTGGCGTTTTCT	TCTTTTTCAGCCTCAGCCCGTGCT	GCTAAAAGG	MKRMIVRM	TLPLLIVCLAFS	SFSASARA	AKR	2.5675		160.146	0.986011	134.339	118.546	7.07495	0	0	0	1.00421	0	1	93	422.097	0.379407	0.00233598	0.318265	0.280851	0.0167614	0	0	0	0.00237909	0	0	0	0	0	0	0	0	0
177	177	44	P54427	BSU02090	ybxI	AC_Charge_+2	ATGAAAAAATGGATATATGTTGTGCTTGTGCTGAGTATTGCAGGGATCGGCGGCTTCTCCGTCCACGCAGCAAAAAAG	MKKWIYVVLVLSIAGIGGFSVHAAKK	ATGAAAAAATGGATATAT	GTTGTGCTTGTGCTGAGTATTGCAGGGATCGGCGGC	TTCTCCGTCCACGCA	GCAAAAAAG	MKKWIY	VVLVLSIAGIGG	FSVHA	AKK			0	0	0	0	0	0	0	0	0	0	0	0	0											0	0	0	0	0	0	0	0
178	178	45	P42402	BSU03400	yckD	AC_Charge_+2	ATGAAACGAATAACCATCAACATTATCACAATGTTCATTGCAGCGGCTGTCATTTCTCTGACCGGTACAGCTGAGGCCGCTCGTAAA	MKRITINIITMFIAAAVISLTGTAEAARK	ATGAAACGAATAACCATCAAC	ATTATCACAATGTTCATTGCAGCGGCTGTCATT	TCTCTGACCGGTACAGCTGAGGCC	GCTCGTAAA	MKRITIN	IITMFIAAAVI	SLTGTAEA	ARK	7.96374		0	0	0	0.933434	0	0	0.864164	96.2968	1.00421	0	0	46	99.0986	0	0	0	0.00941925	0	0	0.00872025	0.971727	0.0101334	0	0.142857	0	0	0	0	0	0	0
179	179	46	P96657	BSU05100	yddT	AC_Charge_+2	ATGAGAAAGAAAAGAGTTATTACTTGTGTTATGGCTGCATCATTGACTTTAGGCTCACTTTTACCTGCAGGTTACGCTTCTGCAGCCAAGCGT	MRKKRVITCVMAASLTLGSLLPAGYASAAKR	ATGAGAAAGAAAAGA	GTTATTACTTGTGTTATGGCTGCATCATTGACTTTAGGCTCACTTTTA	CCTGCAGGTTACGCTTCTGCA	GCCAAGCGT	MRKKR	VITCVMAASLTLGSLL	PAGYASA	AKR	3.96986		23.4361	86.769	0.855661	101.744	0	0	78.6389	0	0	0	3	142	291.444	0.0804136	0.297721	0.00293594	0.349104	0	0	0.269825	0	0	0	0	0	0	0	0	0	0	0
180	180	47	O05512	BSU05880	gmuG	AC_Charge_+2	ATGTTTAAGAAACATACGATCTCTTTGCTCATTATATTTTTACTTGCGTCTGCTGTTTTAGCAAAACCAATTGAAGCGCATAGAAAA	MFKKHTISLLIIFLLASAVLAKPIEAHRK	ATGTTTAAGAAACAT	ACGATCTCTTTGCTCATTATATTTTTACTTGCG	TCTGCTGTTTTAGCAAAACCAATTGAAGCG	CATAGAAAA	MFKKH	TISLLIIFLLA	SAVLAKPIEA	HRK	2.06772		0.976503	122.265	0.855661	0	0	0	1.72833	0	0	0	0	29	125.826	0.00776075	0.971703	0.00680036	0	0	0	0.0137359	0	0	0	0	0	0	0	0	0.2	0	0.2
181	181	48	P40775	BSU06250	ydjM	AC_Charge_+2	ATGTTGAAGAAAGTCATTTTAGCCGCTTTTATCTTAGTAGGAAGTACTTTGGGAGCTTTTAGTTTTTCATCAGATGCCAGTGCGGCGAGGAAG	MLKKVILAAFILVGSTLGAFSFSSDASAARK	ATGTTGAAGAAA	GTCATTTTAGCCGCTTTTATCTTAGTAGGAAGTACTTTGGGA	GCTTTTAGTTTTTCATCAGATGCCAGTGCG	GCGAGGAAG	MLKK	VILAAFILVGSTLG	AFSFSSDASA	ARK	2.12332	Train	356.424	0	225.039	82.1422	0.884369	1.66329	0.864164	0	4.01682	1.02907	3	103	672.062	0.530343	0	0.334848	0.122224	0.0013159	0.0024749	0.00128584	0	0.00597686	0.00153121	0	0	0	0	0	0	0	0
182	182	49	O34353	BSU06260	ydjN	AC_Charge_+2	ATGAAAAAAAGAATCATATTATTATTAGCAGTGATAATAGCGGCAGCTGCCGCGGGGGTTGCGTTTAAAAAA	MKKRIILLLAVIIAAAAAGVAFKK	ATGAAAAAAAGA	ATCATATTATTATTAGCAGTGATAATAGCGGCAGCT	GCCGCGGGGGTTGCG	TTTAAAAAA	MKKR	IILLLAVIIAAA	AAGVA	FKK			0	0	0	0	0	0	0	0	0	0	0	0	0											0	0	0	0	0	0	0	0
183	183	50	O31579	BSU08570	yfhK	AC_Charge_+2	ATGAAAAAGAAACAAGTAATGCTCGCTTTAACAGCTGCCGCAGGACTGGGTTTGACAGCACTTCATTCCGCTCCCGCAGCAAAAGCTGCGCGGAAA	MKKKQVMLALTAAAGLGLTALHSAPAAKAARK	ATGAAAAAGAAACAAGTAATG	CTCGCTTTAACAGCTGCCGCAGGACTGGGTTTGACAGCACTT	CATTCCGCTCCCGCAGCAAAAGCT	GCGCGGAAA	MKKKQVM	LALTAAAGLGLTAL	HSAPAAKA	ARK	4.21304		0	0.986011	0	0	0.884369	0.831644	0	0	0	0	6	51	2.70202	0	0.364916	0	0	0.327299	0.307786	0	0	0	0	0	0	0	0	0	0	0	0
184	184	51	O34928	BSU07980	pdaA	AC_Charge_+2	ATGAAGTGGATGTGTTCAATATGCTGCGCCGCCGTATTGCTTGCCGGAGGTGCAGCACAGGCGGCTAAAAGA	MKWMCSICCAAVLLAGGAAQAAKR	ATGAAGTGGATG	TGTTCAATATGCTGCGCCGCCGTATTGCTTGCCGGA	GGTGCAGCACAGGCG	GCTAAAAGA	MKWM	CSICCAAVLLAG	GAAQA	AKR	4.2399		4.88251	153.818	86.4217	1.86687	17.6874	83.1644	1.72833	74.6791	1.00421	3.08721	50	163	428.339	0.0113987	0.359102	0.20176	0.00435839	0.0412929	0.194155	0.00403495	0.174346	0.00234441	0.0072074	0	0	0	0	0	0	0	0
185	185	52	O34579	BSU07930	yfkD	AC_Charge_+2	ATGATGAAAAAGCTATTTCATTCCACACTTATTGTGTTGTTATTCTTTAGTTTTTTCGGCGTTCAGCCCATCCACGCGGCCAAGAAG	MMKKLFHSTLIVLLFFSFFGVQPIHAAKK	ATGATGAAAAAGCTATTTCATTCCACA	CTTATTGTGTTGTTATTCTTTAGTTTTTTCGGCGTT	CAGCCCATCCACGCG	GCCAAGAAG	MMKKLFHST	LIVLLFFSFFGV	QPIHA	AKK	1.90068	Train	294.904	746.41	113.803	0.933434	7.07495	0.831644	3.45666	0.98262	1.00421	1.02907	158	231	1170.43	0.251962	0.637723	0.0972317	0.000797514	0.00604475	0.000710546	0.00295332	0.000839538	0.00085798	0.000879225	0.111111	0	0	0	0	0.111111	0	0.111111
186	186	53	O07531	BSU09360	yhdC	AC_Charge_+2	ATGAAATCCCTGCCGTATACCATCGCACTTCTTTTTTGCGGATTGATTATCGTGTCAATGGCTGCAAAAGGTCATAAAAAG	MKSLPYTIALLFCGLIIVSMAAKGHKK	ATGAAATCCCTGCCGTAT	ACCATCGCACTTCTTTTTTGCGGATTGATTATCGTG	TCAATGGCTGCAAAAGGT	CATAAAAAG	MKSLPY	TIALLFCGLIIV	SMAAKG	HKK	6.13029	Train	96.6738	5.91607	179.689	439.648	1.76874	2.49493	46.6649	172.941	140.589	324.157	279	77	1410.54	0.0685366	0.00419418	0.12739	0.311687	0.00125394	0.00176878	0.0330829	0.122606	0.09967	0.229811	0.333333	0	0	0	0	0	0	0
187	187	54	O07555	BSU10440	yhjA	AC_Charge_+2	ATGAAAAAAGCGGCGGCGGTTTTGCTGTCACTCGGTCTCGTTTTCGGTTTTTCATACGGAGCTGGCCATGTGGCGGAAGCCGCTAAAAAG	MKKAAAVLLSLGLVFGFSYGAGHVAEAAKK	ATGAAAAAA	GCGGCGGCGGTTTTGCTGTCACTCGGTCTCGTTTTC	GGTTTTTCATACGGAGCTGGCCATGTGGCGGAAGCC	GCTAAAAAG	MKK	AAAVLLSLGLVF	GFSYGAGHVAEA	AKK	5.64481	Train	100.58	1.97202	32.5151	207.222	389.122	171.319	474.426	84.5053	70.2944	3.08721	51	206	1535.04	0.0655224	0.00128467	0.0211819	0.134995	0.253493	0.111605	0.309064	0.0550508	0.0457931	0.00201116	0	0	0	0	0	0	0	0
188	188	55	O31635	BSU11910	yjcM	AC_Charge_+2	ATGAAAAAAGAATTACTTGCTTCACTAGTTTTATGTCTATCATTGTCACCATTAGTGTCAACAAATGAAGTTTTTGCAGCCCGCCGA	MKKELLASLVLCLSLSPLVSTNEVFAARR	ATGAAAAAAGAA	TTACTTGCTTCACTAGTTTTATGTCTATCATTG	TCACCATTAGTGTCAACAAATGAAGTTTTTGCA	GCCCGCCGA	MKKE	LLASLVLCLSL	SPLVSTNEVFA	ARR			0	0	0	0	0	0	0	0	0	0	0	22	0											0	0	0	0	0.25	0	0	0
189	189	56	O31643	BSU11990	yjdB	AC_Charge_+2	ATGAATTTCAAAAAAACGGTTGTTTCTGCTTTATCGATTTCTGCGTTAGCTCTGTCGGTCAGCGGGGTAGCTTCAGCTCATAAAAAG	MNFKKTVVSALSISALALSVSGVASAHKK	ATGAATTTCAAAAAAACG	GTTGTTTCTGCTTTATCGATTTCTGCGTTAGCTCTG	TCGGTCAGCGGGGTAGCTTCAGCT	CATAAAAAG	MNFKKT	VVSALSISALAL	SVSGVASA	HKK	3.94075		0	3.94404	89.8444	2.8003	51.2934	18.2962	0	0	0	0	54	100	166.178	0	0.0237338	0.540651	0.0168512	0.308665	0.1101	0	0	0	0	0.166667	0	0	0	0	0.166667	0	0
190	190	57	O34554	BSU12110	yjfA	AC_Charge_+2	ATGAAAAGACTGTTTATGAAGGCTTCATTGGTGTTATTCGCAGTAGTATTTGTTTTTGCCGTCAAAGGTGCACCCGCCAAGGCGGCAAAGAGA	MKRLFMKASLVLFAVVFVFAVKGAPAKAAKR	ATGAAAAGACTGTTTATGAAG	GCTTCATTGGTGTTATTCGCAGTAGTATTTGTTTTTGCCGTCAAAGGTGCA	CCCGCCAAGGCG	GCAAAGAGA	MKRLFMK	ASLVLFAVVFVFAVKGA	PAKA	AKR	3.28694	Train	7.81202	594.565	126.638	0	2.65311	1.66329	211.72	0.98262	1.00421	2.05814	99	117	949.096	0.00823101	0.626454	0.13343	0	0.0027954	0.0017525	0.223076	0.00103532	0.00105806	0.00216853	0	0	0	0	0	0.142857	0	0
191	191	58	O34679	BSU12200	yjiA	AC_Charge_+2	ATGGCAGCACAGACTGATTACAAAAAACAAGTTGTCGGAATCCTACTTTCACTTGCATTCGTACTCTTTGTGTTCTCTTTTTCTGAGGCTAAAAAA	MAAQTDYKKQVVGILLSLAFVLFVFSFSEAKK	ATGGCAGCACAGACTGATTACAAAAAACAA	GTTGTCGGAATCCTACTTTCACTTGCATTCGTACTC	TTTGTGTTCTCTTTTTCTGAG	GCTAAAAAA	MAAQTDYKKQ	VVGILLSLAFVL	FVFSFSE	AKK	7.02966		0	0	0.855661	0	0	0	89.8731	0	0	2.05814	0	16	92.7869	0	0	0.00922179	0	0	0	0.968597	0	0	0.0221814	0	0.2	0	0.1	0	0	0	0
192	192	59	O35012	BSU13280	ykoJ	AC_Charge_+2	ATGCTCAAGAAAAAATGGATGGTCGGTCTTTTAGCAGGGTGCCTAGCGGCCGGAGGATTCAGCTACAACGCGTTTGCCACAAAAAAA	MLKKKWMVGLLAGCLAAGGFSYNAFATKK	ATGCTCAAGAAAAAATGGATG	GTCGGTCTTTTAGCAGGGTGCCTAGCGGCCGGA	GGATTCAGCTACAACGCGTTTGCC	ACAAAAAAA	MLKKKWM	VGLLAGCLAAG	GFSYNAFA	TKK	4.26907	Train	142.569	3.94404	414.995	602.999	587.221	278.601	12.9625	44.2179	6.02523	4.11629	83	149	2097.65	0.0679662	0.00188022	0.197838	0.287464	0.279942	0.132816	0.00617951	0.0210797	0.00287237	0.00196233	0	0	0	0	0	0	0	0
193	193	60	O31685	BSU13820	ykvT	AC_Charge_+2	ATGACAACGAAATTCACTGCTCTGGCTGTTTTTCTTCTTTGTTTCATGCCTGCAGCCAAAATTGAGCATACACAAGCTTCACGGAAG	MTTKFTALAVFLLCFMPAAKIEHTQASRK	ATGACAACGAAA	TTCACTGCTCTGGCTGTTTTTCTTCTTTGTTTCATGCCTGCAGCCAAAATT	GAGCATACACAAGCT	TCACGGAAG	MTTK	FTALAVFLLCFMPAAKI	EHTQA	SRK	5.04828		0	0	0	0	92.8587	1.66329	0	0.98262	0	0	0	9	95.5046	0	0	0	0	0.972296	0.0174158	0	0.0102887	0	0	0	0	0	0	0	0	0	0
194	194	61	O31687	BSU13840	stoA	AC_Charge_+2	ATGTTGACGAAGCGCTTGCTTACTATATACATTATGTTATTAGGGTTGATTGCATGGTTTCCAGGTGCGGCACAAGCTGCCAAAAAA	MLTKRLLTIYIMLLGLIAWFPGAAQAAKK	ATGTTGACGAAGCGC	TTGCTTACTATATACATTATGTTATTAGGGTTGATT	GCATGGTTTCCAGGTGCGGCACAAGCT	GCCAAAAAA	MLTKR	LLTIYIMLLGLI	AWFPGAAQA	AKK	4.20196	Train	0.976503	0.986011	408.15	133.481	172.452	108.114	4.32082	44.2179	1.00421	1.02907	182	110	874.731	0.00111635	0.00112722	0.466601	0.152597	0.197148	0.123596	0.0049396	0.0505503	0.00114802	0.00117644	0	0	0	0	0	0	0	0
195	195	62	O31398	BSU13970	ykwD	AC_Charge_+2	ATGAAGAAAGCATTTATTTTATCTGCTGCCGCTGCGGTTGGATTATTCACATTCGGGGGCGTACAGCAAGCATCAGCGGCAAGGAGA	MKKAFILSAAAAVGLFTFGGVQQASAARR	ATGAAGAAA	GCATTTATTTTATCTGCTGCCGCTGCGGTTGGATTATTCACATTC	GGGGGCGTACAGCAAGCATCAGCG	GCAAGGAGA	MKK	AFILSAAAAVGLFTF	GGVQQASA	ARR	2.42562		15.624	9.86011	32.5151	0	0	0	0	0	0	1.02907	0	11	59.0283	0.264687	0.16704	0.550839	0	0	0	0	0	0	0.0174335	0	0	0	0	0	0	0	0
196	196	63	O31737	BSU15960	ylqB	AC_Charge_+2	ATGAAAAAAATCGGTTTATTGTTTATGTTATGTCTGGCAGCCCTGTTTACAATAGGTTTCCCGGCACAGCAAGCAGACGCTGCTCGTAAA	MKKIGLLFMLCLAALFTIGFPAQQADAARK	ATGAAAAAA	ATCGGTTTATTGTTTATGTTATGTCTGGCAGCCCTG	TTTACAATAGGTTTCCCGGCACAGCAAGCAGACGCT	GCTCGTAAA	MKK	IGLLFMLCLAAL	FTIGFPAQQADA	ARK	2.51815		106.439	50.2866	59.0406	105.478	0	0.831644	0	0	0	0	62	80	322.076	0.330478	0.156133	0.183313	0.327495	0	0.00258214	0	0	0	0	0	0	0	0	0	0	0	0
197	197	64	C0SPA3	BSU15250	ylxW	AC_Charge_+2	ATGAGGGGCAAATCAGCAGTCCTTCTTTCCTTGATTATGCTTATCGCAGGTTTTTTGATTTCATTTTCTTTTAAGAAA	MRGKSAVLLSLIMLIAGFLISFSFKK	ATGAGGGGCAAATCA	GCAGTCCTTCTTTCCTTGATTATGCTTATCGCAGGTTTTTTG	ATTTCATTTTCT	TTTAAGAAA	MRGKS	AVLLSLIMLIAGFL	ISFS	FKK	6.28384	Train	0	221.852	0.855661	1.86687	350.21	152.191	136.538	99.2446	290.215	105.994	70	73	1358.97	0	0.163251	0.00062964	0.00137374	0.257703	0.11199	0.100472	0.0730294	0.213556	0.0779962	0.4	0	0	0	0	0	0.2	0
198	198	65	P50850	BSU16700	ylxY	AC_Charge_+2	ATGTACAAAAAATTTGTACCGTTTGCCGTTTTTTTATTTCTTTTTTTTGTCTCATTTGAGATGATGGAAAATCCGCATGCACTTAAAAGG	MYKKFVPFAVFLFLFFVSFEMMENPHALKR	ATGTACAAAAAATTTGTACCG	TTTGCCGTTTTTTTATTTCTTTTTTTTGTCTCATTT	GAGATGATGGAAAATCCGCATGCA	CTTAAAAGG	MYKKFVP	FAVFLFLFFVSF	EMMENPHA	LKR	7.17373		0	0	0	0	0.884369	0	26.7891	0	2.00841	1.02907	1	47	30.7109	0	0	0	0	0.0287965	0	0.872298	0	0.0653972	0.0335083	0.142857	0	0	0	0	0.142857	0	0
199	199	66	O31805	BSU17720	yndA	AC_Charge_+2	ATGAGATTCACTAAGGTAGTTGGATTTTTGTCTGTTTTAGGGTTGGCTGCGGTTTTTCCATTAACGGCACAAGCAGCAAAACGG	MRFTKVVGFLSVLGLAAVFPLTAQAAKR	ATGAGATTCACTAAG	GTAGTTGGATTTTTGTCTGTTTTAGGGTTGGCTGCG	GTTTTTCCATTAACGGCACAAGCA	GCAAAACGG	MRFTK	VVGFLSVLGLAA	VFPLTAQA	AKR	5.46001	Train	20.5066	1.97202	227.606	955.837	180.411	325.173	606.643	395.013	4.01682	2.05814	114	241	2719.24	0.00754129	0.000725212	0.0837021	0.351509	0.0663463	0.119582	0.223093	0.145266	0.00147719	0.000756882	0	0	0	0	0	0.2	0	0
200	200	67	O35015	BSU18280	yngK	AC_Charge_+2	ATGAAGGTTTGCCAAAAGTCGATTGTCCGTTTCCTTGTCAGCTTGATCATCGGAACGTTTGTCATTTCCGTTCCGTTTATGGCCAATGCGCAGAGACGG	MKVCQKSIVRFLVSLIIGTFVISVPFMANAQRR	ATGAAGGTTTGCCAAAAGTCGATTGTCCGT	TTCCTTGTCAGCTTGATCATCGGAACGTTTGTCATT	TCCGTTCCGTTTATGGCCAATGCG	CAGAGACGG	MKVCQKSIVR	FLVSLIIGTFVI	SVPFMANA	QRR			0	0	0	0	0	0	0	0	0	0	0	3	0											0.1	0	0.1	0	0	0	0	0
201	201	68	O34541	BSU18780	yoaW	AC_Charge_+2	ATGAAAAAGATGTTGATGTTAGCTTTTACATTTCTTTTGGCTTTGACTATCCATGTAGGGGAAGCTTCGGCCGTTAGAAAA	MKKMLMLAFTFLLALTIHVGEASAVRK	ATGAAAAAGATG	TTGATGTTAGCTTTTACATTTCTTTTGGCTTTGACT	ATCCATGTAGGGGAAGCTTCGGCC	GTTAGAAAA	MKKM	LMLAFTFLLALT	IHVGEASA	VRK	2.00868	Train	0	304.677	0	0	0.884369	0	0	0	0	0	2	50	305.562	0	0.997106	0	0	0.00289424	0	0	0	0	0	0	0	0	0	0	0	0	0
202	202	69	O31836	BSU18820	yobB	AC_Charge_+2	ATGAAGATTAGGAAAATCTTATTGAGTTCTGCTTTATCCTTTGGCATGCTAATATCCGCGGTTCCCGCATTGGCTGCTAAAAAA	MKIRKILLSSALSFGMLISAVPALAAKK	ATGAAGATTAGGAAA	ATCTTATTGAGTTCTGCTTTATCCTTTGGCATGCTA	ATATCCGCGGTTCCCGCATTGGCT	GCTAAAAAA	MKIRK	ILLSSALSFGML	ISAVPALA	AKK	1.84205	Train	570.278	200.16	115.514	44.8049	0	0	37.1591	1.96524	2.00841	0	47	117	971.89	0.586772	0.20595	0.118855	0.0461008	0	0	0.0382338	0.00202208	0.0020665	0	0	0	0	0	0	0	0	0
203	203	70	O34669	BSU19210	yocH	AC_Charge_+2	ATGAAGAAGACGATTATGTCCTTTGTGGCAGTTGCTGCACTTTCAACAACTGCATTCGGAGCTCACGCTTCTGCAGCAAAAAGG	MKKTIMSFVAVAALSTTAFGAHASAAKR	ATGAAGAAGACGATTATGTCC	TTTGTGGCAGTTGCTGCACTTTCAACAACTGCATTC	GGAGCTCACGCTTCTGCA	GCAAAAAGG	MKKTIMS	FVAVAALSTTAF	GAHASA	AKR	2.031	Train	253.891	372.712	239.585	0	0	0.831644	1.72833	0.98262	1.00421	2.05814	104	78	872.793	0.290895	0.427034	0.274504	0	0	0.000952854	0.00198023	0.00112583	0.00115057	0.00235811	0.142857	0	0	0	0	0	0	0
204	204	71	P42094	BSU19800	phy	AC_Charge_+2	ATGAAGGTTCCAAAAACAATGCTGCTAAGCACTGCCGCGGGTTTATTGCTTAGCCTGACAGCAACCTCGGTGTCGGCTCATAGAAAA	MKVPKTMLLSTAAGLLLSLTATSVSAHRK	ATGAAGGTTCCAAAAACAATG	CTGCTAAGCACTGCCGCGGGTTTATTGCTTAGCCTG	ACAGCAACCTCGGTGTCGGCT	CATAGAAAA	MKVPKTM	LLSTAAGLLLSL	TATSVSA	HRK	4.68107	Train	4.88251	192.272	744.425	6.53404	805.66	43.2455	5.18499	317.386	92.3869	2.05814	10	106	2214.04	0.00220526	0.0868424	0.33623	0.00295119	0.363888	0.0195324	0.00234187	0.143352	0.0417278	0.000929589	0.142857	0	0	0	0	0	0	0
205	205	72	O31852	BSU19410	cwlS	AC_Charge_+2	ATGAAAAAGAAGATTGTAGCCGGCTTGGCTGTTTCTGCAGTTGTTGGGTCGTCGATGGCCGCAGCACCCGCGGAAGCAGCACGCAGA	MKKKIVAGLAVSAVVGSSMAAAPAEAARR	ATGAAAAAGAAG	ATTGTAGCCGGCTTGGCTGTTTCTGCAGTTGTT	GGGTCGTCGATGGCCGCAGCACCCGCGGAAGCA	GCACGCAGA	MKKK	IVAGLAVSAVV	GSSMAAAPAEA	ARR	4.24896	Train	2.92951	0	152.308	615.133	1.76874	179.635	4.32082	1.96524	0	3.08721	88	86	961.148	0.00304793	0	0.158464	0.639999	0.00184024	0.186897	0.00449548	0.00204468	0	0.00321201	0	0	0	0	0	0	0	0
206	206	73	O31994	BSU21540	yolA	AC_Charge_+2	ATGAAGAAGAGAATTACATATTCACTGCTTGCTCTTCTAGCAGTTGTTGCTTTCGCTTTCACTGATTCATCAAAAGCAAAAGCGGCACGTAAG	MKKRITYSLLALLAVVAFAFTDSSKAKAARK	ATGAAGAAGAGAATTACATATTCA	CTGCTTGCTCTTCTAGCAGTTGTTGCTTTCGCTTTC	ACTGATTCATCAAAAGCAAAAGCG	GCACGTAAG	MKKRITYS	LLALLAVVAFAF	TDSSKAKA	ARK			0	0	0	0	0	0	0	0	0	0	0	0	0											0.125	0	0	0	0	0	0	0
207	207	74	O31992	BSU21520	yolC	AC_Charge_+2	ATGAAGAAGAGGCTAATCGGATTTTTGGTCTTAGTTCCTGCTTTGATTATGTCAGGTATTACTTTAATCGAAGCAAATAAAAAG	MKKRLIGFLVLVPALIMSGITLIEANKK	ATGAAGAAGAGG	CTAATCGGATTTTTGGTCTTAGTTCCTGCTTTGATT	ATGTCAGGTATTACTTTAATCGAAGCA	AATAAAAAG	MKKR	LIGFLVLVPALI	MSGITLIEA	NKK	5.84748	Test	336.894	2.95803	10.2679	320.168	257.351	159.676	494.302	201.437	148.622	237.715	370	477	2169.39	0.155294	0.00136353	0.00473309	0.147584	0.118628	0.0736039	0.227853	0.0928542	0.0685088	0.109577	0	0	0	0	0	0	0	0
208	208	75	P68569	BSU21460	bdbA	AC_Charge_+2	ATGAAAAAGTGGATTGTTTTATTTCTTGTTTTAATAGCAGCAGCCATTAGTATTTTCGTTTATGTTTCTACAGGTAGCAAGAAA	MKKWIVLFLVLIAAAISIFVYVSTGSKK	ATGAAAAAGTGG	ATTGTTTTATTTCTTGTTTTAATAGCAGCAGCCATT	AGTATTTTCGTTTATGTTTCTACAGGT	AGCAAGAAA	MKKW	IVLFLVLIAAAI	SIFVYVSTG	SKK	2.16767		2.92951	0	0	1.86687	0	0	0	0	0	0	0	49	4.79638	0.610775	0	0	0.389225	0	0	0	0	0	0	0	0	0	0	0	0	0	0
209	209	76	O31973	BSU21320	yomL	AC_Charge_+2	ATGAGAAAGAAAAGAGTTATTACTTGTGTTATGGCTGCATCATTGACTTTAGGCTCACTTTTACCTGCAGGTTACGCTACTGCAGCAAAAAAG	MRKKRVITCVMAASLTLGSLLPAGYATAAKK	ATGAGAAAGAAAAGA	GTTATTACTTGTGTTATGGCTGCATCATTGACTTTAGGCTCACTTTTA	CCTGCAGGTTACGCTACTGCA	GCAAAAAAG	MRKKR	VITCVMAASLTLGSLL	PAGYATA	AKK	4.52074		1.95301	0.986011	78.7208	65.3404	109.662	0	43.2082	0.98262	0	0	1	32	300.853	0.00649157	0.00327739	0.261659	0.217184	0.364503	0	0.143619	0.00326612	0	0	0	0	0	0	0	0	0	0
210	210	77	O31926	BSU20850	yopL	AC_Charge_+2	ATGAAAAAACTTATTATGGCTTTAGTTATCTTGGGCGCACTAGGCACTTCTTACATAAGTGCAGCGAAAAAA	MKKLIMALVILGALGTSYISAAKK	ATGAAAAAA	CTTATTATGGCTTTAGTTATCTTGGGCGCACTA	GGCACTTCTTACATAAGTGCA	GCGAAAAAA	MKK	LIMALVILGAL	GTSYISA	AKK			0	0	0	0	0	0	0	0	0	0	0	48	0											0	0	0	0	0	0	0	0
211	211	78	O34999	BSU20630	yoqH	AC_Charge_+2	ATGAAACGATTTATTTTAGTTTTATCCTTTTTAAGTATTATTGTTGCCTATCCCATTCAAACAAACGCCAGTCGTCGT	MKRFILVLSFLSIIVAYPIQTNASRR	ATGAAACGA	TTTATTTTAGTTTTATCCTTTTTAAGTATTATTGTT	GCCTATCCCATTCAAACAAACGCC	AGTCGTCGT	MKR	FILVLSFLSIIV	AYPIQTNA	SRR	2.74655		0	78.8809	102.679	0	7.95932	0	0	0	0	2.05814	0	81	191.578	0	0.411744	0.535967	0	0.0415462	0	0	0	0	0.0107431	0	0	0	0	0	0	0	0
212	212	79	O31925	BSU20580	yoqM	AC_Charge_+2	ATGAAATTAAGAAAAGTATTGACTGGTTCTGTTTTATCTCTTGGATTACTCGTTTCTGCTTCTCCTGCATTCGCTACTCGTAAA	MKLRKVLTGSVLSLGLLVSASPAFATRK	ATGAAATTAAGAAAA	GTATTGACTGGTTCTGTTTTATCTCTTGGATTACTC	GTTTCTGCTTCTCCTGCATTCGCT	ACTCGTAAA	MKLRK	VLTGSVLSLGLL	VSASPAFA	TRK	2.5293	Train	383.766	644.851	108.669	222.157	152.111	6.65315	10.37	7.86096	6.02523	3.08721	63	6002	1545.55	0.248303	0.417231	0.0703108	0.14374	0.0984189	0.00430471	0.00670956	0.00508619	0.00389844	0.00199748	0	0	0	0	0	0	0	0
213	213	80	P50733	BSU22980	ypbG	AC_Charge_+2	ATGAAGCTATCAGTGAAAATTGCCGGTGTACTAACTGTTGCGGCAGCGGCAATGACGGCAAAAATGTATGCAACAGCAGCAAGGAAA	MKLSVKIAGVLTVAAAAMTAKMYATAARK	ATGAAGCTATCAGTGAAA	ATTGCCGGTGTACTAACTGTTGCGGCAGCGGCAATG	ACGGCAAAAATGTATGCAACAGCA	GCAAGGAAA	MKLSVK	IAGVLTVAAAAM	TAKMYATA	ARK	7		0	0	0	0	0	0	209.128	0	0	0	0	6	209.128	0	0	0	0	0	0	1	0	0	0	0.166667	0	0	0	0	0	0	0
214	214	81	P54172	BSU21840	ypjP	AC_Charge_+2	ATGAAATTGTGGATGAGAAAGACCCTTGTGGTTTTATTTACCATTGTAACGTTCGGGCTCGTATCTCCTCCGGCTGCCCTTATGGCGGCAAAGAGG	MKLWMRKTLVVLFTIVTFGLVSPPAALMAAKR	ATGAAATTGTGGATGAGAAAGACC	CTTGTGGTTTTATTTACCATTGTAACGTTCGGGCTC	GTATCTCCTCCGGCTGCCCTTATGGCG	GCAAAGAGG	MKLWMRKT	LVVLFTIVTFGL	VSPPAALMA	AKR	3.33311		0.976503	2.95803	144.607	0	0	0	5.18499	0.98262	3.01262	2.05814	0	92	159.78	0.00611156	0.0185132	0.905039	0	0	0	0.0324509	0.00614985	0.0188548	0.0128811	0	0	0	0	0	0	0	0
215	215	82	P31847	BSU23370	ypuA	AC_Charge_+2	ATGAAGAAAATTTGGATTGGAATGCTGGCAGCGGCCGTTTTGCTGCTGATGGTTCCGAAGGTCAGTCTCGCGGCAAAGAAG	MKKIWIGMLAAAVLLLMVPKVSLAAKK	ATGAAGAAA	ATTTGGATTGGAATGCTGGCAGCGGCCGTTTTGCTGCTG	ATGGTTCCGAAGGTCAGTCTCGCG	GCAAAGAAG	MKK	IWIGMLAAAVLLL	MVPKVSLA	AKK	4.00644		0	1.97202	33.3708	0	26.5311	0	0	0	1.00421	1.02907	52	32	63.9071	0	0.0308576	0.522176	0	0.41515	0	0	0	0.0157135	0.0161026	0	0	0	0	0	0	0	0
216	216	83	P17616	BSU23300	ypuD	AC_Charge_+2	ATGGGAAGAATAAAAACCAAGATTACCATTCTGTTAGTGCTTTTGCTTTTACTTGCAGGCGGTTATATGTACAAAAAA	MGRIKTKITILLVLLLLLAGGYMYKK	ATGGGAAGAATAAAAACCAAG	ATTACCATTCTGTTAGTGCTTTTGCTTTTACTT	GCAGGCGGTTATATG	TACAAAAAA	MGRIKTK	ITILLVLLLLL	AGGYM	YKK			0	0	0	0	0	0	0	0	0	0	0	3	0											0.142857	0	0	0	0	0	0.142857	0
217	217	84	P54483	BSU25060	yqfZ	AC_Charge_+2	ATGAAGCGTCTGACCTTAGTATGCAGCATTGTTTTTATACTTTTTATTCTTTTTTATGACCTTAAAATTGGAACCATACCCATTCAGGACCTCCCTGTCTATGAAGCATCAGCAGCTCGCAAA	MKRLTLVCSIVFILFILFYDLKIGTIPIQDLPVYEASAARK	ATGAAGCGT	CTGACCTTAGTATGCAGCATTGTTTTTATACTT	TTTATTCTTTTTTATGACCTTAAAATTGGAACCATACCCATTCAGGACCTCCCTGTCTATGAAGCATCAGCA	GCTCGCAAA	MKR	LTLVCSIVFIL	FILFYDLKIGTIPIQDLPVYEASA	ARK			0	0	0	0	0	0	0	0	0	0	0	15	0											0	0	0	0	0	0	0	0
218	218	85	P54484	BSU25050	yqgA	AC_Charge_+2	ATGAAGCAAGGAAAATTTTCTGTGTTTTTAATTTTGCTACTAATGTTAACTTTGGTAGTTGCACCTAAAGAAAAAGCAGAGGCTGCAAAAAAG	MKQGKFSVFLILLLMLTLVVAPKEKAEAAKK	ATGAAGCAAGGAAAATTTTCT	GTGTTTTTAATTTTGCTACTAATGTTAACTTTGGTAGTT	GCACCTAAAGAAAAAGCAGAGGCT	GCAAAAAAG	MKQGKFS	VFLILLLMLTLVV	APKEKAEA	AKK	2.88008		0	63.1047	82.9991	34.5371	0.884369	0	0	0.98262	0	0	31	44	182.508	0	0.345764	0.45477	0.189236	0.00484565	0	0	0.00538399	0	0	0.285714	0	0	0	0	0.142857	0.142857	0
219	219	86	P24812	BSU25890	yqxI	AC_Charge_+2	ATGTTTAAGAAATTACTTTTAGCAACATCTGCATTAACATTCTCTTTATCATTAGTTCTTCCGTTGGATGGACATGCCAAAGCTCAAAAAAGA	MFKKLLLATSALTFSLSLVLPLDGHAKAQKR	ATGTTTAAGAAA	TTACTTTTAGCAACATCTGCATTAACATTCTCTTTATCATTAGTTCTT	CCGTTGGATGGACATGCCAAAGCT	CAAAAAAGA	MFKK	LLLATSALTFSLSLVL	PLDGHAKA	QKR	2.52815		0	126.209	127.493	0	0	0	0	0	1.00421	0	6	93	254.707	0	0.495508	0.500549	0	0	0	0	0	0.00394259	0	0	0	0	0	0	0.25	0	0
220	220	87	O32023	BSU24940	yqzC	AC_Charge_+2	ATGACAAAACGGGGCATTCAGGCATTTGCTGGCGGCATCATTTTAGCGACAGCCGTTCTTGCAGCTGTTTTTTATCTGACTGACGAAGACCAGGCCGCTAAGAGA	MTKRGIQAFAGGIILATAVLAAVFYLTDEDQAAKR	ATGACAAAACGG	GGCATTCAGGCATTTGCTGGCGGCATCATTTTAGCGACAGCCGTTCTTGCAGCTGTTTTT	TATCTGACTGACGAAGACCAGGCC	GCTAAGAGA	MTKR	GIQAFAGGIILATAVLAAVF	YLTDEDQA	AKR	7.99902		0.976503	0	0.855661	0	0.884369	1.66329	0	0.98262	17.0715	0	36	127	22.4339	0.043528	0	0.0381414	0	0.039421	0.0741416	0	0.0438006	0.760967	0	0	0	0	0	0	0	0	0
221	221	88	O32019	BSU24650	yqzG	AC_Charge_+2	ATGATGATCAAACAATGTGTGATTTGTCTATCTCTTCTCGTCTTTGGCACCACAGCCGCTCACGCAGCTAGACGT	MMIKQCVICLSLLVFGTTAAHAARR	ATGATGATCAAACAA	TGTGTGATTTGTCTATCTCTTCTCGTCTTTGGCACC	ACAGCCGCTCACGCA	GCTAGACGT	MMIKQ	CVICLSLLVFGT	TAAHA	ARR	5.39292	Train	0.976503	150.86	0	382.708	445.722	482.354	108.885	5.89572	202.849	2.05814	138	114	1782.31	0.000547887	0.0846429	0	0.214726	0.250081	0.270634	0.061092	0.00330791	0.113813	0.00115476	0	0	0	0	0	0	0	0
222	222	89	O07934	BSU26920	yraJ	AC_Charge_+2	ATGACTAAACTGAAAATGCTGAGTATGTTAACCGTGATGATTGCATCTTTATTCATTTTTTCCAGTCAGGCACTTGCCGTTCGCAAA	MTKLKMLSMLTVMIASLFIFSSQALAVRK	ATGACTAAACTGAAAATGCTGAGTATG	TTAACCGTGATGATTGCATCTTTATTCATTTTTTCC	AGTCAGGCACTTGCC	GTTCGCAAA	MTKLKMLSM	LTVMIASLFIFS	SQALA	VRK	9		0	0	0	0	0	0	0	0	1.00421	0	96	64	1.00421	0	0	0	0	0	0	0	0	1	0	0.111111	0	0	0	0	0	0	0
223	223	90	O32041	BSU27580	yrvJ	AC_Charge_+2	ATGAACAAGAAATACTTTGTCCTTATTGTATGTATTATTTTCACCTCAGCGCTATTCCCGACCTTTTCATCCGTTACAGCTGCTAGAAGA	MNKKYFVLIVCIIFTSALFPTFSSVTAARR	ATGAACAAGAAATAC	TTTGTCCTTATTGTATGTATTATTTTCACCTCAGCGCTATTCCCGACC	TTTTCATCCGTTACAGCT	GCTAGAAGA	MNKKY	FVLIVCIIFTSALFPT	FSSVTA	ARR			0	0	0	0	0	0	0	0	0	0	0	12	0											0.2	0	0	0	0	0	0	0
224	224	91	O32130	BSU32340	lytH	AC_Charge_+2	ATGAAAGTTTTGTTATCCGCTCTTCTTCTCCTTTTGTTTGCATTTGAGCCTTCTGCGTCTGGAGCGAAAAGA	MKVLLSALLLLLFAFEPSASGAKR	ATGAAA	GTTTTGTTATCCGCTCTTCTTCTCCTTTTGTTTGCA	TTTGAGCCTTCTGCGTCTGGA	GCGAAAAGA	MK	VLLSALLLLLFA	FEPSASG	AKR	4.45018	Train	0.976503	1.97202	216.482	543.259	451.912	177.972	1.72833	4.9131	2.00841	2.05814	150	121	1403.28	0.000695871	0.00140529	0.154268	0.387135	0.32204	0.126825	0.00123163	0.00350115	0.00143122	0.00146666	0	0	0	0	0	0	0	0
225	225	92	O32150	BSU32540	bsn	AC_Charge_+2	ATGACAAAAAAAGCATGGTTTCTGCCGCTCGTCTGTGTATTACTGATTTCCGGATGGCTTGCGCCAGCAGCTTCAGCAAGCGCGCAAAAAAGA	MTKKAWFLPLVCVLLISGWLAPAASASAQKR	ATGACAAAAAAA	GCATGGTTTCTGCCGCTCGTCTGTGTATTACTGATT	TCCGGATGGCTTGCGCCAGCAGCTTCAGCAAGCGCG	CAAAAAAGA	MTKK	AWFLPLVCVLLI	SGWLAPAASASA	QKR	2.08129		199.207	137.056	0	90.5431	0	0.831644	0.864164	3.93048	2.00841	1.02907	336	52	435.469	0.457453	0.314731	0	0.207921	0	0.00190977	0.00198444	0.00902585	0.00461206	0.00236313	0	0	0	0	0	0	0	0
226	226	93	O32189	BSU32950	yusW	AC_Charge_+2	ATGCATTTGATCAGAGCAGCCGGGGCTGTATGTCTCGCAGTGGTTCTGATTGCGGGCTGCCGTTTCAATGAAGACCAGCATCAGGCAGAAGGAGCTCGTAAA	MHLIRAAGAVCLAVVLIAGCRFNEDQHQAEGARK	ATGCATTTGATCAGA	GCAGCCGGGGCTGTATGTCTCGCAGTGGTTCTGATTGCGGGCTGCCGT	TTCAATGAAGACCAGCATCAGGCAGAAGGA	GCTCGTAAA	MHLIR	AAGAVCLAVVLIAGCR	FNEDQHQAEG	ARK	6.05673		2.92951	110.433	1.71132	0	191.908	153.854	64.8123	0	201.845	6.17443	2	93	733.668	0.00399296	0.150522	0.00233256	0	0.261573	0.209705	0.0883401	0	0.275118	0.00841583	0	0	0	0	0	0	0	0.2
227	227	94	O32258	BSU34020	yvbX	AC_Charge_+2	ATGAAAAAATGGCTGATCATAGCGGTTTCACTGGCGATTGCGATTGTTCTGTTTATGTATACAAAAGGAGAAGCGAAGGCAGCCAAGAAG	MKKWLIIAVSLAIAIVLFMYTKGEAKAAKK	ATGAAAAAATGG	CTGATCATAGCGGTTTCACTGGCGATTGCGATTGTTCTGTTT	ATGTATACAAAAGGAGAAGCGAAGGCA	GCCAAGAAG	MKKW	LIIAVSLAIAIVLF	MYTKGEAKA	AKK	3.95435		1.95301	3.94404	81.2878	251.094	34.4904	2.49493	2.59249	1.96524	2.00841	2.05814	126	68	383.888	0.00508743	0.0102739	0.211749	0.654081	0.0898448	0.00649911	0.00675325	0.0051193	0.00523176	0.00536131	0	0	0	0	0	0	0	0
228	228	95	P40767	BSU34800	cwlO	AC_Charge_+2	ATGAGAAAGAGTTTAATTACACTTGGTTTGGCTTCCGTCATCGGGACAAGCAGTTTTTTGATCCCATTTACAAGTAAAACTGCATCGGCGGCTAAGAAG	MRKSLITLGLASVIGTSSFLIPFTSKTASAAKK	ATGAGAAAG	AGTTTAATTACACTTGGTTTGGCTTCC	GTCATCGGGACAAGCAGTTTTTTGATCCCATTTACAAGTAAAACTGCATCGGCG	GCTAAGAAG	MRK	SLITLGLAS	VIGTSSFLIPFTSKTASA	AKK			0	0	0	0	0	0	0	0	0	0	0	1	0											0	0	0	0	0	0	0	0
229	229	96	O32211	BSU33410	yvgO	AC_Charge_+2	ATGAAACGTATTCGTATCCCAATGACACTTGCTCTTGGTGCCGCTTTGACAATTGCCCCTTTGTCCTTTGCTTCCGCTGCGAAGAGA	MKRIRIPMTLALGAALTIAPLSFASAAKR	ATGAAACGTATTCGTATCCCAATGACA	CTTGCTCTTGGTGCCGCTTTGACAATTGCCCCTTTG	TCCTTTGCTTCCGCT	GCGAAGAGA	MKRIRIPMT	LALGAALTIAPL	SFASA	AKR	4.18094	Test	1.95301	131.139	396.171	859.693	616.405	1.66329	6.04915	87.4532	8.03364	3.08721	297	174	2111.65	0.000924873	0.0621029	0.187612	0.40712	0.291907	0.000787673	0.00286466	0.0414147	0.00380444	0.00146199	0.111111	0	0	0	0	0	0	0
230	230	97	O34986	BSU35040	yvnB	AC_Charge_+2	ATGAGGAAATACACGGTTATTGCTTCTATATTACTGTCTTTTCTTTCCGTTTTGTCTGGCGGCCATCATGAATCGAAAGCTTTTAGAAGA	MRKYTVIASILLSFLSVLSGGHHESKAFRR	ATGAGGAAATACACG	GTTATTGCTTCTATATTACTGTCTTTTCTTTCCGTTTTG	TCTGGCGGCCATCATGAATCGAAAGCT	TTTAGAAGA	MRKYT	VIASILLSFLSVL	SGGHHESKA	FRR			0	0	0	0	0	0	0	0	0	0	0	5	0											0	0	0	0	0	0	0	0
231	231	98	O34310	BSU34950	pelC	AC_Charge_+2	ATGAAAAAAATCGTGTCTATCCTATTTATGTTCGGTTTGGTTATGGGTTTCAGCCAGTTTCAGCCATCAACCGTTTTTGCAGCTAAGAAA	MKKIVSILFMFGLVMGFSQFQPSTVFAAKK	ATGAAAAAA	ATCGTGTCTATCCTATTTATGTTCGGTTTGGTTATG	GGTTTCAGCCAGTTTCAGCCATCAACCGTTTTTGCA	GCTAAGAAA	MKK	IVSILFMFGLVM	GFSQFQPSTVFA	AKK	2.85819	Train	0.976503	73.9508	327.718	0	1.76874	0.831644	0	0.98262	0	1.02907	139	64	407.257	0.00239775	0.181582	0.804695	0	0.00434305	0.00204206	0	0.00241277	0	0.00252683	0	0	0	0	0	0	0	0
232	232	99	O34735	BSU34940	yvpB	AC_Charge_+2	ATGAAAACACTGCGAACTCTATGTGTCCTGATGATTCTTTCAGGCGTTATTTTTTTCGGACTTAAAATAGATGCAGCAAAACGG	MKTLRTLCVLMILSGVIFFGLKIDAAKR	ATGAAAACACTGCGA	ACTCTATGTGTCCTGATGATTCTTTCAGGCGTTATTTTTTTCGGACTT	AAAATAGATGCA	GCAAAACGG	MKTLR	TLCVLMILSGVIFFGL	KIDA	AKR	6.85366		0	0	0.855661	0	1.76874	0	44.9365	0	0	0	39	23	47.5609	0	0	0.0179908	0	0.0371889	0	0.94482	0	0	0	0	0	0	0	0	0	0	0
233	233	100	P39607	BSU38080	ywcI	AC_Charge_+2	ATGAAACGTTTGCTTGTATCTTTACGGGTGTGGATGGTCTTTTTGATGAACTGGGTGACGCCGGACAGAAAAACTGCGGCTGCCGCGAAAAAG	MKRLLVSLRVWMVFLMNWVTPDRKTAAAAKK	ATGAAACGT	TTGCTTGTATCTTTACGGGTGTGGATGGTCTTTTTGATGAACTGGGTGACG	CCGGACAGAAAAACTGCGGCTGCC	GCGAAAAAG	MKR	LLVSLRVWMVFLMNWVT	PDRKTAAA	AKK	7.30335	Train	0.976503	1.97202	1.71132	1.86687	183.949	32.4341	362.085	138.549	300.257	0	0	46	1023.8	0.000953801	0.00192618	0.00167154	0.00182347	0.179672	0.0316801	0.353667	0.135328	0.293277	0	0	0	0	0	0	0	0	0
234	234	101	P39632	BSU37800	yweA	AC_Charge_+2	ATGCTAAAAAGAACTTCATTCGTATCTTCATTATTCATCAGTTCAGCTGTTTTACTATCAATCTTACTTCCTTCGGGCCAAGCTCATGCACAGAAGAGG	MLKRTSFVSSLFISSAVLLSILLPSGQAHAQKR	ATGCTAAAAAGAACTTCATTCGTATCTTCA	TTATTCATCAGTTCAGCTGTTTTACTATCAATCTTA	CTTCCTTCGGGCCAAGCTCATGCA	CAGAAGAGG	MLKRTSFVSS	LFISSAVLLSIL	LPSGQAHA	QKR	2.4118	Train	125.969	334.258	480.026	0.933434	0.884369	0	0.864164	1.96524	1.00421	1.02907	173	199	946.933	0.133028	0.35299	0.506927	0.000985745	0.00093393	0	0.000912593	0.00207537	0.00106048	0.00108674	0.3	0	0	0	0	0.1	0	0
235	235	102	P71047	BSU37580	ywgB	AC_Charge_+2	ATGAAAATGAAATCAGGAATGGAGCAGGCGGTTTCTGTGCTGCTGTTACTGTCACGGCTGCCGGTACAGGCTTCTTTGACGAGGAAG	MKMKSGMEQAVSVLLLLSRLPVQASLTRK	ATGAAAATGAAATCAGGAATGGAGCAG	GCGGTTTCTGTGCTGCTGTTACTGTCACGGCTG	CCGGTACAGGCTTCTTTG	ACGAGGAAG	MKMKSGMEQ	AVSVLLLLSRL	PVQASL	TRK	7.01457	Train	1.95301	2.95803	1.71132	1.86687	466.947	71.5214	257.521	589.572	1.00421	158.477	3	123	1553.53	0.00125714	0.00190407	0.00110157	0.00120169	0.300571	0.0460379	0.165765	0.379504	0.000646402	0.102011	0.222222	0	0	0	0.111111	0	0.111111	0
236	236	103	O32277	BSU36770	ywmB	AC_Charge_+2	ATGAAGAAAAAACAAGTAAGCCACGCTATTATCATTTCCGTCATGTTAAGCTTCGTCATTGCTGTTTTCCATACCATTCATGCGAGTGAATTACGTAAA	MKKKQVSHAIIISVMLSFVIAVFHTIHASELRK	ATGAAGAAAAAACAAGTAAGCCACGCT	ATTATCATTTCCGTCATGTTAAGCTTCGTCATTGCTGTTTTC	CATACCATTCATGCGAGTGAA	TTACGTAAA	MKKKQVSHA	IIISVMLSFVIAVF	HTIHASE	LRK	6.93754		0	0.986011	2.56698	0	1.76874	239.513	178.882	215.194	0	1.02907	1	86	639.94	0	0.00154079	0.00401129	0	0.00276391	0.374275	0.279529	0.336272	0	0.00160807	0.111111	0.111111	0	0	0	0	0	0.111111
237	237	104	P70960	BSU36740	ywmC	AC_Charge_+2	ATGAAGAAAAGATTTTCACTGATCATGATGACAGGATTGCTTTTTGGATTAACTTCACCTGCTTTTGCAGCTAAAAAG	MKKRFSLIMMTGLLFGLTSPAFAAKK	ATGAAGAAAAGATTTTCA	CTGATCATGATGACAGGATTGCTTTTTGGATTAACT	TCACCTGCTTTTGCA	GCTAAAAAG	MKKRFS	LIMMTGLLFGLT	SPAFA	AKK	2.98087		0	134.097	0.855661	0.933434	0	43.2455	0	0	0	0	152	47	179.132	0	0.748596	0.0047767	0.00521087	0	0.241417	0	0	0	0	0.166667	0	0	0	0	0.166667	0	0
238	238	105	P70961	BSU36730	ywmD	AC_Charge_+2	ATGAAAAAATTGCTGGCTGCCGGTATCATTGGATTGTTGACTGTTTCCATTGCCTCCCCGTCTTTTGCCGCTAAAAAA	MKKLLAAGIIGLLTVSIASPSFAAKK	ATGAAAAAA	TTGCTGGCTGCCGGTATCATTGGATTGTTGACTGTT	TCCATTGCCTCCCCGTCTTTTGCC	GCTAAAAAA	MKK	LLAAGIIGLLTV	SIASPSFA	AKK	1.33959		160.146	0	17.1132	0	4.42184	0	1.72833	0	0	0	3	62	183.41	0.873162	0	0.0933059	0	0.0241091	0	0.00942331	0	0	0	0	0	0	0	0	0	0	0
239	239	106	P94576	BSU36460	ywoF	AC_Charge_+2	ATGAGAAAATGGTATTTTATTCTTTTGGCGGGTGTTTTAACGTCTGTCATCCTCGCTTTCGTTTATGATAAGACAAAAGCGAATAAACGG	MRKWYFILLAGVLTSVILAFVYDKTKANKR	ATGAGAAAATGGTAT	TTTATTCTTTTGGCGGGTGTTTTAACGTCTGTCATCCTCGCTTTCGTTTAT	GATAAGACAAAAGCG	AATAAACGG	MRKWY	FILLAGVLTSVILAFVY	DKTKA	NKR	5.23214		0	0	0	0.933434	173.336	0.831644	9.50581	6.87834	0	1.02907	33	87	192.515	0	0	0	0.00484864	0.90038	0.0043199	0.0493771	0.0357289	0	0.00534542	0	0	0	0	0	0	0	0
240	240	107	P96729	BSU35970	ywsB	AC_Charge_+2	ATGAACAAACCAACAAAACTATTTTCAACATTAGCACTTGCGGCTGGAATGACTGCGGCGGCTGCTGGCGGCGCTGGCACGATCCATGCTCAACGGCGC	MNKPTKLFSTLALAAGMTAAAAGGAGTIHAQRR	ATGAACAAACCAACAAAA	CTATTTTCAACATTAGCACTTGCGGCTGGAATGACT	GCGGCGGCTGCTGGCGGCGCTGGCACGATCCATGCT	CAACGGCGC	MNKPTK	LFSTLALAAGMT	AAAAGGAGTIHA	QRR	6.62017	Test	0	7.88809	1.71132	787.819	660.623	1100.27	322.333	1069.09	589.468	254.181	314	306	4793.38	0	0.00164562	0.000357018	0.164356	0.13782	0.229538	0.0672455	0.223035	0.122976	0.0530274	0.333333	0	0	0	0	0	0	0
241	241	108	P37490	BSU40580	yybN	AC_Charge_+2	ATGAATAAATTCCTGAAGAGCAATTTCCGTTTCCTTCTTGCGGCTGCTTTAGGCATATCATTACTTGCTAGTAGTAATTTTATAAAAGCCAGCCGCAAA	MNKFLKSNFRFLLAAALGISLLASSNFIKASRK	ATGAATAAATTCCTGAAGAGCAATTTCCGT	TTCCTTCTTGCGGCTGCTTTAGGCATATCATTACTT	GCTAGTAGTAATTTTATAAAAGCC	AGCCGCAAA	MNKFLKSNFR	FLLAAALGISLL	ASSNFIKA	SRK	6		0	0	0	0	0	0.831644	0	0	0	0	6	27	0.831644	0	0	0	0	0	1	0	0	0	0	0.3	0	0	0	0	0.2	0	0
242	242	109	Q45606	BSU40270	yycP	AC_Charge_+2	ATGAAAAAGTGGATGATTACCATCGCCATGCTGATTCTCGCAGGAATCGCACTATTTGTCTTCATTTCTCCTCTCAAAAGCCATAAAAGA	MKKWMITIAMLILAGIALFVFISPLKSHKR	ATGAAAAAGTGGATGATTACCATCGCCATG	CTGATTCTCGCAGGAATCGCACTATTTGTCTTCATT	TCTCCTCTCAAAAGC	CATAAAAGA	MKKWMITIAM	LILAGIALFVFI	SPLKS	HKR	10		0	0	0	0	0	0	0	0	0	2.05814	0	28	2.05814	0	0	0	0	0	0	0	0	0	1	0	0.1	0	0	0	0	0	0
243	243	110	O34918	BSU18630	exlX	AC_Charge_+2	ATGAAAAAGATCATGAGTGCATTTGTTGGTATGGTTTTGTTGACGATCTTCTGTTTTTCCCCGCAAGCTTCGGCAGCAAAAAAA	MKKIMSAFVGMVLLTIFCFSPQASAAKK	ATGAAAAAGATCATGAGT	GCATTTGTTGGTATGGTTTTGTTGACGATCTTCTGT	TTTTCCCCGCAAGCTTCGGCA	GCAAAAAAA	MKKIMS	AFVGMVLLTIFC	FSPQASA	AKK	2.24777		0.976503	216.922	62.4632	0	0	0	0	0	0	1.02907	1	24	281.391	0.00347027	0.770893	0.22198	0	0	0	0	0	0	0.00365708	0.166667	0	0	0	0	0	0	0
244	244	111	O31487	BSU04290	ydaL	AC_Charge_+2	ATGCTATGCGTCATGATGCTTCTATTTTCAGCTATTGCGTCTTTTCCCGTTTCTGCGCAAGCGGCGAAGAAA	MLCVMMLLFSAIASFPVSAQAAKK	ATG	CTATGCGTCATGATGCTTCTATTTTCAGCTATTGCG	TCTTTTCCCGTTTCTGCGCAAGCG	GCGAAGAAA	M	LCVMMLLFSAIA	SFPVSAQA	AKK	6.37595	Train	4.88251	4.93005	470.613	270.696	0	504.808	674.912	6.87834	358.501	302.547	107	161	2598.77	0.00187878	0.00189707	0.181091	0.104163	0	0.194249	0.259705	0.00264677	0.13795	0.116419	0	0	0	0	0	0	0	0
245	245	112	P40406	BSU01660	nagZ	AC_Charge_+2	ATGAGACCTGTCTTTCCGCTTATCCTTTCAGCCGTTCTCTTTCTTTCATGCTTTTTCGGGGCCAGACAGACAGAAGCCTCTGCATCCAAACGT	MRPVFPLILSAVLFLSCFFGARQTEASASKR	ATGAGACCTGTCTTTCCG	CTTATCCTTTCAGCCGTTCTCTTTCTTTCATGCTTT	TTCGGGGCCAGACAGACAGAAGCCTCTGCA	TCCAAACGT	MRPVFP	LILSAVLFLSCF	FGARQTEASA	SKR	2.32442	Test	6457.61	11681.3	5560.94	2955.25	561.574	114.767	81.2314	74.6791	42.1766	81.2966	3775	1939	27610.8	0.23388	0.423069	0.201404	0.107033	0.0203389	0.00415659	0.00294202	0.00270471	0.00152754	0.00294438	0.333333	0	0	0	0	0.166667	0	0
246	246	113	P94356	BSU38850	yxkC	AC_Charge_+2	ATGCGACATAAAATCATTACGTTTATTCTCGCAGTTGTTGTCATCATTATTATCGGTAATATGATTGGCGGCGGAGGCGGCTCAGAAGCCACTAAAAAA	MRHKIITFILAVVVIIIIGNMIGGGGGSEATKK	ATGCGACATAAAATCATT	ACGTTTATTCTCGCAGTTGTTGTCATCATTATTATC	GGTAATATGATTGGCGGCGGAGGCGGCTCAGAAGCC	ACTAAAAAA	MRHKII	TFILAVVVIIII	GNMIGGGGGSEA	TKK	9		0	0	0	0	0	0	0	0	1.00421	0	1	27	1.00421	0	0	0	0	0	0	0	0	1	0	0	0	0	0	0	0	0	0.166667
247	247	114	O31488	BSU04310	ydaN	AC_Charge_+2	ATGAAACAAATAATGATTTTTCTCACAAGCTTCATGCTGCTGGCGATGACTGGACAAACGGCTCTTGCCGCCAAAAAG	MKQIMIFLTSFMLLAMTGQTALAAKK	ATGAAACAA	ATAATGATTTTTCTCACAAGCTTCATGCTGCTGGCG	ATGACTGGACAAACGGCTCTTGCC	GCCAAAAAG	MKQ	IMIFLTSFMLLA	MTGQTALA	AKK	2.70646		0	87.755	0	0	24.7623	0	0	0.98262	0	0	36	107	113.5	0	0.773172	0	0	0.21817	0	0	0.00865745	0	0	0	0	0	0	0	0	0	0
248	248	115	O32200	BSU33110	liaG	AC_Charge_+2	ATGAAAAAAATGCTTGGCAAACTGTTGATCACTGCCGGTATTCTGGTTTTTTTCGCCGTCGTCGTAAAAGATGTGTTTGCTGCACGAAAG	MKKMLGKLLITAGILVFFAVVVKDVFAARK	ATGAAAAAAATGCTTGGCAAA	CTGTTGATCACTGCCGGTATTCTGGTTTTTTTCGCC	GTCGTCGTAAAAGATGTGTTTGCT	GCACGAAAG	MKKMLGK	LLITAGILVFFA	VVVKDVFA	ARK	5		0	0	0	0	0.884369	0	0	0	0	0	0	52	0.884369	0	0	0	0	1	0	0	0	0	0	0.142857	0	0	0	0	0	0.142857	0
249	249	116	O07909	BSU26930	yraI	AC_Charge_+2	ATGAATAAGTTAAAGAGGCTAAGTATGCTAACGGTGATGATTGCATCTGTGTTCATTTTTTCTAGCCATGCACTTGCGGCTAGGAGA	MNKLKRLSMLTVMIASVFIFSSHALAARR	ATGAATAAGTTAAAGAGGCTAAGTATG	CTAACGGTGATGATTGCATCTGTGTTCATTTTTTCT	AGCCATGCACTTGCG	GCTAGGAGA	MNKLKRLSM	LTVMIASVFIFS	SHALA	ARR	2.0519	Train	0	530.474	0	0.933434	0	0	0	2.94786	0	1.02907	0	6	535.384	0	0.990828	0	0.00174349	0	0	0	0.00550606	0	0.00192212	0.222222	0	0	0	0	0	0	0
250	250	117	Q45607	BSU40280	yycO	AC_Charge_+2	ATGAAGTTGAAGAAACGAGTGTCGATGTTTTTGGTAGCGCTCACAATGTGCGGCGGCCTGTTTGTTACTCCCGCCAAAGCCGTAAAGAAA	MKLKKRVSMFLVALTMCGGLFVTPAKAVKK	ATGAAGTTGAAGAAACGAGTGTCGATG	TTTTTGGTAGCGCTCACAATGTGCGGCGGCCTGTTTGTT	ACTCCCGCCAAAGCC	GTAAAGAAA	MKLKKRVSM	FLVALTMCGGLFV	TPAKA	VKK	2.74448		209.948	93.671	168.565	0	0	0	1.72833	0	59.2481	2.05814	0	98	535.219	0.392266	0.175014	0.314946	0	0	0	0.0032292	0	0.110699	0.00384542	0.111111	0	0	0	0	0	0	0
251	251	118	P37566	BSU00720	yacD	AC_Charge_+2	ATGAAATCAAGAACAATCTGGACCATTATTTTAGGGGCGCTGTTGGTTTGCTGTATTGCTGTTGCATATACGCTGACGAAATCCCAAGCCGGCGCATCGAAAAAA	MKSRTIWTIILGALLVCCIAVAYTLTKSQAGASKK	ATGAAATCAAGAACA	ATCTGGACCATTATTTTAGGGGCGCTGTTGGTTTGC	TGTATTGCTGTTGCATATACGCTGACGAAATCCCAAGCCGGCGCA	TCGAAAAAA	MKSRT	IWTIILGALLVC	CIAVAYTLTKSQAGA	SKK	7		0	0	0	0	0	0	0.864164	0	0	0	0	56	0.864164	0	0	0	0	0	0	1	0	0	0	0.2	0	0	0	0	0	0	0
252	252	119	P54525	BSU24190	yqiI	AC_Charge_+2	ATGAGAATGTTATGGAGGAGCTTGGCGCTGTGCGGATTGGCTTTGACGCTCGCGCCTTGTGCACAGGCAGCAAAGAAA	MRMLWRSLALCGLALTLAPCAQAAKK	ATGAGAATGTTATGGAGG	AGCTTGGCGCTGTGCGGATTGGCTTTGACGCTCGCG	CCTTGTGCACAGGCA	GCAAAGAAA	MRMLWR	SLALCGLALTLA	PCAQA	AKK	2.93465	Train	472.627	65.0767	283.224	272.563	0.884369	199.595	2.59249	6.87834	0	1.02907	95	137	1304.47	0.362314	0.0498875	0.217118	0.208945	0.000677953	0.153008	0.00198739	0.0052729	0	0.000788881	0	0	0	0	0	0	0	0
253	253	120	P54422	BSU18410	ggt	AC_Charge_+2	ATGAAAAGAACGTGGAACGTCTGTTTAACAGCTCTGCTTAGTGTTCTGTTAGTCGCTGGAAGTGTCCCTTTTCACGCGGAAGCTGCTAAAAAA	MKRTWNVCLTALLSVLLVAGSVPFHAEAAKK	ATGAAAAGAACGTGGAAC	GTCTGTTTAACAGCTCTGCTTAGTGTTCTGTTAGTCGCTGGAAGTGTC	CCTTTTCACGCGGAAGCT	GCTAAAAAA	MKRTWN	VCLTALLSVLLVAGSV	PFHAEA	AKK	2.51774	Train	107.415	0.986011	295.203	1.86687	0	0	0	0.98262	2.00841	0	1	45	408.462	0.262975	0.00241396	0.722718	0.00457048	0	0	0	0.00240566	0.004917	0	0.166667	0	0	0	0	0	0	0
254	254	121	Q59HN7	BSU06839	phrH	AC_Charge_+2	ATGCCTATTAAGAAAAAAGTGATGATGTGTCTGGCTGTTACTCTAGTTTTCGGAAGCATGTCGTTTCCAACCCTGACAAACTCCGGTGGATTTAAGCGA	MPIKKKVMMCLAVTLVFGSMSFPTLTNSGGFKR	ATGCCTATTAAGAAAAAAGTGATGATG	TGTCTGGCTGTTACTCTAGTTTTCGGAAGCATG	TCGTTTCCAACCCTGACAAACTCCGGTGGA	TTTAAGCGA	MPIKKKVMM	CLAVTLVFGSM	SFPTLTNSGG	FKR	4.52459		0.976503	1.97202	29.0925	229.625	139.73	22.4544	12.9625	0	8.03364	1.02907	45	263	445.876	0.00219008	0.00442281	0.0652479	0.514998	0.313384	0.0503602	0.0290719	0	0.0180177	0.00230798	0.111111	0	0	0	0	0	0	0
255	255	122	O32284	BSU38790	yxzE	AC_Charge_+2	ATGATTGTGATCATCTTATTGTTTATATCTATTATTGTTTTTCTTTCAGTCATTCAGCCGCAGAAACGT	MIVIILLFISIIVFLSVIQPQKR	ATGATTGTG	ATCATCTTATTGTTTATATCTATTATTGTTTTTCTT	TCAGTCATTCAGCCG	CAGAAACGT	MIV	IILLFISIIVFL	SVIQP	QKR	6.18725		0	147.902	3.42264	28.9365	111.43	95.6391	0.864164	165.08	130.547	46.3082	81	189	730.129	0	0.202569	0.00468772	0.039632	0.152617	0.130989	0.00118358	0.226097	0.178799	0.0634247	0	0	0	0	0	0	0	0
256	256	123	O05411	BSU26820	yrpD	AC_Charge_+2	ATGATGAAAAAAGGTCTGCTTGCGGGTGCGCTTACGGCAACCGTGCTTTTTGGCACATGTGCAGTAGATGTACCGGGTATTATTAGTCCAAAAACCGCAGAAGCTGCAAAACGC	MMKKGLLAGALTATVLFGTCAVDVPGIISPKTAEAAKR	ATGATGAAAAAAGGT	CTGCTTGCGGGTGCGCTTACGGCAACCGTGCTTTTT	GGCACATGTGCAGTAGATGTACCGGGTATTATTAGTCCAAAAACCGCAGAAGCT	GCAAAACGC	MMKKG	LLAGALTATVLF	GTCAVDVPGIISPKTAEA	AKR	4.02571	Train	5.85902	0.986011	497.995	9.33434	72.5182	220.386	2.59249	0	1.00421	2.05814	2	78	812.733	0.00720903	0.0012132	0.612741	0.0114851	0.0892277	0.271166	0.00318985	0	0.00123559	0.00253237	0.2	0	0	0	0	0	0.2	0
257	257	124	Q45071	BSU18160	xynD	AC_Charge_+2	ATGAGGAAAAAGTGTAGCGTATGTTTATGGATTCTAGTTTTATTATTGAGCTGCTTATCTGGGAAGTCTGCGTATGCTGCCCGTAGA	MRKKCSVCLWILVLLLSCLSGKSAYAARR	ATGAGGAAAAAGTGTAGC	GTATGTTTATGGATTCTAGTTTTATTATTGAGCTGC	TTATCTGGGAAGTCTGCGTATGCT	GCCCGTAGA	MRKKCS	VCLWILVLLLSC	LSGKSAYA	ARR	2.94798		0	0.986011	17.9689	0	0	0	0	0	0	0	64	102	18.9549	0	0.0520188	0.947981	0	0	0	0	0	0	0	0.166667	0	0.166667	0	0	0	0	0
258	258	125	O06748	BSU11040	yitM	AC_Charge_+2	ATGAAGAAGGCGTTTCTAGTATTTTTGTCGGTTGTATTGGTGACGACTGTGTTTTTGGTGAAGCAGCAAGAAAGTGTGGCACAGGCAGCGAGGAAG	MKKAFLVFLSVVLVTTVFLVKQQESVAQAARK	ATGAAGAAG	GCGTTTCTAGTATTTTTGTCGGTTGTATTGGTGACGACTGTGTTTTTG	GTGAAGCAGCAAGAAAGTGTGGCACAGGCA	GCGAGGAAG	MKK	AFLVFLSVVLVTTVFL	VKQQESVAQA	ARK	9.64514		0	0	0.855661	0.933434	0	0	0	0	0	30.8721	0	16	32.6612	0	0	0.0261981	0.0285793	0	0	0	0	0	0.945223	0	0	0	0	0	0	0	0
259	259	126	O05213	BSU01670	amiE	AC_Charge_+2	ATGAAAACAAAGACACTGTTCATATTCAGTGCCATTTTAACCCTATCGATATTTGCGCCAAATGAAACCTTCGCACAACGTCGC	MKTKTLFIFSAILTLSIFAPNETFAQRR	ATGAAAACAAAGACA	CTGTTCATATTCAGTGCCATTTTAACCCTATCGATA	TTTGCGCCAAATGAAACCTTCGCA	CAACGTCGC	MKTKT	LFIFSAILTLSI	FAPNETFA	QRR	1.31132	Test	324.199	0	46.2057	1.86687	0	0	0	0	0	2.05814	7	104	374.33	0.866079	0	0.123436	0.00498723	0	0	0	0	0	0.00549821	0	0	0	0	0	0	0	0
260	260	127	P38425	BSU25520	yqxA	AC_Charge_+2	ATGATTGCATACTTTGGAAAGTGCTTACTGCTTGTCACGATCATGTTTTTAGGCGTTCTGTTCGGCATGCAGCAGGCAAACCGCAGA	MIAYFGKCLLLVTIMFLGVLFGMQQANRR	ATGATTGCATACTTTGGAAAG	TGCTTACTGCTTGTCACGATCATGTTTTTAGGCGTTCTGTTC	GGCATGCAGCAGGCA	AACCGCAGA	MIAYFGK	CLLLVTIMFLGVLF	GMQQA	NRR	5.39002		0	0.986011	71.8755	0	0	0	0	0	47.1976	1.02907	56	103	121.088	0	0.00814291	0.59358	0	0	0	0	0	0.389779	0.00849852	0.142857	0.142857	0	0	0	0.142857	0.142857	0
261	261	128	P94431	BSU03940	ycnI	AC_Charge_+2	ATGTTGAAAAAAATCGCATTGACACTATGTCCGGCTATTGTCGGCTCCCTCTTATTCTTTACGGCCCCTGCCAGCGCGCATAAAAAA	MLKKIALTLCPAIVGSLLFFTAPASAHKK	ATGTTGAAAAAAATC	GCATTGACACTATGTCCGGCTATTGTCGGCTCCCTCTTATTCTTTACG	GCCCCTGCCAGCGCG	CATAAAAAA	MLKKI	ALTLCPAIVGSLLFFT	APASA	HKK	1.72091	Train	591.761	676.404	128.349	1.86687	1.76874	4.98986	1.72833	2.94786	2.00841	0	237	188	1411.82	0.419146	0.479099	0.0909102	0.00132231	0.0012528	0.00353434	0.00122418	0.00208798	0.00142256	0	0	0	0	0	0	0	0	0
262	262	129	O05391	BSU27750	bofC	AC_Charge_+2	ATGAAACGATTCAGCACGGCGTATCTTTTGCTGGGCATTCTTTGCTCAGCGGCAGTATTTTTAATAGGAGCTCCTTCCCGCGCACTTGGCGCGAGGCGT	MKRFSTAYLLLGILCSAAVFLIGAPSRALGARR	ATGAAACGATTCAGCACGGCGTAT	CTTTTGCTGGGCATTCTTTGCTCAGCGGCAGTATTTTTAATA	GGAGCTCCTTCCCGCGCACTTGGC	GCGAGGCGT	MKRFSTAY	LLLGILCSAAVFLI	GAPSRALG	ARR	7.59719	Train	5.85902	22.6783	1.71132	248.294	651.78	1.66329	130.489	8.84358	433.817	927.193	181	208	2432.33	0.00240881	0.00932368	0.000703574	0.102081	0.267965	0.000683826	0.0536477	0.00363585	0.178355	0.381196	0.125	0.125	0	0	0	0.125	0	0
263	263	130	P42293	BSU39330	abnB	AC_Charge_+2	ATGTTCAACCGATTGTTCCGTGTATGTTTTCTTGCAGCTCTTATCATGGCCTTCACCCTCCCAAACTCCGTCTATGCACAAAAACGT	MFNRLFRVCFLAALIMAFTLPNSVYAQKR	ATGTTCAACCGATTGTTCCGT	GTATGTTTTCTTGCAGCTCTTATCATGGCCTTC	ACCCTCCCAAACTCCGTCTATGCA	CAAAAACGT	MFNRLFR	VCFLAALIMAF	TLPNSVYA	QKR	2.61679	Test	1396.4	1856.66	1867.05	402.31	648.242	109.777	12.9625	5.89572	9.03785	9.26164	940	445	6317.6	0.221033	0.293887	0.295532	0.0636809	0.102609	0.0173764	0.0020518	0.000933222	0.00143058	0.00146601	0.142857	0	0	0	0	0.285714	0	0
264	264	131	P71014	BSU31080	bslA	AC_Charge_+2	ATGAAACGCAAATTATTATCTTCTTTGGCAATTAGTGCATTAAGTCTCGGGTTACTCGTTTCTGCACCTACAGCTTCTTTCGCGGCTAAAAGA	MKRKLLSSLAISALSLGLLVSAPTASFAAKR	ATGAAACGCAAA	TTATTATCTTCTTTGGCAATTAGTGCATTAAGTCTCGGGTTACTCGTT	TCTGCACCTACAGCTTCTTTCGCG	GCTAAAAGA	MKRK	LLSSLAISALSLGLLV	SAPTASFA	AKR	4.94361		0	0	45.35	0	99.9337	5.82151	3.45666	3.93048	0	11.3198	3	71	169.812	0	0	0.26706	0	0.588496	0.0342821	0.0203558	0.023146	0	0.0666606	0	0	0	0	0	0	0	0
265	265	132	P54587	BSU09030	yhcC	AC_Charge_+2	ATGGCCATTATTATAGCAATAATTGCTGCTGTCATTGTCATTGCGGCCCTTATTACATTTAACGTCCGCAACGCCTCAAAAAGA	MAIIIAIIAAVIVIAALITFNVRNASKR	ATG	GCCATTATTATAGCAATAATTGCTGCTGTCATTGTCATTGCGGCCCTTATTACATTT	AACGTCCGCAACGCC	TCAAAAAGA	M	AIIIAIIAAVIVIAALITF	NVRNA	SKR	7.11863	Test	1.95301	0.986011	1.71132	150.283	120.274	396.694	541.831	493.275	6.02523	280.936	208	80	1993.97	0.000979456	0.000494497	0.000858249	0.0753687	0.060319	0.198947	0.271735	0.247384	0.00302173	0.140893	0	0	0	0	0	0	0	0
266	266	133	O34841	BSU18380	iseA	AC_Charge_+2	ATGAAAAAATGTCTTCTATTTCTAACAACCATTGCACTTATTCTGTCATTAAGCACAAATGCATTTGCGGCGAAAAAA	MKKCLLFLTTIALILSLSTNAFAAKK	ATGAAAAAA	TGTCTTCTATTTCTAACAACCATTGCACTTATTCTG	TCATTAAGCACAAATGCATTTGCG	GCGAAAAAA	MKK	CLLFLTTIALIL	SLSTNAFA	AKK			0	0	0	0	0	0	0	0	0	0	0	7	0											0	0	0	0	0	0	0	0
267	267	134	C0H426	BSU18908	yozY	AC_Charge_+2	ATGAACCTTCGAAAAATTTTATTGAGTTCTGCTTTATCATTAGGTATGCTGGTATCTGCTGCTCCTGTCTTGGCAACAAAAAAG	MNLRKILLSSALSLGMLVSAAPVLATKK	ATGAACCTTCGAAAA	ATTTTATTGAGTTCTGCTTTATCATTAGGTATGCTG	GTATCTGCTGCTCCTGTCTTGGCA	ACAAAAAAG	MNLRK	ILLSSALSLGML	VSAAPVLA	TKK	1.62659		146.475	189.314	0	0.933434	0.884369	1.66329	0	0	0	1.02907	69	50	340.3	0.430431	0.556316	0	0.00274298	0.00259879	0.00488772	0	0	0	0.00302401	0.2	0	0	0	0	0	0	0
268	268	1	P04189	BSU10300	aprE	AC_Charge_0	ATGAGAAGCAAAAAATTGTGGATCAGCTTGTTGTTTGCGTTAACGTTAATCTTTACGATGGCGTTCAGCAACATGTCTGCGCAGGCTGCCGGACAA	MRSKKLWISLLFALTLIFTMAFSNMSAQAAGQ	ATGAGAAGCAAAAAA	TTGTGGATCAGCTTGTTGTTTGCGTTAACGTTAATC	TTTACGATGGCGTTCAGCAACATGTCTGCGCAGGCT	GCCGGACAA	MRSKK	LWISLLFALTLI	FTMAFSNMSAQA	AGQ	2.1349	Train	577.113	393.418	48.7727	2.8003	206.942	2.49493	1.72833	2.94786	0	4.11629	160	177	1240.33	0.465288	0.317187	0.0393222	0.0022577	0.166844	0.0020115	0.00139344	0.00237667	0	0.00331869	0.2	0	0	0	0	0	0	0
269	269	2	P53001	BSU22370	aspB	AC_Charge_0	ATGAAACTGGCAAAAAGAGTATCCGCATTAACACCATCAACCACACTGGCAATCACAGCGAAAGCGGCTCCACTG	MKLAKRVSALTPSTTLAITAKAAPL	ATGAAACTGGCAAAAAGA	GTATCCGCATTAACACCATCAACCACACTGGCAATC	ACAGCGAAAGCG	GCTCCACTG	MKLAKR	VSALTPSTTLAI	TAKA	APL	8.19003	Train	0.976503	0.986011	0.855661	1.86687	0.884369	0.831644	3.45666	434.318	132.555	5.14536	3	47	581.876	0.0016782	0.00169454	0.00147052	0.00320836	0.00151986	0.00142925	0.00594054	0.74641	0.227806	0.0088427	0	0.166667	0	0	0	0	0	0
270	270	3	P10475	BSU18130	eglS	AC_Charge_0	ATGAAACGGTCAATCTCTATTTTTATTACGTGTTTATTGATTACGTTATTGACAATGGGCGGCATGATAGCTTCGCCGGCATCAGCAGCAGGGACA	MKRSISIFITCLLITLLTMGGMIASPASAAGT	ATGAAACGGTCAATC	TCTATTTTTATTACGTGTTTATTGATTACGTTATTG	ACAATGGGCGGCATGATAGCTTCGCCGGCATCAGCA	GCAGGGACA	MKRSI	SIFITCLLITLL	TMGGMIASPASA	AGT	2.48052	Test	911.077	1257.16	417.562	691.675	185.717	4.98986	8.64164	14.7393	5.02103	6.17443	338	612	3502.76	0.260102	0.358906	0.119209	0.197466	0.0530203	0.00142455	0.00246709	0.00420791	0.00143345	0.00176273	0.2	0	0	0	0	0	0	0
271	271	4	P04957	BSU39070	bglS	AC_Charge_0	ATGCCTTATCTGAAACGAGTGTTGCTGCTTCTTGTCACTGGATTGTTTATGAGTTTGTTTGCAGTCACTGCTACTGCCTCAGCTCAAACAGGT	MPYLKRVLLLLVTGLFMSLFAVTATASAQTG	ATGCCTTATCTGAAACGA	GTGTTGCTGCTTCTTGTCACTGGATTGTTTATGAGTTTGTTT	GCAGTCACTGCTACTGCCTCAGCT	CAAACAGGT	MPYLKR	VLLLLVTGLFMSLF	AVTATASA	QTG	1.41397	Test	48513.6	5587.72	2319.7	65.3404	240.548	411.664	1575.37	87.4532	48.2018	54.5408	10547	3693	58904.2	0.823603	0.0948612	0.0393808	0.00110927	0.00408372	0.0069887	0.0267446	0.00148467	0.000818309	0.000925924	0.166667	0	0	0	0	0	0	0
272	272	5	P16397	BSU15300	bpr	AC_Charge_0	ATGAGGAAAAAAACGAAAAACAGACTCATCAGCTCTGTTTTAAGTACAGTTGTCATCAGTTCACTGCTGTTTCCGGGAGCAGCCGGGGCAAGCAGTCCG	MRKKTKNRLISSVLSTVVISSLLFPGAAGASSP	ATGAGGAAAAAAACGAAAAACAGACTCATCAGCTCT	GTTTTAAGTACAGTTGTCATCAGTTCACTGCTGTTT	CCGGGAGCAGCCGGGGCA	AGCAGTCCG	MRKKTKNRLISS	VLSTVVISSLLF	PGAAGA	SSP	1.66575	Train	632.774	371.726	78.7208	0.933434	0.884369	32.4341	0.864164	0	1.00421	4.11629	440	154	1123.46	0.563238	0.330877	0.0700701	0.000830859	0.000787185	0.0288699	0.000769201	0	0.000893852	0.00366394	0.25	0	0	0	0	0	0	0
273	273	6	P50864	BSU01530	cwlD	AC_Charge_0	ATGAGGAAAAAGCTTAAATGGCTCAGTTTTTTGCTAGGCTTCATCATATTACTATTTCTGTTCAAGTATCAGTTCAGCAATAACCCCTCT	MRKKLKWLSFLLGFIILLFLFKYQFSNNPS	ATGAGGAAAAAGCTTAAATGGCTCAGT	TTTTTGCTAGGCTTCATCATATTACTATTTCTGTTC	AAGTATCAGTTCAGCAAT	AACCCCTCT	MRKKLKWLS	FLLGFIILLFLF	KYQFSN	NPS			0	0	0	0	0	0	0	0	0	0	0	0	0											0.111111	0	0	0	0	0	0	0
274	274	7	P35150	BSU23190	dacB	AC_Charge_0	ATGCGCATTTTCAAAAAAGCAGTATTCGTGATCATGATTTCTTTTCTTATTGCAACCGTAAATGTGAATACAGCACATGCTGCTATAGGT	MRIFKKAVFVIMISFLIATVNVNTAHAAIG	ATGCGCATTTTCAAAAAA	GCAGTATTCGTGATCATGATTTCTTTTCTTATTGCA	ACCGTAAATGTGAATACAGCACATGCT	GCTATAGGT	MRIFKK	AVFVIMISFLIA	TVNVNTAHA	AIG	1.03073	Train	982.362	5.91607	0	2.8003	0	0.831644	0.864164	0.98262	0	0	169	221	993.757	0.988534	0.00595323	0	0.0028179	0	0.000836869	0.000869593	0.000988793	0	0	0	0	0	0	0	0.166667	0	0
275	275	8	P38422	BSU23480	dacF	AC_Charge_0	ATGAAACGTCTTTTATCCACTTTGTTGATTGGTATAATGCTGCTTACATTTGCACCGTCTGCATTTGCAGCGCAACAA	MKRLLSTLLIGIMLLTFAPSAFAAQQ	ATGAAACGT	CTTTTATCCACTTTGTTGATTGGTATAATGCTGCTT	ACATTTGCACCGTCTGCATTTGCA	GCGCAACAA	MKR	LLSTLLIGIMLL	TFAPSAFA	AQQ	1.24669	Train	716.753	181.426	0	2.8003	1.76874	0	0	0	1.00421	2.05814	1	51	905.811	0.791284	0.200291	0	0.00309149	0.00195266	0	0	0	0.00110863	0.00227216	0	0	0	0	0	0	0	0
276	276	9	P39578	BSU38530	dltD	AC_Charge_0	ATGAAAAAGCGTTTTTTCGGTCCAATTATTTTGGCGTTTATTCTATTCGCAGGCGCCATCGCAATTCCATCT	MKKRFFGPIILAFILFAGAIAIPS	ATGAAAAAGCGT	TTTTTCGGTCCAATTATTTTGGCGTTTATTCTATTC	GCAGGCGCCATCGCA	ATTCCATCT	MKKR	FFGPIILAFILF	AGAIA	IPS	6.12969	Test	93.7443	270.167	47.917	1017.44	820.694	739.332	580.718	605.294	685.872	343.71	1043	1216	5204.89	0.0180108	0.0519064	0.00920615	0.195478	0.157677	0.142046	0.111572	0.116293	0.131775	0.0660359	0	0	0	0	0	0	0	0
277	277	10	P16396	BSU38400	epr	AC_Charge_0	ATGAAAAACATGTCTTGCAAACTTGTTGTATCAGTCACTCTGTTTTTCAGTTTTCTCACCATAGGCCCTCTCGCTCATGCGCAAAACAGC	MKNMSCKLVVSVTLFFSFLTIGPLAHAQNS	ATGAAAAACATGTCTTGCAAA	CTTGTTGTATCAGTCACTCTGTTTTTCAGTTTTCTC	ACCATAGGCCCTCTCGCTCATGCG	CAAAACAGC	MKNMSCK	LVVSVTLFFSFL	TIGPLAHA	QNS	1.75742	Test	15810.6	4347.32	1570.99	48.5386	53.9465	39.0873	27.6533	53.0615	1083.54	23.6686	3845	1537	23058.4	0.685676	0.188536	0.0681312	0.00210503	0.00233956	0.00169514	0.00119927	0.00230118	0.0469911	0.00102647	0.285714	0	0.142857	0	0	0	0	0
278	278	11	P35536	BSU16340	fliZ	AC_Charge_0	ATGAAAAAGAGTCAATATTTTATTGTTTTTATTTGTTTTTTCGTTTTATTCAGTGTACATCCGATTGCTGCTGCCGCGGCATCATCT	MKKSQYFIVFICFFVLFSVHPIAAAAASS	ATGAAAAAGAGTCAATAT	TTTATTGTTTTTATTTGTTTTTTCGTTTTATTCAGT	GTACATCCGATTGCTGCTGCCGCG	GCATCATCT	MKKSQY	FIVFICFFVLFS	VHPIAAAA	ASS	2.35472	Train	11.718	691.194	112.092	103.611	1.76874	0	1.72833	0.98262	0	0	3	154	923.094	0.0126943	0.748779	0.12143	0.112243	0.0019161	0	0.00187232	0.00106448	0	0	0.166667	0	0	0	0	0	0	0
279	279	12	P37965	BSU02130	glpQA	AC_Charge_0	ATGAGAAAAAATAGAATACTGGCCTTGTTTGTTCTGTCGCTGGGCTTACTCTCATTTATGGTAACGCCAGTGTCGGCAGCGTCAGTA	MRKNRILALFVLSLGLLSFMVTPVSAASV	ATGAGAAAAAATAGA	ATACTGGCCTTGTTTGTTCTGTCGCTGGGCTTACTC	TCATTTATGGTAACGCCAGTGTCGGCA	GCGTCAGTA	MRKNR	ILALFVLSLGLL	SFMVTPVSA	ASV	4.07132		23.4361	118.321	1.71132	76.5416	0	0.831644	108.885	0.98262	0	0	59	21	330.709	0.0708661	0.35778	0.0051747	0.231447	0	0.00251473	0.329246	0.00297125	0	0	0.2	0	0	0	0	0	0	0
280	280	13	P37957	BSU02700	estA	AC_Charge_0	ATGAAATTTGTAAAAAGAAGGATCATTGCACTTGTAACAATTTTGATGCTGTCTGTTACATCGCTGTTTGCGTTGCAGCCGTCAGCAAAAGCCGCTCCCCAC	MKFVKRRIIALVTILMLSVTSLFALQPSAKAAPH	ATGAAATTTGTAAAAAGAAGG	ATCATTGCACTTGTAACAATTTTGATGCTGTCTGTTACATCGCTGTTTGCG	TTGCAGCCGTCAGCAAAAGCC	GCTCCCCAC	MKFVKRR	IIALVTILMLSVTSLFA	LQPSAKA	APH	2.37587	Train	0.976503	792.753	3.42264	164.284	3.53748	1.66329	0.864164	1.96524	0	0	102	40	969.467	0.00100726	0.817721	0.00353044	0.169459	0.00364889	0.00171567	0.000891381	0.00202714	0	0	0	0	0	0	0	0.142857	0	0
281	281	14	Q79F14	BSU08350	estB	AC_Charge_0	ATGAAAAAAGTACTTATGGCATTCATTATTTGTTTATCGCTGATTCTATCTGTTTTAGCCGCTCCGCCGTCTGGCGCAAAAGCTGCCTCAGTA	MKKVLMAFIICLSLILSVLAAPPSGAKAASV	ATGAAAAAA	GTACTTATGGCATTCATTATTTGTTTATCGCTGATTCTA	TCTGTTTTAGCCGCTCCGCCGTCTGGCGCAAAAGCT	GCCTCAGTA	MKK	VLMAFIICLSLIL	SVLAAPPSGAKA	ASV	1.87612	Train	1105.4	1357.74	94.1227	265.095	0	0.831644	2.59249	3.93048	8.03364	4.11629	405	140	2841.86	0.388971	0.477763	0.0331201	0.0932823	0	0.000292641	0.000912252	0.00138307	0.00282689	0.00144845	0	0	0	0	0	0	0	0
282	282	15	Q02113	BSU35630	lytB	AC_Charge_0	ATGAAATCTTGCAAACAATTGATAGTGTGTTCACTTGCTGCAATCTTATTATTGATTCCATCAGTTTCTTTTGCAGCAAGTTCA	MKSCKQLIVCSLAAILLLIPSVSFAASS	ATGAAATCTTGCAAACAA	TTGATAGTGTGTTCACTTGCTGCAATCTTATTATTG	ATTCCATCAGTTTCTTTTGCA	GCAAGTTCA	MKSCKQ	LIVCSLAAILLL	IPSVSFA	ASS	1.03878		71.2847	0	0	0.933434	0	0	0	0	0	0	0	30	72.2181	0.987075	0	0	0.0129252	0	0	0	0	0	0	0.166667	0	0.166667	0	0	0	0	0
283	283	16	Q02114	BSU35620	lytC	AC_Charge_0	ATGCGTTCTTATATAAAAGTCCTAACAATGTGTTTTCTGGGGCTCATACTTTTTGTGCCAACAGCTTTGGCCGCAAACTCA	MRSYIKVLTMCFLGLILFVPTALAANS	ATGCGTTCTTATATAAAA	GTCCTAACAATGTGTTTTCTGGGGCTCATACTTTTTGTG	CCAACAGCTTTGGCC	GCAAACTCA	MRSYIK	VLTMCFLGLILFV	PTALA	ANS			0	0	0	0	0	0	0	0	0	0	0	6	0											0.166667	0	0	0	0	0	0	0
284	284	17	P39848	BSU35780	lytD	AC_Charge_0	ATGAAAAAGAGACTAATCGCACCTATGCTTCTATCCGCCGCGTCCCTTGCCTTTTTTGCCATGTCTGGTTCTGCCCAGGCAGCCGCGTAT	MKKRLIAPMLLSAASLAFFAMSGSAQAAAY	ATGAAAAAGAGACTAATCGCACCTATG	CTTCTATCCGCCGCGTCCCTTGCCTTTTTTGCC	ATGTCTGGTTCTGCCCAGGCA	GCCGCGTAT	MKKRLIAPM	LLSAASLAFFA	MSGSAQA	AAY	3.17979	Test	3566.19	17143.8	15733.9	12523	5114.3	816.674	942.803	213.229	619.595	103.936	7925	3610	56777.3	0.0628101	0.301947	0.277116	0.220563	0.0900765	0.0143838	0.0166053	0.00375552	0.0109127	0.00183059	0.111111	0.111111	0	0	0	0	0	0
285	285	18	P54421	BSU09420	lytE	AC_Charge_0	ATGAAAAAGCAAATCATTACAGCTACGACAGCAGTTGTTTTAGGATCGACGTTATTTGCAGGAGCGGCATCTGCACAAAGCATT	MKKQIITATTAVVLGSTLFAGAASAQSI	ATGAAAAAGCAA	ATCATTACAGCTACGACAGCAGTTGTTTTAGGATCGACGTTATTTGCA	GGAGCGGCATCTGCA	CAAAGCATT	MKKQ	IITATTAVVLGSTLFA	GAASA	QSI	2.11076	Test	3454.87	2957.05	1317.72	947.436	65.4433	25.781	116.662	22.6003	14.0589	14.407	1331	1112	8936.02	0.386623	0.330913	0.147461	0.106024	0.00732354	0.00288506	0.0130553	0.00252912	0.00157328	0.00161224	0	0	0	0	0	0	0	0
286	286	19	O07532	BSU09370	lytF	AC_Charge_0	ATGAAAAAGAAATTAGCAGCAGGGCTGACAGCATCTGCGATTGTCGGCACAACTTTAGTAGTGACACCAGCTGAAGCAGCAACGATT	MKKKLAAGLTASAIVGTTLVVTPAEAATI	ATGAAAAAGAAA	TTAGCAGCAGGGCTGACAGCATCTGCGATTGTCGGCACAACTTTAGTA	GTGACACCAGCTGAAGCA	GCAACGATT	MKKK	LAAGLTASAIVGTTLV	VTPAEA	ATI	3.04258	Test	2068.23	7336.91	8107.39	4661.57	1677.65	666.979	452.822	43.2353	31.1304	44.2501	2175	3422	25090.2	0.082432	0.292422	0.32313	0.185793	0.0668648	0.0265833	0.0180478	0.0017232	0.00124074	0.00176364	0	0	0	0	0	0	0	0
287	287	20	P39899	BSU11100	nprB	AC_Charge_0	ATGCGCAACTTGACCAAGACATCTCTATTACTGGCCGGCTTATGCACAGCGGCCCAAATGGTTTTTGTAACACATGCCTCAGCTGCCCCGAGC	MRNLTKTSLLLAGLCTAAQMVFVTHASAAPS	ATGCGCAACTTGACCAAG	ACATCTCTATTACTGGCCGGCTTATGCACAGCGGCC	CAAATGGTTTTTGTAACACATGCCTCAGCT	GCCCCGAGC	MRNLTK	TSLLLAGLCTAA	QMVFVTHASA	APS	1.68893	Train	1711.81	1857.64	8.55661	142.815	6.19058	4.15822	13.8266	4.9131	2.00841	12.3489	265	313	3764.27	0.454752	0.493494	0.00227311	0.0379397	0.00164456	0.00110465	0.00367312	0.00130519	0.000533545	0.00328054	0.166667	0	0	0	0	0	0	0
288	288	21	P68736	BSU14700	nprE	AC_Charge_0	ATGGGTTTAGGTAAGAAATTGTCTGTTGCTGTCGCTGCTTCGTTTATGAGTTTATCAATCAGCCTGCCAGGTGTTCAGGCTGCTCCGGGT	MGLGKKLSVAVAASFMSLSISLPGVQAAPG	ATGGGTTTAGGTAAGAAA	TTGTCTGTTGCTGTCGCTGCTTCGTTTATGAGTTTATCAATCAGCCTG	CCAGGTGTTCAGGCT	GCTCCGGGT	MGLGKK	LSVAVAASFMSLSISL	PGVQA	APG	2.03503	Train	3274.21	26.6223	669.127	1318.01	3.53748	4.98986	7.77748	6.87834	4.01682	2.05814	247	169	5317.23	0.615774	0.0050068	0.125841	0.247875	0.000665285	0.000938433	0.00146269	0.00129359	0.000755435	0.00038707	0.333333	0	0	0	0	0	0.333333	0
289	289	22	P42983	BSU25750	nucB	AC_Charge_0	ATGAAAAAATGGATGGCAGGCCTGTTTCTTGCTGCAGCAGTTCTTCTTTGTTTAATGGTTCCGCAACAGATCCAAGGCGCATCTTCG	MKKWMAGLFLAAAVLLCLMVPQQIQGASS	ATGAAAAAATGGATGGCA	GGCCTGTTTCTTGCTGCAGCAGTTCTTCTTTGTTTA	ATGGTTCCGCAACAGATCCAAGGC	GCATCTTCG	MKKWMA	GLFLAAAVLLCL	MVPQQIQG	ASS	4.93187	Test	3.90601	8.8741	557.035	1740.86	467.831	542.232	50.1215	329.178	94.3953	124.518	712	947	3918.95	0.0009967	0.00226441	0.142139	0.444215	0.119377	0.138362	0.0127895	0.0839965	0.0240869	0.0317732	0	0.166667	0	0	0	0	0	0
290	290	23	P39844	BSU18350	dacC	AC_Charge_0	ATGAAAAAAAGCATAAAGCTTTATGTTGCTGTTTTACTGCTTTTCGTCGTTGCTTCGGTGCCTTATATGCATCAGGCTGCGCTTGCCGCTACGTCC	MKKSIKLYVAVLLLFVVASVPYMHQAALAATS	ATGAAAAAAAGCATAAAG	CTTTATGTTGCTGTTTTACTGCTTTTCGTCGTT	GCTTCGGTGCCTTATATGCATCAGGCTGCGCTTGCC	GCTACGTCC	MKKSIK	LYVAVLLLFVV	ASVPYMHQAALA	ATS	5.50514		0.976503	0.986011	0	196.955	105.24	87.3226	182.339	16.7045	0	0	35	196	590.523	0.00165362	0.00166973	0	0.333526	0.178215	0.147873	0.308775	0.0282877	0	0	0.166667	0	0	0	0	0	0	0
291	291	24	P40750	BSU31490	pbpD	AC_Charge_0	ATGACCATGTTACGAAAAATAATCGGATGGATTTTGCTCCTTTGCATAATCCCATTGTTTGCATTTACAGTTATCGCTTCCGGAGCACCAGTA	MTMLRKIIGWILLLCIIPLFAFTVIASGAPV	ATGACCATGTTACGAAAA	ATAATCGGATGGATTTTGCTCCTTTGCATAATC	CCATTGTTTGCATTTACAGTTATCGCTTCCGGA	GCACCAGTA	MTMLRK	IIGWILLLCII	PLFAFTVIASG	APV	6.61487	Train	3.90601	1.97202	0	1.86687	1.76874	206.248	408.75	5.89572	0	0	392	87	630.407	0.00619602	0.00312817	0	0.00296137	0.00280571	0.327166	0.64839	0.00935225	0	0	0	0	0	0	0	0	0	0
292	292	25	P39116	BSU07560	pel	AC_Charge_0	ATGAAAAAAGTGATGTTAGCTACGGCTTTGTTTTTAGGATTGACTCCAGCTGGCGCGAACGCAGCTACGTTA	MKKVMLATALFLGLTPAGANAATL	ATGAAAAAA	GTGATGTTAGCTACGGCTTTGTTTTTAGGATTGACT	CCAGCTGGCGCGAACGCA	GCTACGTTA	MKK	VMLATALFLGLT	PAGANA	ATL	1		10.7415	0	0	0	0	0	0	0	0	0	81	22	10.7415	1	0	0	0	0	0	0	0	0	0	0	0	0	0	0	0	0	0
293	293	26	O34819	BSU18650	pelB	AC_Charge_0	ATGAAACGACTTTGTTTATGGTTCACCGTCTTTAGCTTGTTTTTGGTTCTCTTGCCTGGAAAAGCATTAGGTGCAGTCATG	MKRLCLWFTVFSLFLVLLPGKALGAVM	ATGAAACGA	CTTTGTTTATGGTTCACCGTCTTTAGCTTGTTTTTGGTTCTCTTG	CCTGGAAAAGCATTAGGT	GCAGTCATG	MKR	LCLWFTVFSLFLVLL	PGKALG	AVM	3.6366		0	0	24.8142	35.4705	0	0	0.864164	0	0	0	0	81	61.1488	0	0	0.405799	0.580068	0	0	0.0141321	0	0	0	0	0	0	0	0	0	0	0
294	294	27	Q00829	BSU12440	phrA	AC_Charge_0	ATGAAATCTAAATGGATGTCAGGTTTGTTGCTCGTTGCGGTCGGGTTCAGCTTTACTCAGGTGATGGTTCATGCAGGTACTACA	MKSKWMSGLLLVAVGFSFTQVMVHAGTT	ATGAAATCTAAATGGATG	TCAGGTTTGTTGCTCGTTGCGGTCGGGTTCAGCTTT	ACTCAGGTGATGGTTCATGCA	GGTACTACA	MKSKWM	SGLLLVAVGFSF	TQVMVHA	GTT	5.77591	Train	1.95301	0	237.018	176.419	257.351	692.759	398.38	220.107	0	11.3198	212	218	1995.31	0.0009788	0	0.118788	0.088417	0.128978	0.347194	0.199658	0.110312	0	0.0056732	0.166667	0	0	0	0	0	0	0
295	295	28	P94416	BSU03780	phrC	AC_Charge_0	ATGAAATTGAAATCTAAGTTGTTTGTTATTTGTTTGGCCGCAGCCGCGATTTTTACAGCGGCTGGCGTTTCTGCTAATGCGGAAGCACTCCCGTTT	MKLKSKLFVICLAAAAIFTAAGVSANAEALPF	ATGAAATTGAAATCTAAG	TTGTTTGTTATTTGTTTGGCCGCAGCCGCGATTTTT	ACAGCGGCTGGCGTTTCTGCTAATGCGGAAGCA	CTCCCGTTT	MKLKSK	LFVICLAAAAIF	TAAGVSANAEA	LPF			0	0	0	0	0	0	0	0	0	0	0	0	0											0.166667	0	0	0	0	0	0	0
296	296	29	P71001	BSU37470	phrF	AC_Charge_0	ATGAAATTGAAGTCTAAACTATTACTCTCTTGTCTGGCTCTAAGCACTGTGTTCGTGGCAACAACTATTGCAAATGCACCTACACAC	MKLKSKLLLSCLALSTVFVATTIANAPTH	ATGAAATTGAAGTCTAAA	CTATTACTCTCTTGTCTGGCTCTAAGCACTGTGTTCGTG	GCAACAACTATTGCAAATGCA	CCTACACAC	MKLKSK	LLLSCLALSTVFV	ATTIANA	PTH	5.63424	Test	238.267	237.629	315.739	647.804	720.761	626.228	729.355	504.084	270.131	226.396	1072	1886	4516.39	0.052756	0.0526147	0.0699095	0.143434	0.159588	0.138657	0.161491	0.111612	0.0598113	0.0501276	0.166667	0	0	0	0	0	0	0
297	297	30	O32295	BSU40310	phrG	AC_Charge_0	ATGAAAAGATTTCTGATTGGCGCAGGCGTCGCAGCGGTGATTTTATCAGGTTGGTTTATTGCGGACCATCAAACCCACTCACAGTCAATG	MKRFLIGAGVAAVILSGWFIADHQTHSQSM	ATGAAAAGA	TTTCTGATTGGCGCAGGCGTCGCAGCGGTGATTTTA	TCAGGTTGGTTTATTGCGGACCATCAAACCCACTCA	CAGTCAATG	MKR	FLIGAGVAAVIL	SGWFIADHQTHS	QSM	8.78928		0	0.986011	0	0	0	6.65315	0	0.98262	123.517	0	0	45	132.139	0	0.00746192	0	0	0	0.0503496	0	0.00743626	0.934752	0	0	0	0	0	0	0	0	0
298	298	31	O31840	BSU18920	phrK	AC_Charge_0	ATGAAAAAACTTGTGCTTTGCGTATCTATTTTAGCTGTGATTTTAAGTGGAGTAGCTTTAACGCAATTGAGT	MKKLVLCVSILAVILSGVALTQLS	ATGAAAAAA	CTTGTGCTTTGCGTATCTATTTTAGCTGTGATTTTA	AGTGGAGTAGCTTTAACG	CAATTGAGT	MKK	LVLCVSILAVIL	SGVALT	QLS	6.59407	Test	76.1672	18.7342	41.0717	479.785	321.91	449.919	267.891	527.667	619.595	100.849	543	1038	2903.59	0.0262321	0.00645209	0.0141452	0.165239	0.110866	0.154953	0.092262	0.181729	0.213389	0.0347325	0	0	0	0	0	0	0	0
299	299	32	P05655	BSU34450	sacB	AC_Charge_0	ATGAACATCAAAAAGTTTGCAAAACAAGCAACAGTATTAACCTTTACTACCGCACTGCTGGCAGGAGGCGCAACTCAAGCGTTTGCGGCTCCGACG	MNIKKFAKQATVLTFTTALLAGGATQAFAAPT	ATGAACATCAAAAAGTTTGCAAAACAA	GCAACAGTATTAACCTTTACTACCGCACTGCTGGCA	GGAGGCGCAACTCAAGCGTTTGCG	GCTCCGACG	MNIKKFAKQ	ATVLTFTTALLA	GGATQAFA	APT			0	0	0	0	0	0	0	0	0	0	0	0	0											0.111111	0.111111	0	0	0	0.111111	0	0
300	300	33	P05656	BSU27030	sacC	AC_Charge_0	ATGAAAAAGAGACTGATTCAAGTCATGATCATGTTCACCCTGCTGTTGACTATGGCATTTTCGGCAGATGCAGCCACCTCA	MKKRLIQVMIMFTLLLTMAFSADAATS	ATGAAAAAGAGA	CTGATTCAAGTCATGATCATGTTCACCCTGCTGTTG	ACTATGGCATTTTCGGCAGATGCA	GCCACCTCA	MKKR	LIQVMIMFTLLL	TMAFSADA	ATS	2.05795		0.976503	192.272	0	0	1.76874	0	0	0	1.00421	0	21	59	196.022	0.00498161	0.980872	0	0	0.00902318	0	0	0	0.00512293	0	0	0	0	0	0	0	0	0
301	301	34	P50739	BSU22930	sleB	AC_Charge_0	ATGAAGTCCAAAGGATCGATTATGGCATGTCTCATCCTTTTTTCCTTTACAATAACGACGTTTATTAATACTGAAACGATCTCTGCCTTTTCGAAT	MKSKGSIMACLILFSFTITTFINTETISAFSN	ATGAAGTCCAAAGGATCGATTATG	GCATGTCTCATCCTTTTTTCCTTTACAATAACG	ACGTTTATTAATACTGAAACGATCTCTGCC	TTTTCGAAT	MKSKGSIM	ACLILFSFTIT	TFINTETISA	FSN	4.76865	Test	415.99	1881.31	3049.57	5384.98	4891.44	2299.5	1574.51	1743.17	522.187	189.349	1994	1249	21952	0.01895	0.085701	0.13892	0.245307	0.222824	0.104751	0.071725	0.0794081	0.0237876	0.00862559	0.375	0	0	0	0	0	0.125	0
302	302	35	P07372	BSU36750	spoIID	AC_Charge_0	ATGAAACAATTCGCAATCACACTATCCGTACTATGTGCATTGATTCTCTTGGTTCCCACACTCTTGGTTATACCATTCCAGCATAATAAGGAAGCGGGGGCCAGCGTA	MKQFAITLSVLCALILLVPTLLVIPFQHNKEAGASV	ATGAAACAATTC	GCAATCACACTATCCGTACTATGTGCATTGATTCTCTTGGTTCCCACACTCTTGGTTATACCA	TTCCAGCATAATAAGGAAGCGGGG	GCCAGCGTA	MKQF	AITLSVLCALILLVPTLLVIP	FQHNKEAG	ASV	7.15887	Test	3.90601	4.93005	5.98963	2.8003	207.827	411.664	1179.58	378.309	457.918	12.3489	93	805	2665.28	0.00146552	0.00184974	0.00224728	0.00105066	0.0779757	0.154454	0.442575	0.14194	0.171809	0.00463324	0	0	0	0	0	0.25	0	0
303	303	36	P39151	BSU36970	spoIIR	AC_Charge_0	ATGAAAAAAACAGTAATCATTTGTATATATATCTTTCTTTTATTATCCGGAGCGCTCGTAGGGCTGGCAGCAACTATT	MKKTVIICIYIFLLLSGALVGLAATI	ATGAAAAAA	ACAGTAATCATTTGTATATATATCTTTCTTTTATTA	TCCGGAGCGCTCGTAGGGCTGGCA	GCAACTATT	MKK	TVIICIYIFLLL	SGALVGLA	ATI	10		0	0	0	0	0	0	0	0	0	2.05814	0	0	2.05814	0	0	0	0	0	0	0	0	0	1	0	0	0	0	0	0	0	0
304	304	37	P54507	BSU24620	tasA	AC_Charge_0	ATGGGTATGAAAAAGAAATTGAGTTTAGGAGTTGCTTCTGCAGCACTAGGATTAGCTTTAGTTGGAGGAGGAACATGGGCAGCATTTAAC	MGMKKKLSLGVASAALGLALVGGGTWAAFN	ATGGGTATGAAAAAGAAA	TTGAGTTTAGGAGTTGCTTCTGCAGCACTAGGATTAGCTTTAGTTGGA	GGAGGAACATGGGCA	GCATTTAAC	MGMKKK	LSLGVASAALGLALVG	GGTWA	AFN	6.22154	Test	2.92951	153.818	107.813	1020.24	391.775	148.864	847.745	695.695	199.837	354.001	538	775	3922.72	0.000746805	0.039212	0.0274843	0.260086	0.0998734	0.0379492	0.216111	0.17735	0.0509434	0.0902436	0.166667	0	0	0	0	0	0.166667	0
305	305	38	P29141	BSU38090	vpr	AC_Charge_0	ATGAAAAAGGGGATCATTCGCTTTCTGCTTGTAAGTTTCGTCTTATTTTTTGCGTTATCCACAGGCATTACGGGCGTTCAGGCAGCTCCGGCT	MKKGIIRFLLVSFVLFFALSTGITGVQAAPA	ATGAAAAAGGGGATCATTCGC	TTTCTGCTTGTAAGTTTCGTCTTATTTTTTGCGTTA	TCCACAGGCATTACGGGCGTTCAGGCA	GCTCCGGCT	MKKGIIR	FLLVSFVLFFAL	STGITGVQA	APA	1.92218	Test	6055.29	9416.4	2239.26	441.514	196.33	37.424	30.2457	34.3917	26.1093	26.7559	2279	1529	18503.7	0.327247	0.508892	0.121017	0.0238608	0.0106103	0.00202251	0.00163458	0.00185864	0.00141103	0.00144597	0.142857	0	0	0	0	0	0.142857	0
306	306	39	Q07833	BSU39230	wapA	AC_Charge_0	ATGAAAAAAAGAAAGAGGCGAAACTTTAAAAGGTTCATTGCAGCATTTTTAGTGTTGGCTTTAATGATTTCATTAGTGCCAGCCGATGTACTAGCAGCATCTACA	MKKRKRRNFKRFIAAFLVLALMISLVPADVLAAST	ATGAAAAAAAGAAAGAGGCGAAACTTTAAAAGG	TTCATTGCAGCATTTTTAGTGTTGGCTTTAATGATT	TCATTAGTGCCAGCCGATGTACTAGCA	GCATCTACA	MKKRKRRNFKR	FIAAFLVLALMI	SLVPADVLA	AST	2.39477		87.8853	0	165.143	0	0	0.831644	0.864164	0	0	2.05814	51	58	256.782	0.342257	0	0.643124	0	0	0.00323872	0.00336536	0	0	0.00801514	0.0909091	0	0	0	0	0.0909091	0	0
307	307	40	P18429	BSU18840	xynA	AC_Charge_0	ATGTTTAAGTTTAAAAAGAATTTCTTAGTTGGATTATCGGCAGCTTTAATGAGTATTAGCTTGTTTTCGGCAACCGCCTCTGCAGCTAGCACA	MFKFKKNFLVGLSAALMSISLFSATASAAST	ATGTTTAAGTTTAAAAAGAAT	TTCTTAGTTGGATTATCGGCAGCTTTAATGAGTATT	AGCTTGTTTTCGGCAACCGCCTCTGCA	GCTAGCACA	MFKFKKN	FLVGLSAALMSI	SLFSATASA	AST	6.26243		0	9.86011	2.56698	27.0696	80.4776	12.4747	27.6533	62.8877	19.0799	9.26164	34	20	251.331	0	0.0392315	0.0102135	0.107705	0.320205	0.0496343	0.110027	0.250218	0.0759153	0.0368503	0.142857	0	0	0	0	0.285714	0	0
308	308	41	P40407	BSU01650	ybbC	AC_Charge_0	ATGAGAAAAACAATATTCGCTTTTCTGACAGGGCTCATGATGTTCGGAACGATAACCGCTGCCTCTGCTTCACCCTTT	MRKTIFAFLTGLMMFGTITAASASPF	ATGAGAAAA	ACAATATTCGCTTTTCTGACAGGGCTCATGATGTTC	GGAACGATAACCGCTGCCTCTGCT	TCACCCTTT	MRK	TIFAFLTGLMMF	GTITAASA	SPF	4.61395	Test	48.8251	226.783	1.71132	696.342	290.957	210.406	260.978	39.3048	4.01682	4.11629	190	252	1783.44	0.027377	0.12716	0.000959562	0.390449	0.163144	0.117978	0.146334	0.0220388	0.00225229	0.00230806	0	0	0	0	0	0	0	0
309	309	42	O31436	BSU02040	ybdN	AC_Charge_0	ATGGTGAAAAAATGGCTTATTCAATTCGCTGTTATGCTTTCTGTCTTATCTACCTTTACGTATTCGGCATCAGCTGTCGGAGTC	MVKKWLIQFAVMLSVLSTFTYSASAVGV	ATGGTGAAAAAATGG	CTTATTCAATTCGCTGTTATGCTTTCTGTCTTATCT	ACCTTTACGTATTCGGCATCAGCT	GTCGGAGTC	MVKKW	LIQFAVMLSVLS	TFTYSASA	VGV	3.04375	Test	25.3891	635.977	1051.61	259.495	153.88	8.31644	36.2949	1.96524	1.00421	4.11629	145	421	2178.05	0.0116568	0.291994	0.482821	0.119141	0.0706506	0.0038183	0.016664	0.000902295	0.000461058	0.0018899	0	0	0	0	0	0	0	0
310	310	43	O31455	BSU02310	ybfO	AC_Charge_0	ATGAAACGAATGATAGTGAGAATGACCCTGCCGCTGCTGATCGTTTGTCTGGCGTTTTCTTCTTTTTCAGCCTCAGCCCGTGCTGCTTCTTTT	MKRMIVRMTLPLLIVCLAFSSFSASARAASF	ATGAAACGAATGATAGTGAGAATG	ACCCTGCCGCTGCTGATCGTTTGTCTGGCGTTTTCT	TCTTTTTCAGCCTCAGCCCGTGCT	GCTTCTTTT	MKRMIVRM	TLPLLIVCLAFS	SFSASARA	ASF	1.54642	Train	1102.47	127.195	317.45	0.933434	0.884369	0.831644	1.72833	0.98262	2.00841	5.14536	48	45	1559.63	0.70688	0.0815548	0.203542	0.000598497	0.000567037	0.000533231	0.00110816	0.000630033	0.00128775	0.00329908	0	0	0	0	0	0	0	0
311	311	44	P54427	BSU02090	ybxI	AC_Charge_0	ATGAAAAAATGGATATATGTTGTGCTTGTGCTGAGTATTGCAGGGATCGGCGGCTTCTCCGTCCACGCAGCATCATCT	MKKWIYVVLVLSIAGIGGFSVHAASS	ATGAAAAAATGGATATAT	GTTGTGCTTGTGCTGAGTATTGCAGGGATCGGCGGC	TTCTCCGTCCACGCA	GCATCATCT	MKKWIY	VVLVLSIAGIGG	FSVHA	ASS	6.04115	Test	702.106	463.425	1360.5	1850.07	4276.81	2773.53	3009.02	2553.83	1343.63	1523.03	2958	2593	19855.9	0.03536	0.0233394	0.0685186	0.0931745	0.215392	0.139683	0.151543	0.128618	0.0676687	0.0767038	0	0	0	0	0	0	0	0
312	312	45	P42402	BSU03400	yckD	AC_Charge_0	ATGAAACGAATAACCATCAACATTATCACAATGTTCATTGCAGCGGCTGTCATTTCTCTGACCGGTACAGCTGAGGCCGCTTCCAGC	MKRITINIITMFIAAAVISLTGTAEAASS	ATGAAACGAATAACCATCAAC	ATTATCACAATGTTCATTGCAGCGGCTGTCATT	TCTCTGACCGGTACAGCTGAGGCC	GCTTCCAGC	MKRITIN	IITMFIAAAVI	SLTGTAEA	ASS	2.15779	Train	651.327	41.4125	284.079	86.8094	46.8715	2.49493	32.8382	2.94786	5.02103	1.02907	410	253	1154.83	0.564002	0.0358602	0.245992	0.0751706	0.0405874	0.00216043	0.0284355	0.00255263	0.00434784	0.000891101	0.142857	0	0	0	0	0	0	0
313	313	46	P96657	BSU05100	yddT	AC_Charge_0	ATGAGAAAGAAAAGAGTTATTACTTGTGTTATGGCTGCATCATTGACTTTAGGCTCACTTTTACCTGCAGGTTACGCTTCTGCAGCACCGTCA	MRKKRVITCVMAASLTLGSLLPAGYASAAPS	ATGAGAAAGAAAAGA	GTTATTACTTGTGTTATGGCTGCATCATTGACTTTAGGCTCACTTTTA	CCTGCAGGTTACGCTTCTGCA	GCACCGTCA	MRKKR	VITCVMAASLTLGSLL	PAGYASA	APS	2.4973	Train	0.976503	314.537	80.4321	71.8745	0	0.831644	0	0	1.00421	0	74	47	469.656	0.00207919	0.669718	0.171257	0.153036	0	0.00177075	0	0	0.00213817	0	0	0	0	0	0	0	0	0
314	314	47	O05512	BSU05880	gmuG	AC_Charge_0	ATGTTTAAGAAACATACGATCTCTTTGCTCATTATATTTTTACTTGCGTCTGCTGTTTTAGCAAAACCAATTGAAGCGCATACTGTG	MFKKHTISLLIIFLLASAVLAKPIEAHTV	ATGTTTAAGAAACAT	ACGATCTCTTTGCTCATTATATTTTTACTTGCG	TCTGCTGTTTTAGCAAAACCAATTGAAGCG	CATACTGTG	MFKKH	TISLLIIFLLA	SAVLAKPIEA	HTV	2.55507	Test	2945.13	9404.57	6520.13	2218.77	607.561	346.796	59.6273	45.2005	29.1219	42.1919	2952	1603	22219.1	0.13255	0.423265	0.293447	0.0998588	0.0273441	0.015608	0.00268361	0.00203431	0.00131067	0.0018989	0	0	0	0	0	0.2	0	0.2
315	315	48	P40775	BSU06250	ydjM	AC_Charge_0	ATGTTGAAGAAAGTCATTTTAGCCGCTTTTATCTTAGTAGGAAGTACTTTGGGAGCTTTTAGTTTTTCATCAGATGCCAGTGCGGCACATGTG	MLKKVILAAFILVGSTLGAFSFSSDASAAHV	ATGTTGAAGAAA	GTCATTTTAGCCGCTTTTATCTTAGTAGGAAGTACTTTGGGA	GCTTTTAGTTTTTCATCAGATGCCAGTGCG	GCACATGTG	MLKK	VILAAFILVGSTLG	AFSFSSDASA	AHV	1.64055		40.0366	9.86011	16.2576	0	0	0	0	0	0	0	20	45	66.1543	0.605201	0.149047	0.245752	0	0	0	0	0	0	0	0	0	0	0	0	0	0	0
316	316	49	O34353	BSU06260	ydjN	AC_Charge_0	ATGAAAAAAAGAATCATATTATTATTAGCAGTGATAATAGCGGCAGCTGCCGCGGGGGTTGCGTTTTATGTT	MKKRIILLLAVIIAAAAAGVAFYV	ATGAAAAAAAGA	ATCATATTATTATTAGCAGTGATAATAGCGGCAGCT	GCCGCGGGGGTTGCG	TTTTATGTT	MKKR	IILLLAVIIAAA	AAGVA	FYV	7.0321		0	0	2.56698	4.66717	4.42184	6.65315	107.156	5.89572	10.0421	6.17443	10	411	147.578	0	0	0.0173941	0.0316252	0.0299628	0.0450824	0.726101	0.0399499	0.0680459	0.0418385	0	0	0	0	0	0	0	0
317	317	50	O31579	BSU08570	yfhK	AC_Charge_0	ATGAAAAAGAAACAAGTAATGCTCGCTTTAACAGCTGCCGCAGGACTGGGTTTGACAGCACTTCATTCCGCTCCCGCAGCAAAAGCTGCGCCCCTT	MKKKQVMLALTAAAGLGLTALHSAPAAKAAPL	ATGAAAAAGAAACAAGTAATG	CTCGCTTTAACAGCTGCCGCAGGACTGGGTTTGACAGCACTT	CATTCCGCTCCCGCAGCAAAAGCT	GCGCCCCTT	MKKKQVM	LALTAAAGLGLTAL	HSAPAAKA	APL	2.16203	Test	8197.74	9720.1	2488.26	2339.19	708.379	60.71	61.3557	75.6617	188.791	56.5989	3065	2078	23896.8	0.343048	0.406753	0.104125	0.0978871	0.0296433	0.00254051	0.00256753	0.00316619	0.00790025	0.00236847	0	0	0	0	0	0	0	0
318	318	51	O34928	BSU07980	pdaA	AC_Charge_0	ATGAAGTGGATGTGTTCAATATGCTGCGCCGCCGTATTGCTTGCCGGAGGTGCAGCACAGGCGGCCGCGGTG	MKWMCSICCAAVLLAGGAAQAAAV	ATGAAGTGGATG	TGTTCAATATGCTGCGCCGCCGTATTGCTTGCCGGA	GGTGCAGCACAGGCG	GCCGCGGTG	MKWM	CSICCAAVLLAG	GAAQA	AAV			0	0	0	0	0	0	0	0	0	0	0	0	0											0	0	0	0	0	0	0	0
319	319	52	O34579	BSU07930	yfkD	AC_Charge_0	ATGATGAAAAAGCTATTTCATTCCACACTTATTGTGTTGTTATTCTTTAGTTTTTTCGGCGTTCAGCCCATCCACGCGGCGTCCCAG	MMKKLFHSTLIVLLFFSFFGVQPIHAASQ	ATGATGAAAAAGCTATTTCATTCCACA	CTTATTGTGTTGTTATTCTTTAGTTTTTTCGGCGTT	CAGCCCATCCACGCG	GCGTCCCAG	MMKKLFHST	LIVLLFFSFFGV	QPIHA	ASQ	1		15.624	0	0	0	0	0	0	0	0	0	0	28	15.624	1	0	0	0	0	0	0	0	0	0	0.111111	0	0	0	0	0.111111	0	0.111111
321	321	54	O07555	BSU10440	yhjA	AC_Charge_0	ATGAAAAAAGCGGCGGCGGTTTTGCTGTCACTCGGTCTCGTTTTCGGTTTTTCATACGGAGCTGGCCATGTGGCGGAAGCCGCAACATCG	MKKAAAVLLSLGLVFGFSYGAGHVAEAATS	ATGAAAAAA	GCGGCGGCGGTTTTGCTGTCACTCGGTCTCGTTTTC	GGTTTTTCATACGGAGCTGGCCATGTGGCGGAAGCC	GCAACATCG	MKK	AAAVLLSLGLVF	GFSYGAGHVAEA	ATS	2.49701	Train	0.976503	284.957	0	2.8003	0	37.424	1.72833	0	0	0	0	24	327.886	0.00297818	0.869073	0	0.00854047	0	0.114137	0.00527112	0	0	0	0	0	0	0	0	0	0	0
322	322	55	O31635	BSU11910	yjcM	AC_Charge_0	ATGAAAAAAGAATTACTTGCTTCACTAGTTTTATGTCTATCATTGTCACCATTAGTGTCAACAAATGAAGTTTTTGCAGCCACTACT	MKKELLASLVLCLSLSPLVSTNEVFAATT	ATGAAAAAAGAA	TTACTTGCTTCACTAGTTTTATGTCTATCATTG	TCACCATTAGTGTCAACAAATGAAGTTTTTGCA	GCCACTACT	MKKE	LLASLVLCLSL	SPLVSTNEVFA	ATT	4.7125		22.4596	78.8809	12.8349	6.53404	174.221	100.629	23.3324	8.84358	3.01262	9.26164	35	823	440.009	0.0510434	0.179271	0.0291696	0.0148498	0.395948	0.228697	0.0530271	0.0200986	0.00684671	0.0210487	0	0	0	0	0.25	0	0	0
323	323	56	O31643	BSU11990	yjdB	AC_Charge_0	ATGAATTTCAAAAAAACGGTTGTTTCTGCTTTATCGATTTCTGCGTTAGCTCTGTCGGTCAGCGGGGTAGCTTCAGCTCATACTATA	MNFKKTVVSALSISALALSVSGVASAHTI	ATGAATTTCAAAAAAACG	GTTGTTTCTGCTTTATCGATTTCTGCGTTAGCTCTG	TCGGTCAGCGGGGTAGCTTCAGCT	CATACTATA	MNFKKT	VVSALSISALAL	SVSGVASA	HTI	3.63352	Train	0.976503	371.726	302.904	126.014	178.642	197.931	3.45666	2.94786	1.00421	2.05814	24	190	1187.66	0.000822207	0.31299	0.255042	0.106102	0.150415	0.166656	0.00291047	0.00248207	0.000845532	0.00173294	0.166667	0	0	0	0	0.166667	0	0
324	324	57	O34554	BSU12110	yjfA	AC_Charge_0	ATGAAAAGACTGTTTATGAAGGCTTCATTGGTGTTATTCGCAGTAGTATTTGTTTTTGCCGTCAAAGGTGCACCCGCCAAGGCGGCGACCCAT	MKRLFMKASLVLFAVVFVFAVKGAPAKAATH	ATGAAAAGACTGTTTATGAAG	GCTTCATTGGTGTTATTCGCAGTAGTATTTGTTTTTGCCGTCAAAGGTGCA	CCCGCCAAGGCG	GCGACCCAT	MKRLFMK	ASLVLFAVVFVFAVKGA	PAKA	ATH	1.70666	Train	763.625	690.208	32.5151	100.811	0	5.82151	0.864164	1.96524	3.01262	0	64	164	1598.82	0.477617	0.431698	0.0203369	0.0630532	0	0.00364112	0.0005405	0.00122918	0.00188427	0	0	0	0	0	0	0.142857	0	0
325	325	58	O34679	BSU12200	yjiA	AC_Charge_0	ATGGCAGCACAGACTGATTACAAAAAACAAGTTGTCGGAATCCTACTTTCACTTGCATTCGTACTCTTTGTGTTCTCTTTTTCTGAGGCTCATGTC	MAAQTDYKKQVVGILLSLAFVLFVFSFSEAHV	ATGGCAGCACAGACTGATTACAAAAAACAA	GTTGTCGGAATCCTACTTTCACTTGCATTCGTACTC	TTTGTGTTCTCTTTTTCTGAG	GCTCATGTC	MAAQTDYKKQ	VVGILLSLAFVL	FVFSFSE	AHV	6.33422		0	1.97202	0.855661	38.2708	0	150.528	44.9365	72.7139	0	0	43	200	309.276	0	0.00637624	0.00276665	0.123743	0	0.486709	0.145296	0.23511	0	0	0	0.2	0	0.1	0	0	0	0
326	326	59	O35012	BSU13280	ykoJ	AC_Charge_0	ATGCTCAAGAAAAAATGGATGGTCGGTCTTTTAGCAGGGTGCCTAGCGGCCGGAGGATTCAGCTACAACGCGTTTGCCACAACAAAC	MLKKKWMVGLLAGCLAAGGFSYNAFATTN	ATGCTCAAGAAAAAATGGATG	GTCGGTCTTTTAGCAGGGTGCCTAGCGGCCGGA	GGATTCAGCTACAACGCGTTTGCC	ACAACAAAC	MLKKKWM	VGLLAGCLAAG	GFSYNAFA	TTN	2.80137		4.88251	105.503	161.72	15.8684	2.65311	0	0	2.94786	1.00421	2.05814	270	132	296.637	0.0164595	0.355664	0.545177	0.0534942	0.00894394	0	0	0.00993759	0.0033853	0.00693825	0	0	0	0	0	0	0	0
327	327	60	O31685	BSU13820	ykvT	AC_Charge_0	ATGACAACGAAATTCACTGCTCTGGCTGTTTTTCTTCTTTGTTTCATGCCTGCAGCCAAAATTGAGCATACACAAGCTTCACTACTG	MTTKFTALAVFLLCFMPAAKIEHTQASLL	ATGACAACGAAA	TTCACTGCTCTGGCTGTTTTTCTTCTTTGTTTCATGCCTGCAGCCAAAATT	GAGCATACACAAGCT	TCACTACTG	MTTK	FTALAVFLLCFMPAAKI	EHTQA	SLL	5.61449		12.6945	4.93005	0.855661	14.0015	51.2934	77.3429	25.0608	4.9131	6.02523	8.23257	60	702	205.35	0.0618191	0.0240081	0.00416685	0.0681838	0.249786	0.37664	0.122039	0.0239255	0.0293413	0.0400905	0	0	0	0	0	0	0	0
328	328	61	O31687	BSU13840	stoA	AC_Charge_0	ATGTTGACGAAGCGCTTGCTTACTATATACATTATGTTATTAGGGTTGATTGCATGGTTTCCAGGTGCGGCACAAGCTGCAACCCCA	MLTKRLLTIYIMLLGLIAWFPGAAQAATP	ATGTTGACGAAGCGC	TTGCTTACTATATACATTATGTTATTAGGGTTGATT	GCATGGTTTCCAGGTGCGGCACAAGCT	GCAACCCCA	MLTKR	LLTIYIMLLGLI	AWFPGAAQA	ATP	2.41569	Train	1250.9	621.187	770.95	285.631	4.42184	288.58	5.18499	0.98262	3.01262	4.11629	250	299	3234.97	0.386681	0.192023	0.238318	0.0882948	0.00136689	0.0892066	0.00160279	0.00030375	0.000931266	0.00127243	0	0	0	0	0	0	0	0
329	329	62	O31398	BSU13970	ykwD	AC_Charge_0	ATGAAGAAAGCATTTATTTTATCTGCTGCCGCTGCGGTTGGATTATTCACATTCGGGGGCGTACAGCAAGCATCAGCGGCCAGTCTC	MKKAFILSAAAAVGLFTFGGVQQASAASL	ATGAAGAAA	GCATTTATTTTATCTGCTGCCGCTGCGGTTGGATTATTCACATTC	GGGGGCGTACAGCAAGCATCAGCG	GCCAGTCTC	MKK	AFILSAAAAVGLFTF	GGVQQASA	ASL	3.19609		68.3552	1.97202	47.0613	194.154	0	0.831644	0.864164	0	0	0	0	44	313.239	0.218221	0.00629559	0.150241	0.619829	0	0.00265498	0.0027588	0	0	0	0	0	0	0	0	0	0	0
330	330	63	O31737	BSU15960	ylqB	AC_Charge_0	ATGAAAAAAATCGGTTTATTGTTTATGTTATGTCTGGCAGCCCTGTTTACAATAGGTTTCCCGGCACAGCAAGCAGACGCTGCTACAGCA	MKKIGLLFMLCLAALFTIGFPAQQADAATA	ATGAAAAAA	ATCGGTTTATTGTTTATGTTATGTCTGGCAGCCCTG	TTTACAATAGGTTTCCCGGCACAGCAAGCAGACGCT	GCTACAGCA	MKK	IGLLFMLCLAAL	FTIGFPAQQADA	ATA	1.96688		243.149	239.601	154.019	18.6687	2.65311	1.66329	0	0	1.00421	1.02907	55	55	661.787	0.367413	0.362051	0.232732	0.0282095	0.004009	0.00251333	0	0	0.00151741	0.00155499	0	0	0	0	0	0	0	0
331	331	64	C0SPA3	BSU15250	ylxW	AC_Charge_0	ATGAGGGGCAAATCAGCAGTCCTTCTTTCCTTGATTATGCTTATCGCAGGTTTTTTGATTTCATTTTCTTTTCAAATG	MRGKSAVLLSLIMLIAGFLISFSFQM	ATGAGGGGCAAATCA	GCAGTCCTTCTTTCCTTGATTATGCTTATCGCAGGTTTTTTG	ATTTCATTTTCT	TTTCAAATG	MRGKS	AVLLSLIMLIAGFL	ISFS	FQM	7.02804	Test	407.202	21.6922	339.697	302.433	665.045	1778.05	1572.78	1337.35	1352.66	1379.98	1881	817	9156.9	0.0444694	0.00236895	0.0370974	0.0330279	0.0726278	0.194177	0.171759	0.146048	0.147721	0.150704	0.4	0	0	0	0	0	0.2	0
332	332	65	P50850	BSU16700	ylxY	AC_Charge_0	ATGTACAAAAAATTTGTACCGTTTGCCGTTTTTTTATTTCTTTTTTTTGTCTCATTTGAGATGATGGAAAATCCGCATGCACTTACTTAT	MYKKFVPFAVFLFLFFVSFEMMENPHALTY	ATGTACAAAAAATTTGTACCG	TTTGCCGTTTTTTTATTTCTTTTTTTTGTCTCATTT	GAGATGATGGAAAATCCGCATGCA	CTTACTTAT	MYKKFVP	FAVFLFLFFVSF	EMMENPHA	LTY	4		0	0	0	15.8684	0	0	0	0	0	0	0	84	15.8684	0	0	0	1	0	0	0	0	0	0	0.142857	0	0	0	0	0.142857	0	0
333	333	66	O31805	BSU17720	yndA	AC_Charge_0	ATGAGATTCACTAAGGTAGTTGGATTTTTGTCTGTTTTAGGGTTGGCTGCGGTTTTTCCATTAACGGCACAAGCAGCAAGCGCC	MRFTKVVGFLSVLGLAAVFPLTAQAASA	ATGAGATTCACTAAG	GTAGTTGGATTTTTGTCTGTTTTAGGGTTGGCTGCG	GTTTTTCCATTAACGGCACAAGCA	GCAAGCGCC	MRFTK	VVGFLSVLGLAA	VFPLTAQA	ASA	3.4044		8.78853	0.986011	227.606	133.481	1.76874	1.66329	0.864164	0	2.00841	2.05814	147	64	379.224	0.023175	0.00260007	0.600188	0.351985	0.0046641	0.00438603	0.00227877	0	0.0052961	0.00542725	0	0	0	0	0	0.2	0	0
334	334	67	O35015	BSU18280	yngK	AC_Charge_0	ATGAAGGTTTGCCAAAAGTCGATTGTCCGTTTCCTTGTCAGCTTGATCATCGGAACGTTTGTCATTTCCGTTCCGTTTATGGCCAATGCGCAGTCTACA	MKVCQKSIVRFLVSLIIGTFVISVPFMANAQST	ATGAAGGTTTGCCAAAAGTCGATTGTCCGT	TTCCTTGTCAGCTTGATCATCGGAACGTTTGTCATT	TCCGTTCCGTTTATGGCCAATGCG	CAGTCTACA	MKVCQKSIVR	FLVSLIIGTFVI	SVPFMANA	QST	1.86635		203.113	48.3145	134.339	1.86687	0.884369	0	0.864164	0.98262	0	0	0	16	390.364	0.520316	0.123768	0.344137	0.00478238	0.0022655	0	0.00221374	0.00251719	0	0	0.1	0	0.1	0	0	0	0	0
335	335	68	O34541	BSU18780	yoaW	AC_Charge_0	ATGAAAAAGATGTTGATGTTAGCTTTTACATTTCTTTTGGCTTTGACTATCCATGTAGGGGAAGCTTCGGCCGTTATCGTG	MKKMLMLAFTFLLALTIHVGEASAVIV	ATGAAAAAGATG	TTGATGTTAGCTTTTACATTTCTTTTGGCTTTGACT	ATCCATGTAGGGGAAGCTTCGGCC	GTTATCGTG	MKKM	LMLAFTFLLALT	IHVGEASA	VIV	6.69017		0	0.986011	0	0	0.884369	1.66329	0	2.94786	0	1.02907	1	105	7.5106	0	0.131283	0	0	0.117749	0.221459	0	0.392493	0	0.137016	0	0	0	0	0	0	0	0
336	336	69	O31836	BSU18820	yobB	AC_Charge_0	ATGAAGATTAGGAAAATCTTATTGAGTTCTGCTTTATCCTTTGGCATGCTAATATCCGCGGTTCCCGCATTGGCTGCTGGCACT	MKIRKILLSSALSFGMLISAVPALAAGT	ATGAAGATTAGGAAA	ATCTTATTGAGTTCTGCTTTATCCTTTGGCATGCTA	ATATCCGCGGTTCCCGCATTGGCT	GCTGGCACT	MKIRK	ILLSSALSFGML	ISAVPALA	AGT	2.64836	Test	2772.29	6390.34	4132.84	2173.04	1178.86	296.897	34.5666	30.4612	13.0547	21.6105	1946	2174	17044	0.162655	0.374933	0.242481	0.127496	0.0691661	0.0174195	0.00202808	0.00178721	0.000765941	0.00126793	0	0	0	0	0	0	0	0
337	337	70	O34669	BSU19210	yocH	AC_Charge_0	ATGAAGAAGACGATTATGTCCTTTGTGGCAGTTGCTGCACTTTCAACAACTGCATTCGGAGCTCACGCTTCTGCAGCGACGATT	MKKTIMSFVAVAALSTTAFGAHASAATI	ATGAAGAAGACGATTATGTCC	TTTGTGGCAGTTGCTGCACTTTCAACAACTGCATTC	GGAGCTCACGCTTCTGCA	GCGACGATT	MKKTIMS	FVAVAALSTTAF	GAHASA	ATI	2.11115	Train	929.631	1591.42	613.509	129.747	111.43	2.49493	2.59249	0	5.02103	5.14536	148	250	3390.99	0.274147	0.469308	0.180923	0.0382624	0.0328607	0.000735753	0.000764523	0	0.00148069	0.00151736	0.142857	0	0	0	0	0	0	0
338	338	71	P42094	BSU19800	phy	AC_Charge_0	ATGAAGGTTCCAAAAACAATGCTGCTAAGCACTGCCGCGGGTTTATTGCTTAGCCTGACAGCAACCTCGGTGTCGGCTCATTATGTG	MKVPKTMLLSTAAGLLLSLTATSVSAHYV	ATGAAGGTTCCAAAAACAATG	CTGCTAAGCACTGCCGCGGGTTTATTGCTTAGCCTG	ACAGCAACCTCGGTGTCGGCT	CATTATGTG	MKVPKTM	LLSTAAGLLLSL	TATSVSA	HYV	4.77764	Test	66.4022	676.404	731.59	2027.42	2216.23	1101.1	315.42	142.48	325.362	121.43	1191	1374	7723.83	0.00859705	0.0875736	0.0947185	0.262489	0.286934	0.142558	0.0408372	0.0184468	0.0421245	0.0157215	0.142857	0	0	0	0	0	0	0
339	339	72	O31852	BSU19410	cwlS	AC_Charge_0	ATGAAAAAGAAGATTGTAGCCGGCTTGGCTGTTTCTGCAGTTGTTGGGTCGTCGATGGCCGCAGCACCCGCGGAAGCAGCAACGATA	MKKKIVAGLAVSAVVGSSMAAAPAEAATI	ATGAAAAAGAAG	ATTGTAGCCGGCTTGGCTGTTTCTGCAGTTGTT	GGGTCGTCGATGGCCGCAGCACCCGCGGAAGCA	GCAACGATA	MKKK	IVAGLAVSAVV	GSSMAAAPAEA	ATI	3.22933	Train	7.81202	1121.09	2223.01	1576.57	213.133	36.5923	7.77748	3.93048	15.0631	11.3198	602	418	5216.3	0.00149762	0.214921	0.426165	0.302239	0.040859	0.007015	0.001491	0.0007535	0.00288769	0.00217008	0	0	0	0	0	0	0	0
340	340	73	O31994	BSU21540	yolA	AC_Charge_0	ATGAAGAAGAGAATTACATATTCACTGCTTGCTCTTCTAGCAGTTGTTGCTTTCGCTTTCACTGATTCATCAAAAGCAAAAGCGGCAAGCGCA	MKKRITYSLLALLAVVAFAFTDSSKAKAASA	ATGAAGAAGAGAATTACATATTCA	CTGCTTGCTCTTCTAGCAGTTGTTGCTTTCGCTTTC	ACTGATTCATCAAAAGCAAAAGCG	GCAAGCGCA	MKKRITYS	LLALLAVVAFAF	TDSSKAKA	ASA	2.17933	Train	128.898	410.181	25.6698	0	65.4433	0.831644	0.864164	0.98262	1.00421	0	261	57	633.875	0.20335	0.6471	0.0404967	0	0.103243	0.001312	0.0013633	0.00155018	0.00158423	0	0.125	0	0	0	0	0	0	0
341	341	74	O31992	BSU21520	yolC	AC_Charge_0	ATGAAGAAGAGGCTAATCGGATTTTTGGTCTTAGTTCCTGCTTTGATTATGTCAGGTATTACTTTAATCGAAGCAAATCCGTAC	MKKRLIGFLVLVPALIMSGITLIEANPY	ATGAAGAAGAGG	CTAATCGGATTTTTGGTCTTAGTTCCTGCTTTGATT	ATGTCAGGTATTACTTTAATCGAAGCA	AATCCGTAC	MKKR	LIGFLVLVPALI	MSGITLIEA	NPY	7.06828	Train	0.976503	1.97202	74.4425	2.8003	59.2527	369.25	328.382	2.94786	336.409	73.0641	148	147	1249.5	0.000781517	0.00157825	0.059578	0.00224114	0.0474212	0.295519	0.262812	0.00235924	0.269235	0.0584748	0	0	0	0	0	0	0	0
342	342	75	P68569	BSU21460	bdbA	AC_Charge_0	ATGAAAAAGTGGATTGTTTTATTTCTTGTTTTAATAGCAGCAGCCATTAGTATTTTCGTTTATGTTTCTACAGGTAGCCCGTCT	MKKWIVLFLVLIAAAISIFVYVSTGSPS	ATGAAAAAGTGG	ATTGTTTTATTTCTTGTTTTAATAGCAGCAGCCATT	AGTATTTTCGTTTATGTTTCTACAGGT	AGCCCGTCT	MKKW	IVLFLVLIAAAI	SIFVYVSTG	SPS			0	0	0	0	0	0	0	0	0	0	3	49	0											0	0	0	0	0	0	0	0
343	343	76	O31973	BSU21320	yomL	AC_Charge_0	ATGAGAAAGAAAAGAGTTATTACTTGTGTTATGGCTGCATCATTGACTTTAGGCTCACTTTTACCTGCAGGTTACGCTACTGCAGCTACTCCT	MRKKRVITCVMAASLTLGSLLPAGYATAATP	ATGAGAAAGAAAAGA	GTTATTACTTGTGTTATGGCTGCATCATTGACTTTAGGCTCACTTTTA	CCTGCAGGTTACGCTACTGCA	GCTACTCCT	MRKKR	VITCVMAASLTLGSLL	PAGYATA	ATP	2.04098	Train	0	460.467	0	0.933434	0.884369	0	1.72833	0.98262	0	0	148	20	464.996	0	0.990261	0	0.0020074	0.00190189	0	0.00371687	0.00211318	0	0	0	0	0	0	0	0	0	0
344	344	77	O31926	BSU20850	yopL	AC_Charge_0	ATGAAAAAACTTATTATGGCTTTAGTTATCTTGGGCGCACTAGGCACTTCTTACATAAGTGCAGCATCTTCA	MKKLIMALVILGALGTSYISAASS	ATGAAAAAA	CTTATTATGGCTTTAGTTATCTTGGGCGCACTA	GGCACTTCTTACATAAGTGCA	GCATCTTCA	MKK	LIMALVILGAL	GTSYISA	ASS	6.66666		0	30.5663	0	0	23.878	0	0	22.6003	65.2733	0	0	61	142.318	0	0.214775	0	0	0.167779	0	0	0.158801	0.458645	0	0	0	0	0	0	0	0	0
345	345	78	O34999	BSU20630	yoqH	AC_Charge_0	ATGAAACGATTTATTTTAGTTTTATCCTTTTTAAGTATTATTGTTGCCTATCCCATTCAAACAAACGCCAGTCCAATG	MKRFILVLSFLSIIVAYPIQTNASPM	ATGAAACGA	TTTATTTTAGTTTTATCCTTTTTAAGTATTATTGTT	GCCTATCCCATTCAAACAAACGCC	AGTCCAATG	MKR	FILVLSFLSIIV	AYPIQTNA	SPM	2.64772	Test	452.121	817.403	721.322	190.421	166.261	7.4848	11.2341	30.4612	14.0589	6.17443	259	408	2416.94	0.187063	0.338197	0.298444	0.0787858	0.06879	0.00309681	0.00464808	0.0126032	0.0058168	0.00255465	0	0	0	0	0	0	0	0
346	346	79	O31925	BSU20580	yoqM	AC_Charge_0	ATGAAATTAAGAAAAGTATTGACTGGTTCTGTTTTATCTCTTGGATTACTCGTTTCTGCTTCTCCTGCATTCGCTACTAGCCCA	MKLRKVLTGSVLSLGLLVSASPAFATSP	ATGAAATTAAGAAAA	GTATTGACTGGTTCTGTTTTATCTCTTGGATTACTC	GTTTCTGCTTCTCCTGCATTCGCT	ACTAGCCCA	MKLRK	VLTGSVLSLGLL	VSASPAFA	TSP	2.05307	Test	4375.71	4034.76	2254.67	510.589	413	24.9493	11.2341	12.7741	20.0841	13.3779	1214	1242	11671.1	0.374917	0.345704	0.193183	0.043748	0.0353864	0.00213769	0.000962557	0.0010945	0.00172083	0.00114624	0	0	0	0	0	0	0	0
347	347	80	P50733	BSU22980	ypbG	AC_Charge_0	ATGAAGCTATCAGTGAAAATTGCCGGTGTACTAACTGTTGCGGCAGCGGCAATGACGGCAAAAATGTATGCAACAGCAGCGGGCAAT	MKLSVKIAGVLTVAAAAMTAKMYATAAGN	ATGAAGCTATCAGTGAAA	ATTGCCGGTGTACTAACTGTTGCGGCAGCGGCAATG	ACGGCAAAAATGTATGCAACAGCA	GCGGGCAAT	MKLSVK	IAGVLTVAAAAM	TAKMYATA	AGN	6.91169	Train	3.90601	48.3145	465.479	184.82	506.743	484.017	780.34	244.672	1418.94	236.686	528	341	4373.92	0.000893023	0.011046	0.106422	0.042255	0.115856	0.11066	0.178407	0.0559389	0.32441	0.0541131	0.166667	0	0	0	0	0	0	0
348	348	81	P54172	BSU21840	ypjP	AC_Charge_0	ATGAAATTGTGGATGAGAAAGACCCTTGTGGTTTTATTTACCATTGTAACGTTCGGGCTCGTATCTCCTCCGGCTGCCCTTATGGCGGCCACACCT	MKLWMRKTLVVLFTIVTFGLVSPPAALMAATP	ATGAAATTGTGGATGAGAAAGACC	CTTGTGGTTTTATTTACCATTGTAACGTTCGGGCTC	GTATCTCCTCCGGCTGCCCTTATGGCG	GCCACACCT	MKLWMRKT	LVVLFTIVTFGL	VSPPAALMA	ATP	2.71362	Train	667.928	437.789	694.797	276.297	1.76874	25.781	6.91331	133.636	4.01682	7.2035	433	248	2256.13	0.29605	0.194044	0.307959	0.122465	0.00078397	0.0114271	0.00306424	0.0592325	0.0017804	0.00319286	0	0	0	0	0	0	0	0
349	349	82	P31847	BSU23370	ypuA	AC_Charge_0	ATGAAGAAAATTTGGATTGGAATGCTGGCAGCGGCCGTTTTGCTGCTGATGGTTCCGAAGGTCAGTCTCGCGGCCGCCGCA	MKKIWIGMLAAAVLLLMVPKVSLAAAA	ATGAAGAAA	ATTTGGATTGGAATGCTGGCAGCGGCCGTTTTGCTGCTG	ATGGTTCCGAAGGTCAGTCTCGCG	GCCGCCGCA	MKK	IWIGMLAAAVLLL	MVPKVSLA	AAA	4.51471		0	0	61.6076	210.023	87.5525	0	63.9482	0	0	0	79	55	423.131	0	0	0.145599	0.496354	0.206916	0	0.151131	0	0	0	0	0	0	0	0	0	0	0
350	350	83	P17616	BSU23300	ypuD	AC_Charge_0	ATGGGAAGAATAAAAACCAAGATTACCATTCTGTTAGTGCTTTTGCTTTTACTTGCAGGCGGTTATATGTACATAAAT	MGRIKTKITILLVLLLLLAGGYMYIN	ATGGGAAGAATAAAAACCAAG	ATTACCATTCTGTTAGTGCTTTTGCTTTTACTT	GCAGGCGGTTATATG	TACATAAAT	MGRIKTK	ITILLVLLLLL	AGGYM	YIN	5.89196	Train	10.7415	7.88809	12.8349	260.428	137.962	517.283	238.509	155.254	23.0967	4.11629	181	740	1368.11	0.00785135	0.00576567	0.00938147	0.190356	0.100841	0.378099	0.174334	0.11348	0.0168822	0.00300873	0.142857	0	0	0	0	0	0.142857	0
351	351	84	P54483	BSU25060	yqfZ	AC_Charge_0	ATGAAGCGTCTGACCTTAGTATGCAGCATTGTTTTTATACTTTTTATTCTTTTTTATGACCTTAAAATTGGAACCATACCCATTCAGGACCTCCCTGTCTATGAAGCATCAGCAGCGACGGCT	MKRLTLVCSIVFILFILFYDLKIGTIPIQDLPVYEASAATA	ATGAAGCGT	CTGACCTTAGTATGCAGCATTGTTTTTATACTT	TTTATTCTTTTTTATGACCTTAAAATTGGAACCATACCCATTCAGGACCTCCCTGTCTATGAAGCATCAGCA	GCGACGGCT	MKR	LTLVCSIVFIL	FILFYDLKIGTIPIQDLPVYEASA	ATA			0	0	0	0	0	0	0	0	0	0	0	0	0											0	0	0	0	0	0	0	0
352	352	85	P54484	BSU25050	yqgA	AC_Charge_0	ATGAAGCAAGGAAAATTTTCTGTGTTTTTAATTTTGCTACTAATGTTAACTTTGGTAGTTGCACCTAAAGAAAAAGCAGAGGCTGCAAGCAGT	MKQGKFSVFLILLLMLTLVVAPKEKAEAASS	ATGAAGCAAGGAAAATTTTCT	GTGTTTTTAATTTTGCTACTAATGTTAACTTTGGTAGTT	GCACCTAAAGAAAAAGCAGAGGCT	GCAAGCAGT	MKQGKFS	VFLILLLMLTLVV	APKEKAEA	ASS	1.99835	Test	3035.95	2160.35	1594.95	58.8064	231.705	22.4544	13.8266	16.7045	11.0463	34.9884	827	1081	7180.78	0.422788	0.300852	0.222114	0.00818941	0.0322673	0.00312701	0.0019255	0.00232628	0.00153831	0.00487251	0.285714	0	0	0	0	0.142857	0.142857	0
353	353	86	P24812	BSU25890	yqxI	AC_Charge_0	ATGTTTAAGAAATTACTTTTAGCAACATCTGCATTAACATTCTCTTTATCATTAGTTCTTCCGTTGGATGGACATGCCAAAGCTCAATCGGTA	MFKKLLLATSALTFSLSLVLPLDGHAKAQSV	ATGTTTAAGAAA	TTACTTTTAGCAACATCTGCATTAACATTCTCTTTATCATTAGTTCTT	CCGTTGGATGGACATGCCAAAGCT	CAATCGGTA	MFKK	LLLATSALTFSLSLVL	PLDGHAKA	QSV	1.96103	Train	227.525	505.824	63.3189	0.933434	38.9122	0	0	0.98262	1.00421	0	2	98	838.5	0.271348	0.603248	0.0755145	0.00111322	0.0464069	0	0	0.00117188	0.00119762	0	0	0	0	0	0	0.25	0	0
354	354	87	O32023	BSU24940	yqzC	AC_Charge_0	ATGACAAAACGGGGCATTCAGGCATTTGCTGGCGGCATCATTTTAGCGACAGCCGTTCTTGCAGCTGTTTTTTATCTGACTGACGAAGACCAGGCCGCTGCTGTA	MTKRGIQAFAGGIILATAVLAAVFYLTDEDQAAAV	ATGACAAAACGG	GGCATTCAGGCATTTGCTGGCGGCATCATTTTAGCGACAGCCGTTCTTGCAGCTGTTTTT	TATCTGACTGACGAAGACCAGGCC	GCTGCTGTA	MTKR	GIQAFAGGIILATAVLAAVF	YLTDEDQA	AAV	3.7415		2.92951	115.363	19.6802	115.746	23.878	3.32658	20.7399	13.7567	2.00841	3.08721	15	602	320.516	0.00913999	0.35993	0.0614017	0.361124	0.0744986	0.0103788	0.064708	0.0429205	0.00626618	0.00963202	0	0	0	0	0	0	0	0
355	355	88	O32019	BSU24650	yqzG	AC_Charge_0	ATGATGATCAAACAATGTGTGATTTGTCTATCTCTTCTCGTCTTTGGCACCACAGCCGCTCACGCAGCCACGACA	MMIKQCVICLSLLVFGTTAAHAATT	ATGATGATCAAACAA	TGTGTGATTTGTCTATCTCTTCTCGTCTTTGGCACC	ACAGCCGCTCACGCA	GCCACGACA	MMIKQ	CVICLSLLVFGT	TAAHA	ATT	2		0	2.95803	0	0	0	0	0	0	0	0	0	24	2.95803	0	1	0	0	0	0	0	0	0	0	0	0	0	0	0	0	0	0
356	356	89	O07934	BSU26920	yraJ	AC_Charge_0	ATGACTAAACTGAAAATGCTGAGTATGTTAACCGTGATGATTGCATCTTTATTCATTTTTTCCAGTCAGGCACTTGCCGTTCAGTAC	MTKLKMLSMLTVMIASLFIFSSQALAVQY	ATGACTAAACTGAAAATGCTGAGTATG	TTAACCGTGATGATTGCATCTTTATTCATTTTTTCC	AGTCAGGCACTTGCC	GTTCAGTAC	MTKLKMLSM	LTVMIASLFIFS	SQALA	VQY	1.87139	Test	3804.46	2861.4	1119.2	352.838	153.88	15.8012	27.6533	16.7045	7.02944	11.3198	760	800	8370.29	0.454519	0.341852	0.133712	0.0421536	0.0183841	0.00188778	0.00330374	0.00199569	0.000839808	0.00135238	0.111111	0	0	0	0	0	0	0
357	357	90	O32041	BSU27580	yrvJ	AC_Charge_0	ATGAACAAGAAATACTTTGTCCTTATTGTATGTATTATTTTCACCTCAGCGCTATTCCCGACCTTTTCATCCGTTACAGCTGCTCAAGGA	MNKKYFVLIVCIIFTSALFPTFSSVTAAQG	ATGAACAAGAAATAC	TTTGTCCTTATTGTATGTATTATTTTCACCTCAGCGCTATTCCCGACC	TTTTCATCCGTTACAGCT	GCTCAAGGA	MNKKY	FVLIVCIIFTSALFPT	FSSVTA	AQG	1.07928	Test	3428.5	20.7062	3.42264	0.933434	16.803	4.15822	5.18499	4.9131	7.02944	4.11629	224	557	3495.77	0.980757	0.00592323	0.000979082	0.000267018	0.00480667	0.0011895	0.00148322	0.00140544	0.00201084	0.0011775	0.2	0	0	0	0	0	0	0
358	358	91	O32130	BSU32340	lytH	AC_Charge_0	ATGAAAGTTTTGTTATCCGCTCTTCTTCTCCTTTTGTTTGCATTTGAGCCTTCTGCGTCTGGAGCTTCACTT	MKVLLSALLLLLFAFEPSASGASL	ATGAAA	GTTTTGTTATCCGCTCTTCTTCTCCTTTTGTTTGCA	TTTGAGCCTTCTGCGTCTGGA	GCTTCACTT	MK	VLLSALLLLLFA	FEPSASG	ASL	2.94042	Train	139.64	1551.98	1246.7	570.328	229.936	54.8885	3.45666	33.4091	29.1219	7.2035	264	296	3866.66	0.0361138	0.401375	0.322422	0.147499	0.0594662	0.0141953	0.000893964	0.00864029	0.00753155	0.00186298	0	0	0	0	0	0	0	0
359	359	92	O32150	BSU32540	bsn	AC_Charge_0	ATGACAAAAAAAGCATGGTTTCTGCCGCTCGTCTGTGTATTACTGATTTCCGGATGGCTTGCGCCAGCAGCTTCAGCAAGCGCGCAAACCACA	MTKKAWFLPLVCVLLISGWLAPAASASAQTT	ATGACAAAAAAA	GCATGGTTTCTGCCGCTCGTCTGTGTATTACTGATT	TCCGGATGGCTTGCGCCAGCAGCTTCAGCAAGCGCG	CAAACCACA	MTKK	AWFLPLVCVLLI	SGWLAPAASASA	QTT	2.14504	Test	8778.76	8012.33	1744.69	3497.58	280.345	242.84	93.3297	32.4265	89.3743	30.8721	2537	1483	22802.5	0.38499	0.351379	0.076513	0.153385	0.0122945	0.0106497	0.00409295	0.00142205	0.00391949	0.00135389	0	0	0	0	0	0	0	0
360	360	93	O32189	BSU32950	yusW	AC_Charge_0	ATGCATTTGATCAGAGCAGCCGGGGCTGTATGTCTCGCAGTGGTTCTGATTGCGGGCTGCCGTTTCAATGAAGACCAGCATCAGGCAGAAGGAGCGAATACA	MHLIRAAGAVCLAVVLIAGCRFNEDQHQAEGANT	ATGCATTTGATCAGA	GCAGCCGGGGCTGTATGTCTCGCAGTGGTTCTGATTGCGGGCTGCCGT	TTCAATGAAGACCAGCATCAGGCAGAAGGA	GCGAATACA	MHLIR	AAGAVCLAVVLIAGCR	FNEDQHQAEG	ANT	4.44927		1.95301	1.97202	148.885	233.359	40.681	13.3063	109.749	0.98262	0	1.02907	3	95	551.916	0.00353859	0.00357304	0.26976	0.422815	0.0737086	0.0241093	0.19885	0.00178038	0	0.00186454	0	0	0	0	0	0	0	0.2
361	361	94	O32258	BSU34020	yvbX	AC_Charge_0	ATGAAAAAATGGCTGATCATAGCGGTTTCACTGGCGATTGCGATTGTTCTGTTTATGTATACAAAAGGAGAAGCGAAGGCAGCCGGTATG	MKKWLIIAVSLAIAIVLFMYTKGEAKAAGM	ATGAAAAAATGG	CTGATCATAGCGGTTTCACTGGCGATTGCGATTGTTCTGTTT	ATGTATACAAAAGGAGAAGCGAAGGCA	GCCGGTATG	MKKW	LIIAVSLAIAIVLF	MYTKGEAKA	AGM	2.56795	Test	1092.71	1297.59	979.732	637.536	36.2591	226.207	9.50581	21.6176	8.03364	5.14536	285	655	4314.33	0.253274	0.300763	0.227088	0.147772	0.00840434	0.0524316	0.00220331	0.00501066	0.00186208	0.00119262	0	0	0	0	0	0	0	0
362	362	95	P40767	BSU34800	cwlO	AC_Charge_0	ATGAGAAAGAGTTTAATTACACTTGGTTTGGCTTCCGTCATCGGGACAAGCAGTTTTTTGATCCCATTTACAAGTAAAACTGCATCGGCGGCGACATTA	MRKSLITLGLASVIGTSSFLIPFTSKTASAATL	ATGAGAAAG	AGTTTAATTACACTTGGTTTGGCTTCC	GTCATCGGGACAAGCAGTTTTTTGATCCCATTTACAAGTAAAACTGCATCGGCG	GCGACATTA	MRK	SLITLGLAS	VIGTSSFLIPFTSKTASA	ATL	3		0	0	63.3189	0	0	0	0	0	0	0	0	13	63.3189	0	0	1	0	0	0	0	0	0	0	0	0	0	0	0	0	0	0
363	363	96	O32211	BSU33410	yvgO	AC_Charge_0	ATGAAACGTATTCGTATCCCAATGACACTTGCTCTTGGTGCCGCTTTGACAATTGCCCCTTTGTCCTTTGCTTCCGCTGCGTCTAAT	MKRIRIPMTLALGAALTIAPLSFASAASN	ATGAAACGTATTCGTATCCCAATGACA	CTTGCTCTTGGTGCCGCTTTGACAATTGCCCCTTTG	TCCTTTGCTTCCGCT	GCGTCTAAT	MKRIRIPMT	LALGAALTIAPL	SFASA	ASN	1.02483	Train	353.494	1.97202	0	0	0	0	0	0.98262	0	0	0	7	356.449	0.991711	0.00553241	0	0	0	0	0	0.00275669	0	0	0.111111	0	0	0	0	0	0	0
364	364	97	O34986	BSU35040	yvnB	AC_Charge_0	ATGAGGAAATACACGGTTATTGCTTCTATATTACTGTCTTTTCTTTCCGTTTTGTCTGGCGGCCATCATGAATCGAAAGCTTTTCCTGTT	MRKYTVIASILLSFLSVLSGGHHESKAFPV	ATGAGGAAATACACG	GTTATTGCTTCTATATTACTGTCTTTTCTTTCCGTTTTG	TCTGGCGGCCATCATGAATCGAAAGCT	TTTCCTGTT	MRKYT	VIASILLSFLSVL	SGGHHESKA	FPV	4.95961	Test	77.1437	9.86011	75.2981	404.177	541.234	47.4037	181.474	35.3743	51.2145	22.6396	245	1118	1445.82	0.0533564	0.00681974	0.0520799	0.279549	0.374344	0.0327867	0.125517	0.0244666	0.0354224	0.0156586	0	0	0	0	0	0	0	0
365	365	98	O34310	BSU34950	pelC	AC_Charge_0	ATGAAAAAAATCGTGTCTATCCTATTTATGTTCGGTTTGGTTATGGGTTTCAGCCAGTTTCAGCCATCAACCGTTTTTGCAGCTTCCCCG	MKKIVSILFMFGLVMGFSQFQPSTVFAASP	ATGAAAAAA	ATCGTGTCTATCCTATTTATGTTCGGTTTGGTTATG	GGTTTCAGCCAGTTTCAGCCATCAACCGTTTTTGCA	GCTTCCCCG	MKK	IVSILFMFGLVM	GFSQFQPSTVFA	ASP	1.65126	Train	287.092	221.852	66.7415	0	0	0.831644	0	0	1.00421	1.02907	116	59	578.551	0.496226	0.383462	0.11536	0	0	0.00143746	0	0	0.00173573	0.00177871	0	0	0	0	0	0	0	0
366	366	99	O34735	BSU34940	yvpB	AC_Charge_0	ATGAAAACACTGCGAACTCTATGTGTCCTGATGATTCTTTCAGGCGTTATTTTTTTCGGACTTAAAATAGATGCAGCTCCTATA	MKTLRTLCVLMILSGVIFFGLKIDAAPI	ATGAAAACACTGCGA	ACTCTATGTGTCCTGATGATTCTTTCAGGCGTTATTTTTTTCGGACTT	AAAATAGATGCA	GCTCCTATA	MKTLR	TLCVLMILSGVIFFGL	KIDA	API	3		0	0	121.504	0	0	0	0	0	0	0	1	40	121.504	0	0	1	0	0	0	0	0	0	0	0	0	0	0	0	0	0	0
367	367	100	P39607	BSU38080	ywcI	AC_Charge_0	ATGAAACGTTTGCTTGTATCTTTACGGGTGTGGATGGTCTTTTTGATGAACTGGGTGACGCCGGACAGAAAAACTGCGGCTGCCGCGGTCTAT	MKRLLVSLRVWMVFLMNWVTPDRKTAAAAVY	ATGAAACGT	TTGCTTGTATCTTTACGGGTGTGGATGGTCTTTTTGATGAACTGGGTGACG	CCGGACAGAAAAACTGCGGCTGCC	GCGGTCTAT	MKR	LLVSLRVWMVFLMNWVT	PDRKTAAA	AVY	6.48585	Test	74.2142	89.727	16.2576	453.649	482.865	627.06	405.293	172.941	595.494	298.431	257	1915	3215.93	0.0230771	0.0279008	0.00505532	0.141063	0.150148	0.194985	0.126027	0.0537764	0.18517	0.0927976	0	0	0	0	0	0	0	0
368	368	101	P39632	BSU37800	yweA	AC_Charge_0	ATGCTAAAAAGAACTTCATTCGTATCTTCATTATTCATCAGTTCAGCTGTTTTACTATCAATCTTACTTCCTTCGGGCCAAGCTCATGCACAGTCTGCA	MLKRTSFVSSLFISSAVLLSILLPSGQAHAQSA	ATGCTAAAAAGAACTTCATTCGTATCTTCA	TTATTCATCAGTTCAGCTGTTTTACTATCAATCTTA	CTTCCTTCGGGCCAAGCTCATGCA	CAGTCTGCA	MLKRTSFVSS	LFISSAVLLSIL	LPSGQAHA	QSA	2.21062	Test	5303.39	5173.6	2192.2	1274.14	703.958	76.5113	63.9482	95.3141	24.1009	28.814	1150	1614	14936	0.355075	0.346385	0.146773	0.0853067	0.0471317	0.00512262	0.00428149	0.00638151	0.00161362	0.00192917	0.3	0	0	0	0	0.1	0	0
369	369	102	P71047	BSU37580	ywgB	AC_Charge_0	ATGAAAATGAAATCAGGAATGGAGCAGGCGGTTTCTGTGCTGCTGTTACTGTCACGGCTGCCGGTACAGGCTTCTTTGACGTCACAT	MKMKSGMEQAVSVLLLLSRLPVQASLTSH	ATGAAAATGAAATCAGGAATGGAGCAG	GCGGTTTCTGTGCTGCTGTTACTGTCACGGCTG	CCGGTACAGGCTTCTTTG	ACGTCACAT	MKMKSGMEQ	AVSVLLLLSRL	PVQASL	TSH	7.81496	Train	7.81202	4.93005	3.42264	326.702	345.788	438.276	186.659	1729.41	1203.04	695.652	418	209	4941.69	0.00158084	0.000997645	0.000692606	0.0661114	0.0699736	0.0886895	0.0377724	0.349963	0.243447	0.140772	0.222222	0	0	0	0.111111	0	0.111111	0
370	370	103	O32277	BSU36770	ywmB	AC_Charge_0	ATGAAGAAAAAACAAGTAAGCCACGCTATTATCATTTCCGTCATGTTAAGCTTCGTCATTGCTGTTTTCCATACCATTCATGCGAGTGAATTAACGCCG	MKKKQVSHAIIISVMLSFVIAVFHTIHASELTP	ATGAAGAAAAAACAAGTAAGCCACGCT	ATTATCATTTCCGTCATGTTAAGCTTCGTCATTGCTGTTTTC	CATACCATTCATGCGAGTGAA	TTAACGCCG	MKKKQVSHA	IIISVMLSFVIAVF	HTIHASE	LTP	4.57729		15.624	133.111	47.917	126.947	182.18	16.6329	6.04915	112.019	1.00421	8.23257	187	533	649.717	0.0240475	0.204876	0.0737506	0.195388	0.280399	0.0256002	0.00931044	0.172411	0.0015456	0.012671	0.111111	0.111111	0	0	0	0	0	0.111111
371	371	104	P70960	BSU36740	ywmC	AC_Charge_0	ATGAAGAAAAGATTTTCACTGATCATGATGACAGGATTGCTTTTTGGATTAACTTCACCTGCTTTTGCAGCTAGCAAC	MKKRFSLIMMTGLLFGLTSPAFAASN	ATGAAGAAAAGATTTTCA	CTGATCATGATGACAGGATTGCTTTTTGGATTAACT	TCACCTGCTTTTGCA	GCTAGCAAC	MKKRFS	LIMMTGLLFGLT	SPAFA	ASN	2.35728	Train	163.076	254.391	450.933	0	0	0	0	0	1.00421	2.05814	30	146	871.462	0.187129	0.291913	0.517444	0	0	0	0	0	0.00115232	0.00236171	0.166667	0	0	0	0	0.166667	0	0
372	372	105	P70961	BSU36730	ywmD	AC_Charge_0	ATGAAAAAATTGCTGGCTGCCGGTATCATTGGATTGTTGACTGTTTCCATTGCCTCCCCGTCTTTTGCCGCTAGCTGC	MKKLLAAGIIGLLTVSIASPSFAASC	ATGAAAAAA	TTGCTGGCTGCCGGTATCATTGGATTGTTGACTGTT	TCCATTGCCTCCCCGTCTTTTGCC	GCTAGCTGC	MKK	LLAAGIIGLLTV	SIASPSFA	ASC	1.58707	Train	504.852	555.124	1.71132	2.8003	0.884369	2.49493	2.59249	1.96524	0	2.05814	454	112	1074.48	0.469856	0.516643	0.00159269	0.00260619	0.000823064	0.00232198	0.00241278	0.00182901	0	0.00191547	0	0	0	0	0	0	0	0
373	373	106	P94576	BSU36460	ywoF	AC_Charge_0	ATGAGAAAATGGTATTTTATTCTTTTGGCGGGTGTTTTAACGTCTGTCATCCTCGCTTTCGTTTATGATAAGACAAAAGCGAATCCTCAC	MRKWYFILLAGVLTSVILAFVYDKTKANPH	ATGAGAAAATGGTAT	TTTATTCTTTTGGCGGGTGTTTTAACGTCTGTCATCCTCGCTTTCGTTTAT	GATAAGACAAAAGCG	AATCCTCAC	MRKWY	FILLAGVLTSVILAFVY	DKTKA	NPH			0	0	0	0	0	0	0	0	0	0	0	10	0											0	0	0	0	0	0	0	0
374	374	107	P96729	BSU35970	ywsB	AC_Charge_0	ATGAACAAACCAACAAAACTATTTTCAACATTAGCACTTGCGGCTGGAATGACTGCGGCGGCTGCTGGCGGCGCTGGCACGATCCATGCTCAACAGCCA	MNKPTKLFSTLALAAGMTAAAAGGAGTIHAQQP	ATGAACAAACCAACAAAA	CTATTTTCAACATTAGCACTTGCGGCTGGAATGACT	GCGGCGGCTGCTGGCGGCGCTGGCACGATCCATGCT	CAACAGCCA	MNKPTK	LFSTLALAAGMT	AAAAGGAGTIHA	QQP	1.95724	Test	1880.74	1146.73	381.625	304.3	51.2934	68.1948	6.91331	16.7045	8.03364	13.3779	837	522	3877.92	0.484988	0.295708	0.0984097	0.0784699	0.013227	0.0175854	0.00178274	0.00430761	0.00207164	0.00344977	0.333333	0	0	0	0	0	0	0
375	375	108	P37490	BSU40580	yybN	AC_Charge_0	ATGAATAAATTCCTGAAGAGCAATTTCCGTTTCCTTCTTGCGGCTGCTTTAGGCATATCATTACTTGCTAGTAGTAATTTTATAAAAGCCAGCAATTGT	MNKFLKSNFRFLLAAALGISLLASSNFIKASNC	ATGAATAAATTCCTGAAGAGCAATTTCCGT	TTCCTTCTTGCGGCTGCTTTAGGCATATCATTACTT	GCTAGTAGTAATTTTATAAAAGCC	AGCAATTGT	MNKFLKSNFR	FLLAAALGISLL	ASSNFIKA	SNC	3.69088		5.85902	0.986011	94.9783	246.427	0.884369	0	1.72833	0	0	0	15	79	350.863	0.0166989	0.00281025	0.270699	0.702345	0.00252055	0	0.00492594	0	0	0	0.3	0	0	0	0	0.2	0	0
376	376	109	Q45606	BSU40270	yycP	AC_Charge_0	ATGAAAAAGTGGATGATTACCATCGCCATGCTGATTCTCGCAGGAATCGCACTATTTGTCTTCATTTCTCCTCTCAAAAGCCATAGCACC	MKKWMITIAMLILAGIALFVFISPLKSHST	ATGAAAAAGTGGATGATTACCATCGCCATG	CTGATTCTCGCAGGAATCGCACTATTTGTCTTCATT	TCTCCTCTCAAAAGC	CATAGCACC	MKKWMITIAM	LILAGIALFVFI	SPLKS	HST	6.49495		0.976503	1.97202	0.855661	31.7368	0	77.3429	111.477	52.0789	0	0	0	134	276.44	0.00353242	0.00713364	0.00309529	0.114805	0	0.279782	0.40326	0.188391	0	0	0	0.1	0	0	0	0	0	0
377	377	110	O34918	BSU18630	exlX	AC_Charge_0	ATGAAAAAGATCATGAGTGCATTTGTTGGTATGGTTTTGTTGACGATCTTCTGTTTTTCCCCGCAAGCTTCGGCAGCATATTTT	MKKIMSAFVGMVLLTIFCFSPQASAAYF	ATGAAAAAGATCATGAGT	GCATTTGTTGGTATGGTTTTGTTGACGATCTTCTGT	TTTTCCCCGCAAGCTTCGGCA	GCATATTTT	MKKIMS	AFVGMVLLTIFC	FSPQASA	AYF	3.68073		0.976503	58.1746	0	0	0	0	0	0.98262	18.0757	0	0	144	78.2095	0.0124857	0.743831	0	0	0	0	0	0.012564	0.231119	0	0.166667	0	0	0	0	0	0	0
378	378	111	O31487	BSU04290	ydaL	AC_Charge_0	ATGCTATGCGTCATGATGCTTCTATTTTCAGCTATTGCGTCTTTTCCCGTTTCTGCGCAAGCGGCGCCTCAG	MLCVMMLLFSAIASFPVSAQAAPQ	ATG	CTATGCGTCATGATGCTTCTATTTTCAGCTATTGCG	TCTTTTCCCGTTTCTGCGCAAGCG	GCGCCTCAG	M	LCVMMLLFSAIA	SFPVSAQA	APQ	4.18074	Train	0.976503	0	702.497	1057.58	1.76874	529.757	9.50581	1.96524	5.02103	0	454	195	2309.07	0.000422898	0	0.304234	0.458011	0.000765995	0.229424	0.00411672	0.000851095	0.00217448	0	0	0	0	0	0	0	0	0
379	379	112	P40406	BSU01660	nagZ	AC_Charge_0	ATGAGACCTGTCTTTCCGCTTATCCTTTCAGCCGTTCTCTTTCTTTCATGCTTTTTCGGGGCCAGACAGACAGAAGCCTCTGCATCCCCTTTC	MRPVFPLILSAVLFLSCFFGARQTEASASPF	ATGAGACCTGTCTTTCCG	CTTATCCTTTCAGCCGTTCTCTTTCTTTCATGCTTT	TTCGGGGCCAGACAGACAGAAGCCTCTGCA	TCCCCTTTC	MRPVFP	LILSAVLFLSCF	FGARQTEASA	SPF	2.81985	Train	0	444.691	0.855661	290.298	0.884369	1.66329	1.72833	0	0	1.02907	199	89	741.15	0	0.600001	0.0011545	0.391686	0.00119324	0.0022442	0.00233196	0	0	0.00138848	0.333333	0	0	0	0	0.166667	0	0
380	380	113	P94356	BSU38850	yxkC	AC_Charge_0	ATGCGACATAAAATCATTACGTTTATTCTCGCAGTTGTTGTCATCATTATTATCGGTAATATGATTGGCGGCGGAGGCGGCTCAGAAGCCACTTCCCAT	MRHKIITFILAVVVIIIIGNMIGGGGGSEATSH	ATGCGACATAAAATCATT	ACGTTTATTCTCGCAGTTGTTGTCATCATTATTATC	GGTAATATGATTGGCGGCGGAGGCGGCTCAGAAGCC	ACTTCCCAT	MRHKII	TFILAVVVIIII	GNMIGGGGGSEA	TSH	5.06222	Train	0	0	0	3.73374	360.822	5.82151	0	0.98262	2.00841	2.05814	43	142	375.427	0	0	0	0.00994531	0.961099	0.0155064	0	0.00261734	0.00534967	0.00548214	0	0	0	0	0	0	0	0.166667
381	381	114	O31488	BSU04310	ydaN	AC_Charge_0	ATGAAACAAATAATGATTTTTCTCACAAGCTTCATGCTGCTGGCGATGACTGGACAAACGGCTCTTGCCGCAAGCGTA	MKQIMIFLTSFMLLAMTGQTALAASV	ATGAAACAA	ATAATGATTTTTCTCACAAGCTTCATGCTGCTGGCG	ATGACTGGACAAACGGCTCTTGCC	GCAAGCGTA	MKQ	IMIFLTSFMLLA	MTGQTALA	ASV			0	0	0	0	0	0	0	0	0	0	0	21	0											0	0	0	0	0	0	0	0
382	382	115	O32200	BSU33110	liaG	AC_Charge_0	ATGAAAAAAATGCTTGGCAAACTGTTGATCACTGCCGGTATTCTGGTTTTTTTCGCCGTCGTCGTAAAAGATGTGTTTGCTGCAGGCCTA	MKKMLGKLLITAGILVFFAVVVKDVFAAGL	ATGAAAAAAATGCTTGGCAAA	CTGTTGATCACTGCCGGTATTCTGGTTTTTTTCGCC	GTCGTCGTAAAAGATGTGTTTGCT	GCAGGCCTA	MKKMLGK	LLITAGILVFFA	VVVKDVFA	AGL	5.98594		0	0	0.855661	22.4024	1.76874	4.15822	6.04915	8.84358	0	6.17443	15	333	50.2522	0	0	0.0170273	0.4458	0.0351972	0.082747	0.120376	0.175984	0	0.122869	0.142857	0	0	0	0	0	0.142857	0
383	383	116	O07909	BSU26930	yraI	AC_Charge_0	ATGAATAAGTTAAAGAGGCTAAGTATGCTAACGGTGATGATTGCATCTGTGTTCATTTTTTCTAGCCATGCACTTGCGGCTCAGTAT	MNKLKRLSMLTVMIASVFIFSSHALAAQY	ATGAATAAGTTAAAGAGGCTAAGTATG	CTAACGGTGATGATTGCATCTGTGTTCATTTTTTCT	AGCCATGCACTTGCG	GCTCAGTAT	MNKLKRLSM	LTVMIASVFIFS	SHALA	AQY	2.34539	Test	1508.7	2922.54	1512.81	515.256	67.212	36.5923	6.91331	58.9572	67.2817	9.26164	1283	1128	6705.52	0.224993	0.435841	0.225607	0.0768406	0.0100234	0.00545705	0.00103099	0.00879234	0.0100338	0.0013812	0.222222	0	0	0	0	0	0	0
384	384	117	Q45607	BSU40280	yycO	AC_Charge_0	ATGAAGTTGAAGAAACGAGTGTCGATGTTTTTGGTAGCGCTCACAATGTGCGGCGGCCTGTTTGTTACTCCCGCCAAAGCCGTATCGACC	MKLKKRVSMFLVALTMCGGLFVTPAKAVST	ATGAAGTTGAAGAAACGAGTGTCGATG	TTTTTGGTAGCGCTCACAATGTGCGGCGGCCTGTTTGTT	ACTCCCGCCAAAGCC	GTATCGACC	MKLKKRVSM	FLVALTMCGGLFV	TPAKA	VST	2.22523	Train	313.457	165.65	217.338	133.481	0	1.66329	0.864164	0.98262	0	0	186	97	833.436	0.376102	0.198755	0.260773	0.160158	0	0.0019957	0.00103687	0.001179	0	0	0.111111	0	0	0	0	0	0	0
385	385	118	P37566	BSU00720	yacD	AC_Charge_0	ATGAAATCAAGAACAATCTGGACCATTATTTTAGGGGCGCTGTTGGTTTGCTGTATTGCTGTTGCATATACGCTGACGAAATCCCAAGCCGGCGCATCGTCATCC	MKSRTIWTIILGALLVCCIAVAYTLTKSQAGASSS	ATGAAATCAAGAACA	ATCTGGACCATTATTTTAGGGGCGCTGTTGGTTTGC	TGTATTGCTGTTGCATATACGCTGACGAAATCCCAAGCCGGCGCA	TCGTCATCC	MKSRT	IWTIILGALLVC	CIAVAYTLTKSQAGA	SSS	5.64641	Test	1.95301	8.8741	135.194	57.8729	316.604	173.814	33.7024	205.368	11.0463	16.4651	178	1028	960.893	0.00203249	0.00923526	0.140697	0.0602283	0.329489	0.180887	0.035074	0.213726	0.0114958	0.0171352	0.2	0	0	0	0	0	0	0
386	386	119	P54525	BSU24190	yqiI	AC_Charge_0	ATGAGAATGTTATGGAGGAGCTTGGCGCTGTGCGGATTGGCTTTGACGCTCGCGCCTTGTGCACAGGCAGCAACCCCG	MRMLWRSLALCGLALTLAPCAQAATP	ATGAGAATGTTATGGAGG	AGCTTGGCGCTGTGCGGATTGGCTTTGACGCTCGCG	CCTTGTGCACAGGCA	GCAACCCCG	MRMLWR	SLALCGLALTLA	PCAQA	ATP	2.06089	Train	1415.93	3088.19	315.739	370.573	3.53748	136.39	1.72833	9.8262	4.01682	4.11629	379	276	5350.04	0.264658	0.577227	0.0590161	0.0692655	0.000661205	0.0254932	0.000323049	0.00183666	0.000750802	0.000769393	0	0	0	0	0	0	0	0
387	387	120	P54422	BSU18410	ggt	AC_Charge_0	ATGAAAAGAACGTGGAACGTCTGTTTAACAGCTCTGCTTAGTGTTCTGTTAGTCGCTGGAAGTGTCCCTTTTCACGCGGAAGCTGCGTCCCCG	MKRTWNVCLTALLSVLLVAGSVPFHAEAASP	ATGAAAAGAACGTGGAAC	GTCTGTTTAACAGCTCTGCTTAGTGTTCTGTTAGTCGCTGGAAGTGTC	CCTTTTCACGCGGAAGCT	GCGTCCCCG	MKRTWN	VCLTALLSVLLVAGSV	PFHAEA	ASP	2		0	11.8321	0	0	0	0	0	0	0	0	0	4	11.8321	0	1	0	0	0	0	0	0	0	0	0.166667	0	0	0	0	0	0	0
388	388	121	Q59HN7	BSU06839	phrH	AC_Charge_0	ATGCCTATTAAGAAAAAAGTGATGATGTGTCTGGCTGTTACTCTAGTTTTCGGAAGCATGTCGTTTCCAACCCTGACAAACTCCGGTGGATTTAGCGGA	MPIKKKVMMCLAVTLVFGSMSFPTLTNSGGFSG	ATGCCTATTAAGAAAAAAGTGATGATG	TGTCTGGCTGTTACTCTAGTTTTCGGAAGCATG	TCGTTTCCAACCCTGACAAACTCCGGTGGA	TTTAGCGGA	MPIKKKVMM	CLAVTLVFGSM	SFPTLTNSGG	FSG	3.0782	Train	0.976503	0.986011	322.584	0.933434	0	0	5.18499	0	0	1.02907	48	180	331.694	0.00294399	0.00297265	0.972535	0.00281414	0	0	0.0156318	0	0	0.00310247	0.111111	0	0	0	0	0	0	0
389	389	122	O32284	BSU38790	yxzE	AC_Charge_0	ATGATTGTGATCATCTTATTGTTTATATCTATTATTGTTTTTCTTTCAGTCATTCAGCCGCAGCCCTCG	MIVIILLFISIIVFLSVIQPQPS	ATGATTGTG	ATCATCTTATTGTTTATATCTATTATTGTTTTTCTT	TCAGTCATTCAGCCG	CAGCCCTCG	MIV	IILLFISIIVFL	SVIQP	QPS	5.90461	Train	1.95301	5.91607	100.968	160.551	572.187	246.998	287.767	68.7834	110.463	79.2385	143	826	1634.82	0.00119463	0.00361878	0.0617608	0.0982067	0.349999	0.151086	0.176023	0.0420739	0.0675685	0.0484691	0	0	0	0	0	0	0	0
390	390	123	O05411	BSU26820	yrpD	AC_Charge_0	ATGATGAAAAAAGGTCTGCTTGCGGGTGCGCTTACGGCAACCGTGCTTTTTGGCACATGTGCAGTAGATGTACCGGGTATTATTAGTCCAAAAACCGCAGAAGCTGCATCACAG	MMKKGLLAGALTATVLFGTCAVDVPGIISPKTAEAASQ	ATGATGAAAAAAGGT	CTGCTTGCGGGTGCGCTTACGGCAACCGTGCTTTTT	GGCACATGTGCAGTAGATGTACCGGGTATTATTAGTCCAAAAACCGCAGAAGCT	GCATCACAG	MMKKG	LLAGALTATVLF	GTCAVDVPGIISPKTAEA	ASQ	1.83568	Test	2650.23	2850.56	589.55	263.229	21.2249	14.9696	11.2341	26.5307	10.0421	8.23257	1143	422	6445.8	0.411156	0.442235	0.0914627	0.0408372	0.00329282	0.00232238	0.00174286	0.00411597	0.00155792	0.0012772	0.2	0	0	0	0	0	0.2	0
391	391	124	Q45071	BSU18160	xynD	AC_Charge_0	ATGAGGAAAAAGTGTAGCGTATGTTTATGGATTCTAGTTTTATTATTGAGCTGCTTATCTGGGAAGTCTGCGTATGCTGCCACTAGT	MRKKCSVCLWILVLLLSCLSGKSAYAATS	ATGAGGAAAAAGTGTAGC	GTATGTTTATGGATTCTAGTTTTATTATTGAGCTGC	TTATCTGGGAAGTCTGCGTATGCT	GCCACTAGT	MRKKCS	VCLWILVLLLSC	LSGKSAYA	ATS	2.85896	Test	1608.3	2050.9	2045.88	2062.89	364.36	39.0873	187.524	41.27	15.0631	17.4942	1246	2006	8432.78	0.19072	0.243206	0.242611	0.244628	0.0432076	0.00463516	0.0222375	0.004894	0.00178625	0.00207455	0.166667	0	0.166667	0	0	0	0	0
392	392	125	O06748	BSU11040	yitM	AC_Charge_0	ATGAAGAAGGCGTTTCTAGTATTTTTGTCGGTTGTATTGGTGACGACTGTGTTTTTGGTGAAGCAGCAAGAAAGTGTGGCACAGGCAGCACAGCTT	MKKAFLVFLSVVLVTTVFLVKQQESVAQAAQL	ATGAAGAAG	GCGTTTCTAGTATTTTTGTCGGTTGTATTGGTGACGACTGTGTTTTTG	GTGAAGCAGCAAGAAAGTGTGGCACAGGCA	GCACAGCTT	MKK	AFLVFLSVVLVTTVFL	VKQQESVAQA	AQL	3.19238		0	37.4684	211.348	0	43.3341	0	0	0	0	1.02907	81	94	293.18	0	0.1278	0.720883	0	0.147807	0	0	0	0	0.00351004	0	0	0	0	0	0	0	0
393	393	126	O05213	BSU01670	amiE	AC_Charge_0	ATGAAAACAAAGACACTGTTCATATTCAGTGCCATTTTAACCCTATCGATATTTGCGCCAAATGAAACCTTCGCACAAACAGCA	MKTKTLFIFSAILTLSIFAPNETFAQTA	ATGAAAACAAAGACA	CTGTTCATATTCAGTGCCATTTTAACCCTATCGATA	TTTGCGCCAAATGAAACCTTCGCA	CAAACAGCA	MKTKT	LFIFSAILTLSI	FAPNETFA	QTA	1.95017	Test	2806.47	1578.6	761.538	358.439	160.071	83.1644	10.37	8.84358	8.03364	8.23257	653	957	5783.76	0.485232	0.272937	0.131668	0.0619733	0.0276759	0.0143789	0.00179294	0.00152904	0.001389	0.00142339	0	0	0	0	0	0	0	0
394	394	127	P38425	BSU25520	yqxA	AC_Charge_0	ATGATTGCATACTTTGGAAAGTGCTTACTGCTTGTCACGATCATGTTTTTAGGCGTTCTGTTCGGCATGCAGCAGGCAAACCACGGG	MIAYFGKCLLLVTIMFLGVLFGMQQANHG	ATGATTGCATACTTTGGAAAG	TGCTTACTGCTTGTCACGATCATGTTTTTAGGCGTTCTGTTC	GGCATGCAGCAGGCA	AACCACGGG	MIAYFGK	CLLLVTIMFLGVLF	GMQQA	NHG	6.53951	Test	26.3656	14.7902	39.3604	339.77	469.6	338.479	955.766	560.093	182.765	119.372	251	789	3046.36	0.00865478	0.00485503	0.0129205	0.111533	0.154151	0.111109	0.31374	0.183856	0.0599946	0.0391852	0.142857	0.142857	0	0	0	0.142857	0.142857	0
395	395	128	P94431	BSU03940	ycnI	AC_Charge_0	ATGTTGAAAAAAATCGCATTGACACTATGTCCGGCTATTGTCGGCTCCCTCTTATTCTTTACGGCCCCTGCCAGCGCGCATGTTTCT	MLKKIALTLCPAIVGSLLFFTAPASAHVS	ATGTTGAAAAAAATC	GCATTGACACTATGTCCGGCTATTGTCGGCTCCCTCTTATTCTTTACG	GCCCCTGCCAGCGCG	CATGTTTCT	MLKKI	ALTLCPAIVGSLLFFT	APASA	HVS	2.97099	Test	4914.74	12540.1	9321.57	8233.83	4075.17	499.818	146.908	316.404	70.2944	103.936	6542	4329	40222.8	0.122188	0.311766	0.231749	0.204706	0.101315	0.0124263	0.00365236	0.00786628	0.00174763	0.00258402	0	0	0	0	0	0	0	0
396	396	129	O05391	BSU27750	bofC	AC_Charge_0	ATGAAACGATTCAGCACGGCGTATCTTTTGCTGGGCATTCTTTGCTCAGCGGCAGTATTTTTAATAGGAGCTCCTTCCCGCGCACTTGGCGCGCCCGTG	MKRFSTAYLLLGILCSAAVFLIGAPSRALGAPV	ATGAAACGATTCAGCACGGCGTAT	CTTTTGCTGGGCATTCTTTGCTCAGCGGCAGTATTTTTAATA	GGAGCTCCTTCCCGCGCACTTGGC	GCGCCCGTG	MKRFSTAY	LLLGILCSAAVFLI	GAPSRALG	APV	1.61083	Train	1298.75	1510.57	4.2783	3.73374	5.30621	5.82151	6.04915	7.86096	4.01682	4.11629	309	263	2850.5	0.455621	0.529931	0.0015009	0.00130985	0.0018615	0.00204228	0.00212214	0.00275775	0.00140916	0.00144406	0.125	0.125	0	0	0	0.125	0	0
397	397	130	P42293	BSU39330	abnB	AC_Charge_0	ATGTTCAACCGATTGTTCCGTGTATGTTTTCTTGCAGCTCTTATCATGGCCTTCACCCTCCCAAACTCCGTCTATGCACAAACTCCT	MFNRLFRVCFLAALIMAFTLPNSVYAQTP	ATGTTCAACCGATTGTTCCGT	GTATGTTTTCTTGCAGCTCTTATCATGGCCTTC	ACCCTCCCAAACTCCGTCTATGCA	CAAACTCCT	MFNRLFR	VCFLAALIMAF	TLPNSVYA	QTP	2.02838	Train	842.722	1287.73	551.046	7.46748	4.42184	2.49493	39.7516	4.9131	3.01262	10.2907	823	199	2753.85	0.306016	0.467611	0.2001	0.00271165	0.0016057	0.00090598	0.0144349	0.00178408	0.00109396	0.00373685	0.142857	0	0	0	0	0.285714	0	0
398	398	131	P71014	BSU31080	bslA	AC_Charge_0	ATGAAACGCAAATTATTATCTTCTTTGGCAATTAGTGCATTAAGTCTCGGGTTACTCGTTTCTGCACCTACAGCTTCTTTCGCGGCTAGCTCT	MKRKLLSSLAISALSLGLLVSAPTASFAASS	ATGAAACGCAAA	TTATTATCTTCTTTGGCAATTAGTGCATTAAGTCTCGGGTTACTCGTT	TCTGCACCTACAGCTTCTTTCGCG	GCTAGCTCT	MKRK	LLSSLAISALSLGLLV	SAPTASFA	ASS	1.55843	Train	546.842	154.804	145.462	1.86687	0.884369	0	0.864164	0.98262	0	1.02907	416	124	852.735	0.64128	0.181538	0.170583	0.00218927	0.0010371	0	0.0010134	0.00115232	0	0.00120679	0	0	0	0	0	0	0	0
399	399	132	P54587	BSU09030	yhcC	AC_Charge_0	ATGGCCATTATTATAGCAATAATTGCTGCTGTCATTGTCATTGCGGCCCTTATTACATTTAACGTCCGCAACGCCTCACCTGGA	MAIIIAIIAAVIVIAALITFNVRNASPG	ATG	GCCATTATTATAGCAATAATTGCTGCTGTCATTGTCATTGCGGCCCTTATTACATTT	AACGTCCGCAACGCC	TCACCTGGA	M	AIIIAIIAAVIVIAALITF	NVRNA	SPG	6.8957	Test	13.671	1090.53	296.914	560.994	1883.71	1012.11	1819.93	1793.28	2648.09	1589.92	1127	821	12709.1	0.00107569	0.0858066	0.0233623	0.044141	0.148217	0.0796365	0.143199	0.141102	0.208361	0.1251	0	0	0	0	0	0	0	0
400	400	133	O34841	BSU18380	iseA	AC_Charge_0	ATGAAAAAATGTCTTCTATTTCTAACAACCATTGCACTTATTCTGTCATTAAGCACAAATGCATTTGCGGCGAATACA	MKKCLLFLTTIALILSLSTNAFAANT	ATGAAAAAA	TGTCTTCTATTTCTAACAACCATTGCACTTATTCTG	TCATTAAGCACAAATGCATTTGCG	GCGAATACA	MKK	CLLFLTTIALIL	SLSTNAFA	ANT	1.98779		121.086	6.90208	113.803	0	0	0	0.864164	0	0	0	83	39	242.655	0.499005	0.0284439	0.46899	0	0	0	0.00356128	0	0	0	0	0	0	0	0	0	0	0
401	401	134	C0H426	BSU18908	yozY	AC_Charge_0	ATGAACCTTCGAAAAATTTTATTGAGTTCTGCTTTATCATTAGGTATGCTGGTATCTGCTGCTCCTGTCTTGGCAACAAGTTCT	MNLRKILLSSALSLGMLVSAAPVLATSS	ATGAACCTTCGAAAA	ATTTTATTGAGTTCTGCTTTATCATTAGGTATGCTG	GTATCTGCTGCTCCTGTCTTGGCA	ACAAGTTCT	MNLRK	ILLSSALSLGML	VSAAPVLA	TSS	2.09743	Test	18918.8	17855.7	7545.22	4466.48	920.628	323.51	117.526	225.02	84.3532	97.7618	5320	3316	50554.9	0.374222	0.353193	0.149248	0.0883491	0.0182104	0.00639917	0.00232473	0.004451	0.00166855	0.00193377	0.2	0	0	0	0	0	0	0
402	402	1	P04189	BSU10300	aprE	AC_Charge_+3	ATGAGAAGCAAAAAATTGTGGATCAGCTTGTTGTTTGCGTTAACGTTAATCTTTACGATGGCGTTCAGCAACATGTCTGCGCAGGCTCGTAAGAAA	MRSKKLWISLLFALTLIFTMAFSNMSAQARKK	ATGAGAAGCAAAAAA	TTGTGGATCAGCTTGTTGTTTGCGTTAACGTTAATC	TTTACGATGGCGTTCAGCAACATGTCTGCGCAGGCT	CGTAAGAAA	MRSKK	LWISLLFALTLI	FTMAFSNMSAQA	RKK	3.05481		183.583	158.748	65.0302	0	160.071	69.0265	5.18499	0	1.00421	1.02907	255	81	643.676	0.28521	0.246627	0.101029	0	0.248682	0.107238	0.00805527	0	0.00156011	0.00159874	0.2	0	0	0	0	0	0	0
403	403	2	P53001	BSU22370	aspB	AC_Charge_+3	ATGAAACTGGCAAAAAGAGTATCCGCATTAACACCATCAACCACACTGGCAATCACAGCGAAAGCGAAAAAGAGA	MKLAKRVSALTPSTTLAITAKAKKR	ATGAAACTGGCAAAAAGA	GTATCCGCATTAACACCATCAACCACACTGGCAATC	ACAGCGAAAGCG	AAAAAGAGA	MKLAKR	VSALTPSTTLAI	TAKA	KKR	7		0	0	0	0	0	0	4.32082	0	0	0	0	40	4.32082	0	0	0	0	0	0	1	0	0	0	0	0.166667	0	0	0	0	0	0
404	404	3	P10475	BSU18130	eglS	AC_Charge_+3	ATGAAACGGTCAATCTCTATTTTTATTACGTGTTTATTGATTACGTTATTGACAATGGGCGGCATGATAGCTTCGCCGGCATCAGCAAGAAAAAGA	MKRSISIFITCLLITLLTMGGMIASPASARKR	ATGAAACGGTCAATC	TCTATTTTTATTACGTGTTTATTGATTACGTTATTG	ACAATGGGCGGCATGATAGCTTCGCCGGCATCAGCA	AGAAAAAGA	MKRSI	SIFITCLLITLL	TMGGMIASPASA	RKR	5.16163		0	7.88809	0	0	85.7838	0	19.0116	0	1.00421	0	0	30	113.688	0	0.0693838	0	0	0.754556	0	0.167227	0	0.00883302	0	0.2	0	0	0	0	0	0	0
405	405	4	P04957	BSU39070	bglS	AC_Charge_+3	ATGCCTTATCTGAAACGAGTGTTGCTGCTTCTTGTCACTGGATTGTTTATGAGTTTGTTTGCAGTCACTGCTACTGCCTCAGCTCGTCGTAGG	MPYLKRVLLLLVTGLFMSLFAVTATASARRR	ATGCCTTATCTGAAACGA	GTGTTGCTGCTTCTTGTCACTGGATTGTTTATGAGTTTGTTT	GCAGTCACTGCTACTGCCTCAGCT	CGTCGTAGG	MPYLKR	VLLLLVTGLFMSLF	AVTATASA	RRR	7.68693	Train	11.718	4.93005	9.41227	193.221	625.249	719.372	216.905	2150.95	1020.27	818.112	577	254	5770.15	0.0020308	0.000854407	0.0016312	0.0334863	0.108359	0.124671	0.0375909	0.372773	0.176819	0.141784	0.166667	0	0	0	0	0	0	0
406	406	5	P16397	BSU15300	bpr	AC_Charge_+3	ATGAGGAAAAAAACGAAAAACAGACTCATCAGCTCTGTTTTAAGTACAGTTGTCATCAGTTCACTGCTGTTTCCGGGAGCAGCCGGGGCAAGAAAAAAA	MRKKTKNRLISSVLSTVVISSLLFPGAAGARKK	ATGAGGAAAAAAACGAAAAACAGACTCATCAGCTCT	GTTTTAAGTACAGTTGTCATCAGTTCACTGCTGTTT	CCGGGAGCAGCCGGGGCA	AGAAAAAAA	MRKKTKNRLISS	VLSTVVISSLLF	PGAAGA	RKK	2.51724	Train	87.8853	291.859	0	173.619	0.884369	3.32658	0	0.98262	0	1.02907	51	42	559.586	0.157054	0.521563	0	0.310263	0.0015804	0.00594471	0	0.00175598	0	0.00183899	0.25	0	0	0	0	0	0	0
407	407	6	P50864	BSU01530	cwlD	AC_Charge_+3	ATGAGGAAAAAGCTTAAATGGCTCAGTTTTTTGCTAGGCTTCATCATATTACTATTTCTGTTCAAGTATCAGTTCAGCAATAAGAGGCGA	MRKKLKWLSFLLGFIILLFLFKYQFSNKRR	ATGAGGAAAAAGCTTAAATGGCTCAGT	TTTTTGCTAGGCTTCATCATATTACTATTTCTGTTC	AAGTATCAGTTCAGCAAT	AAGAGGCGA	MRKKLKWLS	FLLGFIILLFLF	KYQFSN	KRR			0	0	0	0	0	0	0	0	0	0	0	6	0											0.111111	0	0	0	0	0	0	0
408	408	7	P35150	BSU23190	dacB	AC_Charge_+3	ATGCGCATTTTCAAAAAAGCAGTATTCGTGATCATGATTTCTTTTCTTATTGCAACCGTAAATGTGAATACAGCACATGCTAAGAAAAGG	MRIFKKAVFVIMISFLIATVNVNTAHAKKR	ATGCGCATTTTCAAAAAA	GCAGTATTCGTGATCATGATTTCTTTTCTTATTGCA	ACCGTAAATGTGAATACAGCACATGCT	AAGAAAAGG	MRIFKK	AVFVIMISFLIA	TVNVNTAHA	KKR	2.0933	Train	51.7547	493.005	87.2774	0	0.884369	0	0	0.98262	1.00421	1.02907	44	92	635.938	0.0813832	0.775242	0.137242	0	0.00139065	0	0	0.00154515	0.00157909	0.00161819	0	0	0	0	0	0.166667	0	0
409	409	8	P38422	BSU23480	dacF	AC_Charge_+3	ATGAAACGTCTTTTATCCACTTTGTTGATTGGTATAATGCTGCTTACATTTGCACCGTCTGCATTTGCAAAAAAAAGA	MKRLLSTLLIGIMLLTFAPSAFAKKR	ATGAAACGT	CTTTTATCCACTTTGTTGATTGGTATAATGCTGCTT	ACATTTGCACCGTCTGCATTTGCA	AAAAAAAGA	MKR	LLSTLLIGIMLL	TFAPSAFA	KKR	2.02762	Train	0	307.635	0	0	0.884369	0	0	0.98262	0	0	0	5	309.502	0	0.993968	0	0	0.00285739	0	0	0.00317484	0	0	0	0	0	0	0	0	0	0
410	410	9	P39578	BSU38530	dltD	AC_Charge_+3	ATGAAAAAGCGTTTTTTCGGTCCAATTATTTTGGCGTTTATTCTATTCGCAGGCGCCATCGCAAAGAAGAAA	MKKRFFGPIILAFILFAGAIAKKK	ATGAAAAAGCGT	TTTTTCGGTCCAATTATTTTGGCGTTTATTCTATTC	GCAGGCGCCATCGCA	AAGAAGAAA	MKKR	FFGPIILAFILF	AGAIA	KKK	7.23617	Train	1.95301	6.90208	142.895	2.8003	92.8587	835.802	263.57	156.237	300.257	476.46	475	183	2279.74	0.000856681	0.00302758	0.0626807	0.00122835	0.0407322	0.366622	0.115614	0.0685328	0.131707	0.208998	0	0	0	0	0	0	0	0
411	411	10	P16396	BSU38400	epr	AC_Charge_+3	ATGAAAAACATGTCTTGCAAACTTGTTGTATCAGTCACTCTGTTTTTCAGTTTTCTCACCATAGGCCCTCTCGCTCATGCGAAACGAAAA	MKNMSCKLVVSVTLFFSFLTIGPLAHAKRK	ATGAAAAACATGTCTTGCAAA	CTTGTTGTATCAGTCACTCTGTTTTTCAGTTTTCTC	ACCATAGGCCCTCTCGCTCATGCG	AAACGAAAA	MKNMSCK	LVVSVTLFFSFL	TIGPLAHA	KRK	2.48903	Train	181.63	685.278	469.758	0.933434	1.76874	83.1644	6.04915	0	5.02103	1.02907	92	96	1434.63	0.126604	0.477668	0.327442	0.000650644	0.00123289	0.0579692	0.00421652	0	0.00349987	0.000717307	0.285714	0	0.142857	0	0	0	0	0
412	412	11	P35536	BSU16340	fliZ	AC_Charge_+3	ATGAAAAAGAGTCAATATTTTATTGTTTTTATTTGTTTTTTCGTTTTATTCAGTGTACATCCGATTGCTGCTGCCGCGCGAAAAAAG	MKKSQYFIVFICFFVLFSVHPIAAAARKK	ATGAAAAAGAGTCAATAT	TTTATTGTTTTTATTTGTTTTTTCGTTTTATTCAGT	GTACATCCGATTGCTGCTGCCGCG	CGAAAAAAG	MKKSQY	FIVFICFFVLFS	VHPIAAAA	RKK	3.25126		10.7415	9.86011	88.1331	69.0741	0	0	0	0	0	1.02907	24	73	178.838	0.0600629	0.0551343	0.49281	0.386239	0	0	0	0	0	0.00575421	0.166667	0	0	0	0	0	0	0
413	413	12	P37965	BSU02130	glpQA	AC_Charge_+3	ATGAGAAAAAATAGAATACTGGCCTTGTTTGTTCTGTCGCTGGGCTTACTCTCATTTATGGTAACGCCAGTGTCGGCAAAACGCAAA	MRKNRILALFVLSLGLLSFMVTPVSAKRK	ATGAGAAAAAATAGA	ATACTGGCCTTGTTTGTTCTGTCGCTGGGCTTACTC	TCATTTATGGTAACGCCAGTGTCGGCA	AAACGCAAA	MRKNR	ILALFVLSLGLL	SFMVTPVSA	KRK	2.57455	Train	70.3082	0.986011	258.41	0.933434	0	0	0	0	0	0	0	31	330.637	0.212645	0.00298215	0.78155	0.00282314	0	0	0	0	0	0	0.2	0	0	0	0	0	0	0
414	414	13	P37957	BSU02700	estA	AC_Charge_+3	ATGAAATTTGTAAAAAGAAGGATCATTGCACTTGTAACAATTTTGATGCTGTCTGTTACATCGCTGTTTGCGTTGCAGCCGTCAGCAAAAGCCAGACGCAAA	MKFVKRRIIALVTILMLSVTSLFALQPSAKARRK	ATGAAATTTGTAAAAAGAAGG	ATCATTGCACTTGTAACAATTTTGATGCTGTCTGTTACATCGCTGTTTGCG	TTGCAGCCGTCAGCAAAAGCC	AGACGCAAA	MKFVKRR	IIALVTILMLSVTSLFA	LQPSAKA	RRK	2.0837		0	131.139	11.9793	0	0	0	0	0	0	0	2	90	143.119	0	0.916299	0.0837015	0	0	0	0	0	0	0	0	0	0	0	0	0.142857	0	0
415	415	14	Q79F14	BSU08350	estB	AC_Charge_+3	ATGAAAAAAGTACTTATGGCATTCATTATTTGTTTATCGCTGATTCTATCTGTTTTAGCCGCTCCGCCGTCTGGCGCAAAAGCTAAAAGGAGA	MKKVLMAFIICLSLILSVLAAPPSGAKAKRR	ATGAAAAAA	GTACTTATGGCATTCATTATTTGTTTATCGCTGATTCTA	TCTGTTTTAGCCGCTCCGCCGTCTGGCGCAAAAGCT	AAAAGGAGA	MKK	VLMAFIICLSLIL	SVLAAPPSGAKA	KRR	2.42926	Train	290.021	667.529	330.285	277.23	2.65311	1.66329	1.72833	0.98262	3.01262	4.11629	247	115	1579.22	0.183648	0.422695	0.209144	0.175548	0.00168001	0.00105323	0.00109442	0.000622218	0.00190766	0.00260653	0	0	0	0	0	0	0	0
416	416	15	Q02113	BSU35630	lytB	AC_Charge_+3	ATGAAATCTTGCAAACAATTGATAGTGTGTTCACTTGCTGCAATCTTATTATTGATTCCATCAGTTTCTTTTGCAAAACGTAAG	MKSCKQLIVCSLAAILLLIPSVSFAKRK	ATGAAATCTTGCAAACAA	TTGATAGTGTGTTCACTTGCTGCAATCTTATTATTG	ATTCCATCAGTTTCTTTTGCA	AAACGTAAG	MKSCKQ	LIVCSLAAILLL	IPSVSFA	KRK	2.41521	Train	50.7782	1099.4	146.318	216.557	3.53748	0.831644	6.04915	2.94786	3.01262	3.08721	255	213	1532.52	0.0331337	0.717381	0.0954753	0.141308	0.00230827	0.000542664	0.00394719	0.00192354	0.00196579	0.00201447	0.166667	0	0.166667	0	0	0	0	0
417	417	16	Q02114	BSU35620	lytC	AC_Charge_+3	ATGCGTTCTTATATAAAAGTCCTAACAATGTGTTTTCTGGGGCTCATACTTTTTGTGCCAACAGCTTTGGCCAAGAAAAAA	MRSYIKVLTMCFLGLILFVPTALAKKK	ATGCGTTCTTATATAAAA	GTCCTAACAATGTGTTTTCTGGGGCTCATACTTTTTGTG	CCAACAGCTTTGGCC	AAGAAAAAA	MRSYIK	VLTMCFLGLILFV	PTALA	KKK	5.47863		1.95301	4.93005	5.98963	0	153.88	202.921	2.59249	0	0	1.02907	2	25	373.296	0.00523179	0.0132068	0.0160453	0	0.412221	0.543594	0.00694488	0	0	0.00275672	0.166667	0	0	0	0	0	0	0
418	418	17	P39848	BSU35780	lytD	AC_Charge_+3	ATGAAAAAGAGACTAATCGCACCTATGCTTCTATCCGCCGCGTCCCTTGCCTTTTTTGCCATGTCTGGTTCTGCCCAGGCAAGAAAAAAG	MKKRLIAPMLLSAASLAFFAMSGSAQARKK	ATGAAAAAGAGACTAATCGCACCTATG	CTTCTATCCGCCGCGTCCCTTGCCTTTTTTGCC	ATGTCTGGTTCTGCCCAGGCA	AGAAAAAAG	MKKRLIAPM	LLSAASLAFFA	MSGSAQA	RKK	5.7862	Train	1.95301	0	201.08	490.053	3.53748	589.636	19.8758	580.728	1.00421	2.05814	279	62	1889.93	0.00103338	0	0.106396	0.259298	0.00187175	0.311989	0.0105167	0.307276	0.000531346	0.00108901	0.111111	0.111111	0	0	0	0	0	0
419	419	18	P54421	BSU09420	lytE	AC_Charge_+3	ATGAAAAAGCAAATCATTACAGCTACGACAGCAGTTGTTTTAGGATCGACGTTATTTGCAGGAGCGGCATCTGCAAAACGTAAA	MKKQIITATTAVVLGSTLFAGAASAKRK	ATGAAAAAGCAA	ATCATTACAGCTACGACAGCAGTTGTTTTAGGATCGACGTTATTTGCA	GGAGCGGCATCTGCA	AAACGTAAA	MKKQ	IITATTAVVLGSTLFA	GAASA	KRK	2.25179	Train	792.92	398.348	428.686	125.08	165.377	1.66329	0.864164	1.96524	2.00841	8.23257	14	183	1925.15	0.411876	0.206919	0.222677	0.0649718	0.0859036	0.00086398	0.000448882	0.00102083	0.00104325	0.00427634	0	0	0	0	0	0	0	0
420	420	19	O07532	BSU09370	lytF	AC_Charge_+3	ATGAAAAAGAAATTAGCAGCAGGGCTGACAGCATCTGCGATTGTCGGCACAACTTTAGTAGTGACACCAGCTGAAGCAAAACGTAAG	MKKKLAAGLTASAIVGTTLVVTPAEAKRK	ATGAAAAAGAAA	TTAGCAGCAGGGCTGACAGCATCTGCGATTGTCGGCACAACTTTAGTA	GTGACACCAGCTGAAGCA	AAACGTAAG	MKKK	LAAGLTASAIVGTTLV	VTPAEA	KRK	6.02402	Train	0.976503	3.94404	149.741	61.6067	0	528.926	3.45666	2.94786	200.841	1.02907	1	110	953.468	0.00102416	0.00413652	0.157048	0.0646133	0	0.554739	0.00362535	0.00309172	0.210643	0.00107929	0	0	0	0	0	0	0	0
421	421	20	P39899	BSU11100	nprB	AC_Charge_+3	ATGCGCAACTTGACCAAGACATCTCTATTACTGGCCGGCTTATGCACAGCGGCCCAAATGGTTTTTGTAACACATGCCTCAGCTAAGAAGAAA	MRNLTKTSLLLAGLCTAAQMVFVTHASAKKK	ATGCGCAACTTGACCAAG	ACATCTCTATTACTGGCCGGCTTATGCACAGCGGCC	CAAATGGTTTTTGTAACACATGCCTCAGCT	AAGAAGAAA	MRNLTK	TSLLLAGLCTAA	QMVFVTHASA	KKK	3.83979	Train	39.0601	372.712	523.664	374.307	78.7088	469.047	7.77748	0.98262	1.00421	6.17443	65	151	1873.44	0.0208494	0.198945	0.27952	0.199797	0.042013	0.250367	0.00415145	0.000524501	0.000536022	0.00329577	0.166667	0	0	0	0	0	0	0
422	422	21	P68736	BSU14700	nprE	AC_Charge_+3	ATGGGTTTAGGTAAGAAATTGTCTGTTGCTGTCGCTGCTTCGTTTATGAGTTTATCAATCAGCCTGCCAGGTGTTCAGGCTCGTAAGCGA	MGLGKKLSVAVAASFMSLSISLPGVQARKR	ATGGGTTTAGGTAAGAAA	TTGTCTGTTGCTGTCGCTGCTTCGTTTATGAGTTTATCAATCAGCCTG	CCAGGTGTTCAGGCT	CGTAAGCGA	MGLGKK	LSVAVAASFMSLSISL	PGVQA	RKR	6.95857	Test	0.976503	2.95803	93.267	0.933434	227.283	247.83	20.7399	640.668	194.816	3.08721	222	94	1432.56	0.000681649	0.00206486	0.0651052	0.000651585	0.158655	0.172998	0.0144775	0.447219	0.135991	0.00215503	0.333333	0	0	0	0	0	0.333333	0
423	423	22	P42983	BSU25750	nucB	AC_Charge_+3	ATGAAAAAATGGATGGCAGGCCTGTTTCTTGCTGCAGCAGTTCTTCTTTGTTTAATGGTTCCGCAACAGATCCAAGGCAAAAAAAAG	MKKWMAGLFLAAAVLLCLMVPQQIQGKKK	ATGAAAAAATGGATGGCA	GGCCTGTTTCTTGCTGCAGCAGTTCTTCTTTGTTTA	ATGGTTCCGCAACAGATCCAAGGC	AAAAAAAAG	MKKWMA	GLFLAAAVLLCL	MVPQQIQG	KKK	4.70703	Train	2.92951	0	0	342.57	239.664	0	71.7256	3.93048	0	1.02907	1	67	661.849	0.00442625	0	0	0.517596	0.362113	0	0.108372	0.00593863	0	0.00155484	0	0.166667	0	0	0	0	0	0
424	424	23	P39844	BSU18350	dacC	AC_Charge_+3	ATGAAAAAAAGCATAAAGCTTTATGTTGCTGTTTTACTGCTTTTCGTCGTTGCTTCGGTGCCTTATATGCATCAGGCTGCGCTTGCCAAACGTAAA	MKKSIKLYVAVLLLFVVASVPYMHQAALAKRK	ATGAAAAAAAGCATAAAG	CTTTATGTTGCTGTTTTACTGCTTTTCGTCGTT	GCTTCGGTGCCTTATATGCATCAGGCTGCGCTTGCC	AAACGTAAA	MKKSIK	LYVAVLLLFVV	ASVPYMHQAALA	KRK	3.82094		1.95301	0	63.3189	0	0	0	0	13.7567	0	0	0	55	79.0286	0.0247127	0	0.801215	0	0	0	0	0.174072	0	0	0.166667	0	0	0	0	0	0	0
425	425	24	P40750	BSU31490	pbpD	AC_Charge_+3	ATGACCATGTTACGAAAAATAATCGGATGGATTTTGCTCCTTTGCATAATCCCATTGTTTGCATTTACAGTTATCGCTTCCGGAAAACGGAAG	MTMLRKIIGWILLLCIIPLFAFTVIASGKRK	ATGACCATGTTACGAAAA	ATAATCGGATGGATTTTGCTCCTTTGCATAATC	CCATTGTTTGCATTTACAGTTATCGCTTCCGGA	AAACGGAAG	MTMLRK	IIGWILLLCII	PLFAFTVIASG	KRK	9.66464		0.976503	0	0	0	2.65311	1.66329	0	0	46.1934	171.855	1	44	223.341	0.00437225	0	0	0	0.0118792	0.0074473	0	0	0.206829	0.769472	0	0	0	0	0	0	0	0
426	426	25	P39116	BSU07560	pel	AC_Charge_+3	ATGAAAAAAGTGATGTTAGCTACGGCTTTGTTTTTAGGATTGACTCCAGCTGGCGCGAACGCAAGAAAGCGG	MKKVMLATALFLGLTPAGANARKR	ATGAAAAAA	GTGATGTTAGCTACGGCTTTGTTTTTAGGATTGACT	CCAGCTGGCGCGAACGCA	AGAAAGCGG	MKK	VMLATALFLGLT	PAGANA	RKR	6.61008	Train	107.415	2.95803	3.42264	516.189	47.7559	533.915	815.771	597.433	216.908	209.931	1125	236	3051.7	0.0351985	0.000969307	0.00112155	0.169148	0.015649	0.174957	0.267317	0.195771	0.0710779	0.0687914	0	0	0	0	0	0	0	0
427	427	26	O34819	BSU18650	pelB	AC_Charge_+3	ATGAAACGACTTTGTTTATGGTTCACCGTCTTTAGCTTGTTTTTGGTTCTCTTGCCTGGAAAAGCATTAGGTAAAAAACGG	MKRLCLWFTVFSLFLVLLPGKALGKKR	ATGAAACGA	CTTTGTTTATGGTTCACCGTCTTTAGCTTGTTTTTGGTTCTCTTG	CCTGGAAAAGCATTAGGT	AAAAAACGG	MKR	LCLWFTVFSLFLVLL	PGKALG	KKR	2.36052	Train	112.298	567.942	108.669	0.933434	96.3962	0.831644	0	0	2.00841	2.05814	76	145	891.137	0.126016	0.637323	0.121944	0.00104746	0.108172	0.000933239	0	0	0.00225376	0.00230957	0	0	0	0	0	0	0	0
428	428	27	Q00829	BSU12440	phrA	AC_Charge_+3	ATGAAATCTAAATGGATGTCAGGTTTGTTGCTCGTTGCGGTCGGGTTCAGCTTTACTCAGGTGATGGTTCATGCACGTAGGCGC	MKSKWMSGLLLVAVGFSFTQVMVHARRR	ATGAAATCTAAATGGATG	TCAGGTTTGTTGCTCGTTGCGGTCGGGTTCAGCTTT	ACTCAGGTGATGGTTCATGCA	CGTAGGCGC	MKSKWM	SGLLLVAVGFSF	TQVMVHA	RRR	7.53285	Test	3.90601	1.97202	190.812	249.227	186.602	450.751	175.425	964.933	561.351	715.205	440	211	3500.18	0.00111594	0.000563405	0.054515	0.071204	0.053312	0.128779	0.0501189	0.275681	0.160377	0.204333	0.166667	0	0	0	0	0	0	0
429	429	28	P94416	BSU03780	phrC	AC_Charge_+3	ATGAAATTGAAATCTAAGTTGTTTGTTATTTGTTTGGCCGCAGCCGCGATTTTTACAGCGGCTGGCGTTTCTGCTAATGCGGAAGCAAGGAAAAAA	MKLKSKLFVICLAAAAIFTAAGVSANAEARKK	ATGAAATTGAAATCTAAG	TTGTTTGTTATTTGTTTGGCCGCAGCCGCGATTTTT	ACAGCGGCTGGCGTTTCTGCTAATGCGGAAGCA	AGGAAAAAA	MKLKSK	LFVICLAAAAIF	TAAGVSANAEA	RKK	6.56512		0	0	0	0	0	2.49493	0	0.98262	0	0	2	74	3.47755	0	0	0	0	0	0.717439	0	0.282561	0	0	0.166667	0	0	0	0	0	0	0
430	430	29	P71001	BSU37470	phrF	AC_Charge_+3	ATGAAATTGAAGTCTAAACTATTACTCTCTTGTCTGGCTCTAAGCACTGTGTTCGTGGCAACAACTATTGCAAATGCAAAACGGCGC	MKLKSKLLLSCLALSTVFVATTIANAKRR	ATGAAATTGAAGTCTAAA	CTATTACTCTCTTGTCTGGCTCTAAGCACTGTGTTCGTG	GCAACAACTATTGCAAATGCA	AAACGGCGC	MKLKSK	LLLSCLALSTVFV	ATTIANA	KRR	7.21737	Train	0.976503	0.986011	186.534	39.2042	110.546	4.98986	499.487	695.695	414.737	0	185	195	1953.16	0.000499962	0.00050483	0.0955039	0.0200723	0.0565987	0.00255477	0.255733	0.35619	0.212342	0	0.166667	0	0	0	0	0	0	0
431	431	30	O32295	BSU40310	phrG	AC_Charge_+3	ATGAAAAGATTTCTGATTGGCGCAGGCGTCGCAGCGGTGATTTTATCAGGTTGGTTTATTGCGGACCATCAAACCCACTCAAAAAAACGT	MKRFLIGAGVAAVILSGWFIADHQTHSKKR	ATGAAAAGA	TTTCTGATTGGCGCAGGCGTCGCAGCGGTGATTTTA	TCAGGTTGGTTTATTGCGGACCATCAAACCCACTCA	AAAAAACGT	MKR	FLIGAGVAAVIL	SGWFIADHQTHS	KKR	5.38671		0.976503	0.986011	0	191.354	88.4369	196.268	6.91331	0	0	38.0756	24	110	523.01	0.00186708	0.00188526	0	0.36587	0.169092	0.375266	0.0132183	0	0	0.0728009	0	0	0	0	0	0	0	0
432	432	31	O31840	BSU18920	phrK	AC_Charge_+3	ATGAAAAAACTTGTGCTTTGCGTATCTATTTTAGCTGTGATTTTAAGTGGAGTAGCTTTAACGAGAAAAAGG	MKKLVLCVSILAVILSGVALTRKR	ATGAAAAAA	CTTGTGCTTTGCGTATCTATTTTAGCTGTGATTTTA	AGTGGAGTAGCTTTAACG	AGAAAAAGG	MKK	LVLCVSILAVIL	SGVALT	RKR	5.42183		105.462	0	136.05	148.416	113.199	41.5822	0.864164	154.271	101.425	58.6571	66	110	859.927	0.122641	0	0.158211	0.172591	0.131638	0.0483555	0.00100493	0.1794	0.117946	0.0682117	0	0	0	0	0	0	0	0
433	433	32	P05655	BSU34450	sacB	AC_Charge_+3	ATGAACATCAAAAAGTTTGCAAAACAAGCAACAGTATTAACCTTTACTACCGCACTGCTGGCAGGAGGCGCAACTCAAGCGTTTGCGAAAAAGCGC	MNIKKFAKQATVLTFTTALLAGGATQAFAKKR	ATGAACATCAAAAAGTTTGCAAAACAA	GCAACAGTATTAACCTTTACTACCGCACTGCTGGCA	GGAGGCGCAACTCAAGCGTTTGCG	AAAAAGCGC	MNIKKFAKQ	ATVLTFTTALLA	GGATQAFA	KKR	3.42711	Train	217.76	2.95803	397.882	27.0696	71.6339	0	142.587	0	8.03364	3.08721	3	242	871.012	0.250008	0.00339609	0.456805	0.0310783	0.0822421	0	0.163703	0	0.00922334	0.0035444	0.111111	0.111111	0	0	0	0.111111	0	0
434	434	33	P05656	BSU27030	sacC	AC_Charge_+3	ATGAAAAAGAGACTGATTCAAGTCATGATCATGTTCACCCTGCTGTTGACTATGGCATTTTCGGCAGATGCAAAGAAGAAA	MKKRLIQVMIMFTLLLTMAFSADAKKK	ATGAAAAAGAGA	CTGATTCAAGTCATGATCATGTTCACCCTGCTGTTG	ACTATGGCATTTTCGGCAGATGCA	AAGAAGAAA	MKKR	LIQVMIMFTLLL	TMAFSADA	KKK	7.22135		0	0	0	0	0	0	3.45666	0.98262	0	0	0	60	4.43928	0	0	0	0	0	0	0.778653	0.221347	0	0	0	0	0	0	0	0	0	0
435	435	34	P50739	BSU22930	sleB	AC_Charge_+3	ATGAAGTCCAAAGGATCGATTATGGCATGTCTCATCCTTTTTTCCTTTACAATAACGACGTTTATTAATACTGAAACGATCTCTGCCAAAAAGCGA	MKSKGSIMACLILFSFTITTFINTETISAKKR	ATGAAGTCCAAAGGATCGATTATG	GCATGTCTCATCCTTTTTTCCTTTACAATAACG	ACGTTTATTAATACTGAAACGATCTCTGCC	AAAAAGCGA	MKSKGSIM	ACLILFSFTIT	TFINTETISA	KKR	6.46103		0	0	1.71132	0	0	182.13	166.784	0	0	0	101	22	350.625	0	0	0.00488077	0	0	0.519444	0.475675	0	0	0	0.375	0	0	0	0	0	0.125	0
436	436	35	P07372	BSU36750	spoIID	AC_Charge_+3	ATGAAACAATTCGCAATCACACTATCCGTACTATGTGCATTGATTCTCTTGGTTCCCACACTCTTGGTTATACCATTCCAGCATAATAAGGAAGCGGGGAGGCGACGT	MKQFAITLSVLCALILLVPTLLVIPFQHNKEAGRRR	ATGAAACAATTC	GCAATCACACTATCCGTACTATGTGCATTGATTCTCTTGGTTCCCACACTCTTGGTTATACCA	TTCCAGCATAATAAGGAAGCGGGG	AGGCGACGT	MKQF	AITLSVLCALILLVPTLLVIP	FQHNKEAG	RRR	4.30674		0.976503	0	0	93.3434	0	0.831644	3.45666	0	2.00841	2.05814	63	148	102.675	0.00951064	0	0	0.909117	0	0.00809979	0.0336661	0	0.0195609	0.0200453	0	0	0	0	0	0.25	0	0
437	437	36	P39151	BSU36970	spoIIR	AC_Charge_+3	ATGAAAAAAACAGTAATCATTTGTATATATATCTTTCTTTTATTATCCGGAGCGCTCGTAGGGCTGGCAAAACGGCGG	MKKTVIICIYIFLLLSGALVGLAKRR	ATGAAAAAA	ACAGTAATCATTTGTATATATATCTTTCTTTTATTA	TCCGGAGCGCTCGTAGGGCTGGCA	AAACGGCGG	MKK	TVIICIYIFLLL	SGALVGLA	KRR	7.77393		0	0	0	0	0	80.6695	57.899	0.98262	145.61	4.11629	121	37	289.277	0	0	0	0	0	0.278866	0.200151	0.00339681	0.503357	0.0142296	0	0	0	0	0	0	0	0
438	438	37	P54507	BSU24620	tasA	AC_Charge_+3	ATGGGTATGAAAAAGAAATTGAGTTTAGGAGTTGCTTCTGCAGCACTAGGATTAGCTTTAGTTGGAGGAGGAACATGGGCAAAGAAGAGA	MGMKKKLSLGVASAALGLALVGGGTWAKKR	ATGGGTATGAAAAAGAAA	TTGAGTTTAGGAGTTGCTTCTGCAGCACTAGGATTAGCTTTAGTTGGA	GGAGGAACATGGGCA	AAGAAGAGA	MGMKKK	LSLGVASAALGLALVG	GGTWA	KKR			0	0	0	0	0	0	0	0	0	0	0	13	0											0.166667	0	0	0	0	0	0.166667	0
439	439	38	P29141	BSU38090	vpr	AC_Charge_+3	ATGAAAAAGGGGATCATTCGCTTTCTGCTTGTAAGTTTCGTCTTATTTTTTGCGTTATCCACAGGCATTACGGGCGTTCAGGCACGAAAAAAG	MKKGIIRFLLVSFVLFFALSTGITGVQARKK	ATGAAAAAGGGGATCATTCGC	TTTCTGCTTGTAAGTTTCGTCTTATTTTTTGCGTTA	TCCACAGGCATTACGGGCGTTCAGGCA	CGAAAAAAG	MKKGIIR	FLLVSFVLFFAL	STGITGVQA	RKK			0	0	0	0	0	0	0	0	0	0	0	18	0											0.142857	0	0	0	0	0	0.142857	0
440	440	39	Q07833	BSU39230	wapA	AC_Charge_+3	ATGAAAAAAAGAAAGAGGCGAAACTTTAAAAGGTTCATTGCAGCATTTTTAGTGTTGGCTTTAATGATTTCATTAGTGCCAGCCGATGTACTAGCAAAACGCAAA	MKKRKRRNFKRFIAAFLVLALMISLVPADVLAKRK	ATGAAAAAAAGAAAGAGGCGAAACTTTAAAAGG	TTCATTGCAGCATTTTTAGTGTTGGCTTTAATGATT	TCATTAGTGCCAGCCGATGTACTAGCA	AAACGCAAA	MKKRKRRNFKR	FIAAFLVLALMI	SLVPADVLA	KRK	3.60151	Train	20.5066	21.6922	339.697	626.335	3.53748	4.15822	0.864164	2.94786	1.00421	1.02907	172	92	1021.77	0.0200696	0.02123	0.332459	0.612989	0.0034621	0.00406962	0.000845751	0.00288505	0.000982808	0.00100714	0.0909091	0	0	0	0	0.0909091	0	0
441	441	40	P18429	BSU18840	xynA	AC_Charge_+3	ATGTTTAAGTTTAAAAAGAATTTCTTAGTTGGATTATCGGCAGCTTTAATGAGTATTAGCTTGTTTTCGGCAACCGCCTCTGCAAAGCGAAAA	MFKFKKNFLVGLSAALMSISLFSATASAKRK	ATGTTTAAGTTTAAAAAGAAT	TTCTTAGTTGGATTATCGGCAGCTTTAATGAGTATT	AGCTTGTTTTCGGCAACCGCCTCTGCA	AAGCGAAAA	MFKFKKN	FLVGLSAALMSI	SLFSATASA	KRK	3.95449		0	1.97202	0.855661	44.8049	0	0	0.864164	0	0	0	83	34	48.4967	0	0.040663	0.0176437	0.923874	0	0	0.017819	0	0	0	0.142857	0	0	0	0	0.285714	0	0
442	442	41	P40407	BSU01650	ybbC	AC_Charge_+3	ATGAGAAAAACAATATTCGCTTTTCTGACAGGGCTCATGATGTTCGGAACGATAACCGCTGCCTCTGCTAAACGGAAA	MRKTIFAFLTGLMMFGTITAASAKRK	ATGAGAAAA	ACAATATTCGCTTTTCTGACAGGGCTCATGATGTTC	GGAACGATAACCGCTGCCTCTGCT	AAACGGAAA	MRK	TIFAFLTGLMMF	GTITAASA	KRK	5.29409		82.0262	0.986011	184.823	153.083	1.76874	187.952	3.45666	87.4532	162.681	0	0	125	864.23	0.0949126	0.00114091	0.213858	0.177133	0.00204661	0.217479	0.0039997	0.101192	0.188238	0	0	0	0	0	0	0	0	0
443	443	42	O31436	BSU02040	ybdN	AC_Charge_+3	ATGGTGAAAAAATGGCTTATTCAATTCGCTGTTATGCTTTCTGTCTTATCTACCTTTACGTATTCGGCATCAGCTAAACGCAAA	MVKKWLIQFAVMLSVLSTFTYSASAKRK	ATGGTGAAAAAATGG	CTTATTCAATTCGCTGTTATGCTTTCTGTCTTATCT	ACCTTTACGTATTCGGCATCAGCT	AAACGCAAA	MVKKW	LIQFAVMLSVLS	TFTYSASA	KRK			0	0	0	0	0	0	0	0	0	0	0	0	0											0	0	0	0	0	0	0	0
444	444	43	O31455	BSU02310	ybfO	AC_Charge_+3	ATGAAACGAATGATAGTGAGAATGACCCTGCCGCTGCTGATCGTTTGTCTGGCGTTTTCTTCTTTTTCAGCCTCAGCCCGTGCTAAAAAGAAA	MKRMIVRMTLPLLIVCLAFSSFSASARAKKK	ATGAAACGAATGATAGTGAGAATG	ACCCTGCCGCTGCTGATCGTTTGTCTGGCGTTTTCT	TCTTTTTCAGCCTCAGCCCGTGCT	AAAAAGAAA	MKRMIVRM	TLPLLIVCLAFS	SFSASARA	KKK	1.08297		143.546	0	0	0	0	0	0.864164	0.98262	0	0	62	32	145.393	0.987298	0	0	0	0	0	0.00594366	0.00675838	0	0	0	0	0	0	0	0	0	0
445	445	44	P54427	BSU02090	ybxI	AC_Charge_+3	ATGAAAAAATGGATATATGTTGTGCTTGTGCTGAGTATTGCAGGGATCGGCGGCTTCTCCGTCCACGCAAAAAAACGC	MKKWIYVVLVLSIAGIGGFSVHAKKR	ATGAAAAAATGGATATAT	GTTGTGCTTGTGCTGAGTATTGCAGGGATCGGCGGC	TTCTCCGTCCACGCA	AAAAAACGC	MKKWIY	VVLVLSIAGIGG	FSVHA	KKR	6.57938	Train	1.95301	180.44	89.8444	108.278	12.3812	79.0062	16.4191	3.93048	611.561	3.08721	133	240	1106.9	0.00176439	0.163014	0.0811675	0.0978212	0.0111854	0.071376	0.0148334	0.00355089	0.552498	0.00278906	0	0	0	0	0	0	0	0
446	446	45	P42402	BSU03400	yckD	AC_Charge_+3	ATGAAACGAATAACCATCAACATTATCACAATGTTCATTGCAGCGGCTGTCATTTCTCTGACCGGTACAGCTGAGGCCCGGAAGAAA	MKRITINIITMFIAAAVISLTGTAEARKK	ATGAAACGAATAACCATCAAC	ATTATCACAATGTTCATTGCAGCGGCTGTCATT	TCTCTGACCGGTACAGCTGAGGCC	CGGAAGAAA	MKRITIN	IITMFIAAAVI	SLTGTAEA	RKK			0	0	0	0	0	0	0	0	0	0	0	24	0											0.142857	0	0	0	0	0	0	0
447	447	46	P96657	BSU05100	yddT	AC_Charge_+3	ATGAGAAAGAAAAGAGTTATTACTTGTGTTATGGCTGCATCATTGACTTTAGGCTCACTTTTACCTGCAGGTTACGCTTCTGCAAAGAAGAAA	MRKKRVITCVMAASLTLGSLLPAGYASAKKK	ATGAGAAAGAAAAGA	GTTATTACTTGTGTTATGGCTGCATCATTGACTTTAGGCTCACTTTTA	CCTGCAGGTTACGCTTCTGCA	AAGAAGAAA	MRKKR	VITCVMAASLTLGSLL	PAGYASA	KKK	2.01102		5.85902	0	5.98963	0	0	0	0	0	0	0	0	51	11.8486	0.494488	0	0.505512	0	0	0	0	0	0	0	0	0	0	0	0	0	0	0
448	448	47	O05512	BSU05880	gmuG	AC_Charge_+3	ATGTTTAAGAAACATACGATCTCTTTGCTCATTATATTTTTACTTGCGTCTGCTGTTTTAGCAAAACCAATTGAAGCGCGTAAGAAG	MFKKHTISLLIIFLLASAVLAKPIEARKK	ATGTTTAAGAAACAT	ACGATCTCTTTGCTCATTATATTTTTACTTGCG	TCTGCTGTTTTAGCAAAACCAATTGAAGCG	CGTAAGAAG	MFKKH	TISLLIIFLLA	SAVLAKPIEA	RKK	2.25801	Train	556.607	1664.39	314.883	171.752	55.7152	2.49493	9.50581	1.96524	50.2103	5.14536	44	179	2832.67	0.196496	0.587569	0.111161	0.0606326	0.0196688	0.000880772	0.00335578	0.000693778	0.0177254	0.00181644	0	0	0	0	0	0.2	0	0.2
449	449	48	P40775	BSU06250	ydjM	AC_Charge_+3	ATGTTGAAGAAAGTCATTTTAGCCGCTTTTATCTTAGTAGGAAGTACTTTGGGAGCTTTTAGTTTTTCATCAGATGCCAGTGCGAAAAAGAAA	MLKKVILAAFILVGSTLGAFSFSSDASAKKK	ATGTTGAAGAAA	GTCATTTTAGCCGCTTTTATCTTAGTAGGAAGTACTTTGGGA	GCTTTTAGTTTTTCATCAGATGCCAGTGCG	AAAAAGAAA	MLKK	VILAAFILVGSTLG	AFSFSSDASA	KKK	4.18427		0	0	17.1132	0	22.9936	0.831644	0	0	0	0	0	11	40.9384	0	0	0.418023	0	0.561662	0.0203145	0	0	0	0	0	0	0	0	0	0	0	0
450	450	49	O34353	BSU06260	ydjN	AC_Charge_+3	ATGAAAAAAAGAATCATATTATTATTAGCAGTGATAATAGCGGCAGCTGCCGCGGGGGTTGCGAAGCGGAAA	MKKRIILLLAVIIAAAAAGVAKRK	ATGAAAAAAAGA	ATCATATTATTATTAGCAGTGATAATAGCGGCAGCT	GCCGCGGGGGTTGCG	AAGCGGAAA	MKKR	IILLLAVIIAAA	AAGVA	KRK	7.71809		0.976503	0	23.1028	0	121.159	93.1441	0	21.6176	135.568	186.262	30	94	581.829	0.00167833	0	0.0397073	0	0.208237	0.160088	0	0.0371546	0.233003	0.320132	0	0	0	0	0	0	0	0
451	451	50	O31579	BSU08570	yfhK	AC_Charge_+3	ATGAAAAAGAAACAAGTAATGCTCGCTTTAACAGCTGCCGCAGGACTGGGTTTGACAGCACTTCATTCCGCTCCCGCAGCAAAAGCTAAGAAACGC	MKKKQVMLALTAAAGLGLTALHSAPAAKAKKR	ATGAAAAAGAAACAAGTAATG	CTCGCTTTAACAGCTGCCGCAGGACTGGGTTTGACAGCACTT	CATTCCGCTCCCGCAGCAAAAGCT	AAGAAACGC	MKKKQVM	LALTAAAGLGLTAL	HSAPAAKA	KKR	3.79708		0.976503	8.8741	129.205	0	1.76874	16.6329	4.32082	0	1.00421	10.2907	0	32	173.073	0.00564215	0.0512738	0.746535	0	0.0102196	0.0961034	0.0249653	0	0.00580221	0.0594589	0	0	0	0	0	0	0	0
452	452	51	O34928	BSU07980	pdaA	AC_Charge_+3	ATGAAGTGGATGTGTTCAATATGCTGCGCCGCCGTATTGCTTGCCGGAGGTGCAGCACAGGCGCGTCGCAAA	MKWMCSICCAAVLLAGGAAQARRK	ATGAAGTGGATG	TGTTCAATATGCTGCGCCGCCGTATTGCTTGCCGGA	GGTGCAGCACAGGCG	CGTCGCAAA	MKWM	CSICCAAVLLAG	GAAQA	RRK	6.49472	Train	131.828	2.95803	68.4529	3.73374	1.76874	1616.72	238.509	226.003	417.749	80.2676	85	109	2787.99	0.0472843	0.00106099	0.0245528	0.00133922	0.000634414	0.579887	0.085549	0.081063	0.149839	0.0287905	0	0	0	0	0	0	0	0
453	453	52	O34579	BSU07930	yfkD	AC_Charge_+3	ATGATGAAAAAGCTATTTCATTCCACACTTATTGTGTTGTTATTCTTTAGTTTTTTCGGCGTTCAGCCCATCCACGCGAAAAAGCGC	MMKKLFHSTLIVLLFFSFFGVQPIHAKKR	ATGATGAAAAAGCTATTTCATTCCACA	CTTATTGTGTTGTTATTCTTTAGTTTTTTCGGCGTT	CAGCCCATCCACGCG	AAAAAGCGC	MMKKLFHST	LIVLLFFSFFGV	QPIHA	KKR	2.74163	Train	369.118	1315.34	219.905	879.295	176.874	2.49493	1.72833	0.98262	2.00841	3.08721	191	222	2970.83	0.124247	0.442751	0.0740213	0.295976	0.0595368	0.000839809	0.000581766	0.000330756	0.000676043	0.00103917	0.111111	0	0	0	0	0.111111	0	0.111111
454	454	53	O07531	BSU09360	yhdC	AC_Charge_+3	ATGAAATCCCTGCCGTATACCATCGCACTTCTTTTTTGCGGATTGATTATCGTGTCAATGGCTGCAAAAGGTAAGAAGCGG	MKSLPYTIALLFCGLIIVSMAAKGKKR	ATGAAATCCCTGCCGTAT	ACCATCGCACTTCTTTTTTGCGGATTGATTATCGTG	TCAATGGCTGCAAAAGGT	AAGAAGCGG	MKSLPY	TIALLFCGLIIV	SMAAKG	KKR	7.48617	Test	3.90601	5.91607	1.71132	786.885	198.983	393.368	759.6	469.692	1299.44	815.024	387	194	4734.53	0.000825006	0.00124956	0.000361456	0.166201	0.0420281	0.0830849	0.160438	0.0992057	0.274461	0.172145	0.333333	0	0	0	0	0	0	0
455	455	54	O07555	BSU10440	yhjA	AC_Charge_+3	ATGAAAAAAGCGGCGGCGGTTTTGCTGTCACTCGGTCTCGTTTTCGGTTTTTCATACGGAGCTGGCCATGTGGCGGAAGCCAAAAAAAAG	MKKAAAVLLSLGLVFGFSYGAGHVAEAKKK	ATGAAAAAA	GCGGCGGCGGTTTTGCTGTCACTCGGTCTCGTTTTC	GGTTTTTCATACGGAGCTGGCCATGTGGCGGAAGCC	AAAAAAAAG	MKK	AAAVLLSLGLVF	GFSYGAGHVAEA	KKK	1.26441		162.099	20.7062	0.855661	0	0.884369	0.831644	1.72833	0	0	1.02907	0	34	188.135	0.861614	0.110061	0.00454813	0	0.00470072	0.00442047	0.00918665	0	0	0.00546986	0	0	0	0	0	0	0	0
456	456	55	O31635	BSU11910	yjcM	AC_Charge_+3	ATGAAAAAAGAATTACTTGCTTCACTAGTTTTATGTCTATCATTGTCACCATTAGTGTCAACAAATGAAGTTTTTGCAAAAAAGAAA	MKKELLASLVLCLSLSPLVSTNEVFAKKK	ATGAAAAAAGAA	TTACTTGCTTCACTAGTTTTATGTCTATCATTG	TCACCATTAGTGTCAACAAATGAAGTTTTTGCA	AAAAAGAAA	MKKE	LLASLVLCLSL	SPLVSTNEVFA	KKK			0	0	0	0	0	0	0	0	0	0	0	33	0											0	0	0	0	0.25	0	0	0
457	457	56	O31643	BSU11990	yjdB	AC_Charge_+3	ATGAATTTCAAAAAAACGGTTGTTTCTGCTTTATCGATTTCTGCGTTAGCTCTGTCGGTCAGCGGGGTAGCTTCAGCTCGGAGAAAA	MNFKKTVVSALSISALALSVSGVASARRK	ATGAATTTCAAAAAAACG	GTTGTTTCTGCTTTATCGATTTCTGCGTTAGCTCTG	TCGGTCAGCGGGGTAGCTTCAGCT	CGGAGAAAA	MNFKKT	VVSALSISALAL	SVSGVASA	RRK	6.94137	Train	1.95301	2.95803	76.1538	129.747	386.469	237.85	210.856	376.343	175.736	297.402	86	125	1895.47	0.00103036	0.00156058	0.0401768	0.0684514	0.203891	0.125484	0.111242	0.198549	0.0927137	0.156901	0.166667	0	0	0	0	0.166667	0	0
458	458	57	O34554	BSU12110	yjfA	AC_Charge_+3	ATGAAAAGACTGTTTATGAAGGCTTCATTGGTGTTATTCGCAGTAGTATTTGTTTTTGCCGTCAAAGGTGCACCCGCCAAGGCGCGACGAAAA	MKRLFMKASLVLFAVVFVFAVKGAPAKARRK	ATGAAAAGACTGTTTATGAAG	GCTTCATTGGTGTTATTCGCAGTAGTATTTGTTTTTGCCGTCAAAGGTGCA	CCCGCCAAGGCG	CGACGAAAA	MKRLFMK	ASLVLFAVVFVFAVKGA	PAKA	RRK	4.99021		2.92951	0	0	143.749	7.07495	29.9392	0	0	0	24.6977	117	58	208.39	0.0140578	0	0	0.689806	0.0339505	0.143669	0	0	0	0.118517	0	0	0	0	0	0.142857	0	0
459	459	58	O34679	BSU12200	yjiA	AC_Charge_+3	ATGGCAGCACAGACTGATTACAAAAAACAAGTTGTCGGAATCCTACTTTCACTTGCATTCGTACTCTTTGTGTTCTCTTTTTCTGAGAGACGCAAA	MAAQTDYKKQVVGILLSLAFVLFVFSFSERRK	ATGGCAGCACAGACTGATTACAAAAAACAA	GTTGTCGGAATCCTACTTTCACTTGCATTCGTACTC	TTTGTGTTCTCTTTTTCTGAG	AGACGCAAA	MAAQTDYKKQ	VVGILLSLAFVL	FVFSFSE	RRK			0	0	0	0	0	0	0	0	0	0	0	0	0											0	0.2	0	0.1	0	0	0	0
460	460	59	O35012	BSU13280	ykoJ	AC_Charge_+3	ATGCTCAAGAAAAAATGGATGGTCGGTCTTTTAGCAGGGTGCCTAGCGGCCGGAGGATTCAGCTACAACGCGTTTGCCAAAAGAAAA	MLKKKWMVGLLAGCLAAGGFSYNAFAKRK	ATGCTCAAGAAAAAATGGATG	GTCGGTCTTTTAGCAGGGTGCCTAGCGGCCGGA	GGATTCAGCTACAACGCGTTTGCC	AAAAGAAAA	MLKKKWM	VGLLAGCLAAG	GFSYNAFA	KRK	5.46669	Train	4.88251	10.8461	234.451	579.663	173.336	1011.28	507.264	4.9131	3.01262	50.4245	58	138	2580.07	0.00189239	0.0042038	0.0908699	0.224669	0.0671827	0.391958	0.196609	0.00190425	0.00116765	0.0195438	0	0	0	0	0	0	0	0
461	461	60	O31685	BSU13820	ykvT	AC_Charge_+3	ATGACAACGAAATTCACTGCTCTGGCTGTTTTTCTTCTTTGTTTCATGCCTGCAGCCAAAATTGAGCATACACAAGCTAAAAAACGC	MTTKFTALAVFLLCFMPAAKIEHTQAKKR	ATGACAACGAAA	TTCACTGCTCTGGCTGTTTTTCTTCTTTGTTTCATGCCTGCAGCCAAAATT	GAGCATACACAAGCT	AAAAAACGC	MTTK	FTALAVFLLCFMPAAKI	EHTQA	KKR	5.00381		0	0.986011	0	0	128.233	0	1.72833	0	0	0	0	130	130.948	0	0.0075298	0	0	0.979272	0	0.0131986	0	0	0	0	0	0	0	0	0	0	0
462	462	61	O31687	BSU13840	stoA	AC_Charge_+3	ATGTTGACGAAGCGCTTGCTTACTATATACATTATGTTATTAGGGTTGATTGCATGGTTTCCAGGTGCGGCACAAGCTAAGCGCAAA	MLTKRLLTIYIMLLGLIAWFPGAAQAKRK	ATGTTGACGAAGCGC	TTGCTTACTATATACATTATGTTATTAGGGTTGATT	GCATGGTTTCCAGGTGCGGCACAAGCT	AAGCGCAAA	MLTKR	LLTIYIMLLGLI	AWFPGAAQA	KRK	6.07299	Train	4.88251	5.91607	143.751	933.434	1639.62	963.875	916.014	823.435	190.799	321.07	382	379	5942.8	0.000821585	0.000995502	0.0241891	0.15707	0.2759	0.162192	0.154139	0.13856	0.0321059	0.0540268	0	0	0	0	0	0	0	0
463	463	62	O31398	BSU13970	ykwD	AC_Charge_+3	ATGAAGAAAGCATTTATTTTATCTGCTGCCGCTGCGGTTGGATTATTCACATTCGGGGGCGTACAGCAAGCATCAGCGAAAAAAAGA	MKKAFILSAAAAVGLFTFGGVQQASAKKR	ATGAAGAAA	GCATTTATTTTATCTGCTGCCGCTGCGGTTGGATTATTCACATTC	GGGGGCGTACAGCAAGCATCAGCG	AAAAAAAGA	MKK	AFILSAAAAVGLFTF	GGVQQASA	KKR	2.56954		0.976503	33.5244	47.917	0	0	0	0	0	0	0	3	33	82.4179	0.0118482	0.406761	0.581391	0	0	0	0	0	0	0	0	0	0	0	0	0	0	0
464	464	63	O31737	BSU15960	ylqB	AC_Charge_+3	ATGAAAAAAATCGGTTTATTGTTTATGTTATGTCTGGCAGCCCTGTTTACAATAGGTTTCCCGGCACAGCAAGCAGACGCTAGAAAAAAA	MKKIGLLFMLCLAALFTIGFPAQQADARKK	ATGAAAAAA	ATCGGTTTATTGTTTATGTTATGTCTGGCAGCCCTG	TTTACAATAGGTTTCCCGGCACAGCAAGCAGACGCT	AGAAAAAAA	MKK	IGLLFMLCLAAL	FTIGFPAQQADA	RKK	1.30588		123.039	30.5663	0	0	0	0	1.72833	0.98262	0	0	33	30	156.317	0.787116	0.195541	0	0	0	0	0.0110566	0.00628609	0	0	0	0	0	0	0	0	0	0
465	465	64	C0SPA3	BSU15250	ylxW	AC_Charge_+3	ATGAGGGGCAAATCAGCAGTCCTTCTTTCCTTGATTATGCTTATCGCAGGTTTTTTGATTTCATTTTCTAGAAAGAAG	MRGKSAVLLSLIMLIAGFLISFSRKK	ATGAGGGGCAAATCA	GCAGTCCTTCTTTCCTTGATTATGCTTATCGCAGGTTTTTTG	ATTTCATTTTCT	AGAAAGAAG	MRGKS	AVLLSLIMLIAGFL	ISFS	RKK	8.58785		0	0	0	0	0	8.31644	0	0	52.2187	0	0	30	60.5351	0	0	0	0	0	0.137382	0	0	0.862618	0	0.4	0	0	0	0	0	0.2	0
466	466	65	P50850	BSU16700	ylxY	AC_Charge_+3	ATGTACAAAAAATTTGTACCGTTTGCCGTTTTTTTATTTCTTTTTTTTGTCTCATTTGAGATGATGGAAAATCCGCATGCAAGACGGCGT	MYKKFVPFAVFLFLFFVSFEMMENPHARRR	ATGTACAAAAAATTTGTACCG	TTTGCCGTTTTTTTATTTCTTTTTTTTGTCTCATTT	GAGATGATGGAAAATCCGCATGCA	AGACGGCGT	MYKKFVP	FAVFLFLFFVSF	EMMENPHA	RRR	2.63705		53.7077	13.8042	0	0.933434	24.7623	0	6.04915	1.96524	0	0	7	151	101.222	0.530593	0.136375	0	0.00922166	0.244634	0	0.0597612	0.0194152	0	0	0.142857	0	0	0	0	0.142857	0	0
467	467	66	O31805	BSU17720	yndA	AC_Charge_+3	ATGAGATTCACTAAGGTAGTTGGATTTTTGTCTGTTTTAGGGTTGGCTGCGGTTTTTCCATTAACGGCACAAGCACGAAAACGG	MRFTKVVGFLSVLGLAAVFPLTAQARKR	ATGAGATTCACTAAG	GTAGTTGGATTTTTGTCTGTTTTAGGGTTGGCTGCG	GTTTTTCCATTAACGGCACAAGCA	CGAAAACGG	MRFTK	VVGFLSVLGLAA	VFPLTAQA	RKR	7.25632	Train	273.421	2.95803	5.13396	28.003	390.007	214.564	85.5523	508.014	961.024	348.855	225	228	2817.53	0.0970426	0.00104987	0.00182215	0.00993885	0.138421	0.0761532	0.0303642	0.180305	0.341087	0.123816	0	0	0	0	0	0.2	0	0
468	468	67	O35015	BSU18280	yngK	AC_Charge_+3	ATGAAGGTTTGCCAAAAGTCGATTGTCCGTTTCCTTGTCAGCTTGATCATCGGAACGTTTGTCATTTCCGTTCCGTTTATGGCCAATGCGAGAAAACGC	MKVCQKSIVRFLVSLIIGTFVISVPFMANARKR	ATGAAGGTTTGCCAAAAGTCGATTGTCCGT	TTCCTTGTCAGCTTGATCATCGGAACGTTTGTCATT	TCCGTTCCGTTTATGGCCAATGCG	AGAAAACGC	MKVCQKSIVR	FLVSLIIGTFVI	SVPFMANA	RKR	3.31188	Train	211.901	4.93005	401.305	263.229	130.002	64.8682	1.72833	2.94786	1.00421	3.08721	90	186	1085	0.1953	0.00454382	0.369865	0.242606	0.119817	0.0597862	0.00159293	0.00271691	0.000925532	0.00284535	0.1	0	0.1	0	0	0	0	0
469	469	68	O34541	BSU18780	yoaW	AC_Charge_+3	ATGAAAAAGATGTTGATGTTAGCTTTTACATTTCTTTTGGCTTTGACTATCCATGTAGGGGAAGCTTCGGCCAAAAAAAGG	MKKMLMLAFTFLLALTIHVGEASAKKR	ATGAAAAAGATG	TTGATGTTAGCTTTTACATTTCTTTTGGCTTTGACT	ATCCATGTAGGGGAAGCTTCGGCC	AAAAAAAGG	MKKM	LMLAFTFLLALT	IHVGEASA	KKR	3.04407		29.2951	1.97202	6.84529	62.5401	0	0.831644	0	0	0	0	0	55	101.484	0.288667	0.0194318	0.0674518	0.616255	0	0.00819482	0	0	0	0	0	0	0	0	0	0	0	0
470	470	69	O31836	BSU18820	yobB	AC_Charge_+3	ATGAAGATTAGGAAAATCTTATTGAGTTCTGCTTTATCCTTTGGCATGCTAATATCCGCGGTTCCCGCATTGGCTCGTAAAAGG	MKIRKILLSSALSFGMLISAVPALARKR	ATGAAGATTAGGAAA	ATCTTATTGAGTTCTGCTTTATCCTTTGGCATGCTA	ATATCCGCGGTTCCCGCATTGGCT	CGTAAAAGG	MKIRK	ILLSSALSFGML	ISAVPALA	RKR	5.60614	Train	110.345	0	72.7312	176.419	412.116	475.7	3.45666	396.978	18.0757	6.17443	425	222	1672	0.0659958	0	0.0434996	0.105514	0.246481	0.28451	0.00206738	0.237428	0.0108108	0.00369285	0	0	0	0	0	0	0	0
471	471	70	O34669	BSU19210	yocH	AC_Charge_+3	ATGAAGAAGACGATTATGTCCTTTGTGGCAGTTGCTGCACTTTCAACAACTGCATTCGGAGCTCACGCTTCTGCAAAAAAGAGA	MKKTIMSFVAVAALSTTAFGAHASAKKR	ATGAAGAAGACGATTATGTCC	TTTGTGGCAGTTGCTGCACTTTCAACAACTGCATTC	GGAGCTCACGCTTCTGCA	AAAAAGAGA	MKKTIMS	FVAVAALSTTAF	GAHASA	KKR	2.6842	Test	1.95301	451.593	426.975	103.611	0	2.49493	1.72833	0	4.01682	0	475	47	992.372	0.00196802	0.455064	0.430257	0.104408	0	0.00251411	0.00174161	0	0.0040477	0	0.142857	0	0	0	0	0	0	0
472	472	71	P42094	BSU19800	phy	AC_Charge_+3	ATGAAGGTTCCAAAAACAATGCTGCTAAGCACTGCCGCGGGTTTATTGCTTAGCCTGACAGCAACCTCGGTGTCGGCTAAACGTAAA	MKVPKTMLLSTAAGLLLSLTATSVSAKRK	ATGAAGGTTCCAAAAACAATG	CTGCTAAGCACTGCCGCGGGTTTATTGCTTAGCCTG	ACAGCAACCTCGGTGTCGGCT	AAACGTAAA	MKVPKTM	LLSTAAGLLLSL	TATSVSA	KRK	5.91952	Train	8.78853	169.594	255.843	5.60061	643.82	3.32658	19.0116	216.176	248.039	201.698	553	150	1771.9	0.00495995	0.0957132	0.144389	0.0031608	0.363351	0.00187741	0.0107295	0.122003	0.139985	0.113832	0.142857	0	0	0	0	0	0	0
473	473	72	O31852	BSU19410	cwlS	AC_Charge_+3	ATGAAAAAGAAGATTGTAGCCGGCTTGGCTGTTTCTGCAGTTGTTGGGTCGTCGATGGCCGCAGCACCCGCGGAAGCAAAAAAACGT	MKKKIVAGLAVSAVVGSSMAAAPAEAKKR	ATGAAAAAGAAG	ATTGTAGCCGGCTTGGCTGTTTCTGCAGTTGTT	GGGTCGTCGATGGCCGCAGCACCCGCGGAAGCA	AAAAAACGT	MKKK	IVAGLAVSAVV	GSSMAAAPAEA	KKR	4.44991	Train	0.976503	4.93005	855.661	566.595	1404.38	159.676	6.04915	114.967	6.02523	7.2035	396	129	3126.46	0.000312335	0.00157688	0.273684	0.181226	0.449191	0.0510724	0.00193482	0.0367721	0.00192717	0.00230404	0	0	0	0	0	0	0	0
474	474	73	O31994	BSU21540	yolA	AC_Charge_+3	ATGAAGAAGAGAATTACATATTCACTGCTTGCTCTTCTAGCAGTTGTTGCTTTCGCTTTCACTGATTCATCAAAAGCAAAAGCGAAACGCCGC	MKKRITYSLLALLAVVAFAFTDSSKAKAKRR	ATGAAGAAGAGAATTACATATTCA	CTGCTTGCTCTTCTAGCAGTTGTTGCTTTCGCTTTC	ACTGATTCATCAAAAGCAAAAGCG	AAACGCCGC	MKKRITYS	LLALLAVVAFAF	TDSSKAKA	KRR	5		0	0	0	0	2.65311	0	0	0	0	0	0	35	2.65311	0	0	0	0	1	0	0	0	0	0	0.125	0	0	0	0	0	0	0
475	475	74	O31992	BSU21520	yolC	AC_Charge_+3	ATGAAGAAGAGGCTAATCGGATTTTTGGTCTTAGTTCCTGCTTTGATTATGTCAGGTATTACTTTAATCGAAGCACGTAAAAAG	MKKRLIGFLVLVPALIMSGITLIEARKK	ATGAAGAAGAGG	CTAATCGGATTTTTGGTCTTAGTTCCTGCTTTGATT	ATGTCAGGTATTACTTTAATCGAAGCA	CGTAAAAAG	MKKR	LIGFLVLVPALI	MSGITLIEA	RKK	7.61803	Train	0.976503	1.97202	0.855661	57.8729	115.852	65.6999	95.0581	262.36	172.723	151.273	127	119	924.644	0.00105609	0.00213274	0.000925395	0.0625894	0.125294	0.0710543	0.102805	0.283741	0.1868	0.163602	0	0	0	0	0	0	0	0
476	476	75	P68569	BSU21460	bdbA	AC_Charge_+3	ATGAAAAAGTGGATTGTTTTATTTCTTGTTTTAATAGCAGCAGCCATTAGTATTTTCGTTTATGTTTCTACAGGTCGAAAGAAA	MKKWIVLFLVLIAAAISIFVYVSTGRKK	ATGAAAAAGTGG	ATTGTTTTATTTCTTGTTTTAATAGCAGCAGCCATT	AGTATTTTCGTTTATGTTTCTACAGGT	CGAAAGAAA	MKKW	IVLFLVLIAAAI	SIFVYVSTG	RKK	6.98807		2.92951	0	0	0	0	0	127.032	12.7741	0	1.02907	70	34	143.765	0.0203771	0	0	0	0	0	0.883611	0.0888539	0	0.00715802	0	0	0	0	0	0	0	0
477	477	76	O31973	BSU21320	yomL	AC_Charge_+3	ATGAGAAAGAAAAGAGTTATTACTTGTGTTATGGCTGCATCATTGACTTTAGGCTCACTTTTACCTGCAGGTTACGCTACTGCAAAGAAACGT	MRKKRVITCVMAASLTLGSLLPAGYATAKKR	ATGAGAAAGAAAAGA	GTTATTACTTGTGTTATGGCTGCATCATTGACTTTAGGCTCACTTTTA	CCTGCAGGTTACGCTACTGCA	AAGAAACGT	MRKKR	VITCVMAASLTLGSLL	PAGYATA	KKR	2.87902	Train	0.976503	102.545	318.306	34.5371	0	0.831644	1.72833	0.98262	0	0	55	174	459.907	0.00212326	0.222969	0.692109	0.0750958	0	0.00180829	0.00375799	0.00213656	0	0	0	0	0	0	0	0	0	0
478	478	77	O31926	BSU20850	yopL	AC_Charge_+3	ATGAAAAAACTTATTATGGCTTTAGTTATCTTGGGCGCACTAGGCACTTCTTACATAAGTGCAAAAAAGAGA	MKKLIMALVILGALGTSYISAKKR	ATGAAAAAA	CTTATTATGGCTTTAGTTATCTTGGGCGCACTA	GGCACTTCTTACATAAGTGCA	AAAAAGAGA	MKK	LIMALVILGAL	GTSYISA	KKR	5.52956		0	0	0	0	16.803	10.8114	2.59249	0	0	0	62	23	30.2069	0	0	0	0	0.556264	0.357911	0.0858246	0	0	0	0	0	0	0	0	0	0	0
479	479	78	O34999	BSU20630	yoqH	AC_Charge_+3	ATGAAACGATTTATTTTAGTTTTATCCTTTTTAAGTATTATTGTTGCCTATCCCATTCAAACAAACGCCAAACGAAAA	MKRFILVLSFLSIIVAYPIQTNAKRK	ATGAAACGA	TTTATTTTAGTTTTATCCTTTTTAAGTATTATTGTT	GCCTATCCCATTCAAACAAACGCC	AAACGAAAA	MKR	FILVLSFLSIIV	AYPIQTNA	KRK	6.50818		1.95301	0	0	0	0.884369	0	21.6041	0.98262	0	0	31	72	25.4241	0.0768171	0	0	0	0.0347847	0	0.849749	0.0386492	0	0	0	0	0	0	0	0	0	0
480	480	79	O31925	BSU20580	yoqM	AC_Charge_+3	ATGAAATTAAGAAAAGTATTGACTGGTTCTGTTTTATCTCTTGGATTACTCGTTTCTGCTTCTCCTGCATTCGCTAGAAAACGG	MKLRKVLTGSVLSLGLLVSASPAFARKR	ATGAAATTAAGAAAA	GTATTGACTGGTTCTGTTTTATCTCTTGGATTACTC	GTTTCTGCTTCTCCTGCATTCGCT	AGAAAACGG	MKLRK	VLTGSVLSLGLL	VSASPAFA	RKR	5.66429	Train	2.92951	193.258	5.98963	1031.45	454.566	856.593	620.47	223.055	77.3238	198.611	200	155	3664.24	0.000799486	0.0527417	0.00163462	0.281489	0.124055	0.233771	0.169331	0.0608734	0.0211023	0.0542024	0	0	0	0	0	0	0	0
481	481	80	P50733	BSU22980	ypbG	AC_Charge_+3	ATGAAGCTATCAGTGAAAATTGCCGGTGTACTAACTGTTGCGGCAGCGGCAATGACGGCAAAAATGTATGCAACAGCAAAAAAAAAA	MKLSVKIAGVLTVAAAAMTAKMYATAKKK	ATGAAGCTATCAGTGAAA	ATTGCCGGTGTACTAACTGTTGCGGCAGCGGCAATG	ACGGCAAAAATGTATGCAACAGCA	AAAAAAAAA	MKLSVK	IAGVLTVAAAAM	TAKMYATA	KKK	5.41839	Train	1.95301	0.986011	0	350.038	0.884369	1.66329	274.804	0.98262	0	15.4361	130	63	646.747	0.00301973	0.00152457	0	0.541228	0.00136741	0.00257177	0.424902	0.00151933	0	0.0238672	0.166667	0	0	0	0	0	0	0
482	482	81	P54172	BSU21840	ypjP	AC_Charge_+3	ATGAAATTGTGGATGAGAAAGACCCTTGTGGTTTTATTTACCATTGTAACGTTCGGGCTCGTATCTCCTCCGGCTGCCCTTATGGCGAAAAAGAAA	MKLWMRKTLVVLFTIVTFGLVSPPAALMAKKK	ATGAAATTGTGGATGAGAAAGACC	CTTGTGGTTTTATTTACCATTGTAACGTTCGGGCTC	GTATCTCCTCCGGCTGCCCTTATGGCG	AAAAAGAAA	MKLWMRKT	LVVLFTIVTFGL	VSPPAALMA	KKK	3.30492		1.95301	48.3145	189.957	153.083	2.65311	1.66329	0.864164	0	0	1.02907	18	81	399.517	0.00488842	0.120932	0.475466	0.383171	0.00664078	0.00416325	0.00216302	0	0	0.00257579	0	0	0	0	0	0	0	0
483	483	82	P31847	BSU23370	ypuA	AC_Charge_+3	ATGAAGAAAATTTGGATTGGAATGCTGGCAGCGGCCGTTTTGCTGCTGATGGTTCCGAAGGTCAGTCTCGCGAAAAGAAAA	MKKIWIGMLAAAVLLLMVPKVSLAKRK	ATGAAGAAA	ATTTGGATTGGAATGCTGGCAGCGGCCGTTTTGCTGCTG	ATGGTTCCGAAGGTCAGTCTCGCG	AAAAGAAAA	MKK	IWIGMLAAAVLLL	MVPKVSLA	KRK	1.92823		43.9426	244.531	0	7.46748	0	0.831644	0.864164	0	0	0	1	55	297.637	0.147639	0.821575	0	0.0250892	0	0.00279416	0.00290342	0	0	0	0	0	0	0	0	0	0	0
484	484	83	P17616	BSU23300	ypuD	AC_Charge_+3	ATGGGAAGAATAAAAACCAAGATTACCATTCTGTTAGTGCTTTTGCTTTTACTTGCAGGCGGTTATATGAAGAAGAAA	MGRIKTKITILLVLLLLLAGGYMKKK	ATGGGAAGAATAAAAACCAAG	ATTACCATTCTGTTAGTGCTTTTGCTTTTACTT	GCAGGCGGTTATATG	AAGAAGAAA	MGRIKTK	ITILLVLLLLL	AGGYM	KKK	4.0165		0	0	0.855661	0	0.884369	0	0	0	0	0	120	40	1.74003	0	0	0.491751	0	0.508249	0	0	0	0	0	0.142857	0	0	0	0	0	0.142857	0
485	485	84	P54483	BSU25060	yqfZ	AC_Charge_+3	ATGAAGCGTCTGACCTTAGTATGCAGCATTGTTTTTATACTTTTTATTCTTTTTTATGACCTTAAAATTGGAACCATACCCATTCAGGACCTCCCTGTCTATGAAGCATCAGCAAAAAAAAAA	MKRLTLVCSIVFILFILFYDLKIGTIPIQDLPVYEASAKKK	ATGAAGCGT	CTGACCTTAGTATGCAGCATTGTTTTTATACTT	TTTATTCTTTTTTATGACCTTAAAATTGGAACCATACCCATTCAGGACCTCCCTGTCTATGAAGCATCAGCA	AAAAAAAAA	MKR	LTLVCSIVFIL	FILFYDLKIGTIPIQDLPVYEASA	KKK			0	0	0	0	0	0	0	0	0	0	0	0	0											0	0	0	0	0	0	0	0
486	486	85	P54484	BSU25050	yqgA	AC_Charge_+3	ATGAAGCAAGGAAAATTTTCTGTGTTTTTAATTTTGCTACTAATGTTAACTTTGGTAGTTGCACCTAAAGAAAAAGCAGAGGCTCGCAAAAAG	MKQGKFSVFLILLLMLTLVVAPKEKAEARKK	ATGAAGCAAGGAAAATTTTCT	GTGTTTTTAATTTTGCTACTAATGTTAACTTTGGTAGTT	GCACCTAAAGAAAAAGCAGAGGCT	CGCAAAAAG	MKQGKFS	VFLILLLMLTLVV	APKEKAEA	RKK	2.22437		0	2.95803	0.855661	0	0	0	0	0	0	0	0	13	3.81369	0	0.775635	0.224365	0	0	0	0	0	0	0	0.285714	0	0	0	0	0.142857	0.142857	0
487	487	86	P24812	BSU25890	yqxI	AC_Charge_+3	ATGTTTAAGAAATTACTTTTAGCAACATCTGCATTAACATTCTCTTTATCATTAGTTCTTCCGTTGGATGGACATGCCAAAGCTAAAAAAAAA	MFKKLLLATSALTFSLSLVLPLDGHAKAKKK	ATGTTTAAGAAA	TTACTTTTAGCAACATCTGCATTAACATTCTCTTTATCATTAGTTCTT	CCGTTGGATGGACATGCCAAAGCT	AAAAAAAAA	MFKK	LLLATSALTFSLSLVL	PLDGHAKA	KKK			0	0	0	0	0	0	0	0	0	0	0	0	0											0	0	0	0	0	0.25	0	0
488	488	87	O32023	BSU24940	yqzC	AC_Charge_+3	ATGACAAAACGGGGCATTCAGGCATTTGCTGGCGGCATCATTTTAGCGACAGCCGTTCTTGCAGCTGTTTTTTATCTGACTGACGAAGACCAGGCCAAAAAAAAA	MTKRGIQAFAGGIILATAVLAAVFYLTDEDQAKKK	ATGACAAAACGG	GGCATTCAGGCATTTGCTGGCGGCATCATTTTAGCGACAGCCGTTCTTGCAGCTGTTTTT	TATCTGACTGACGAAGACCAGGCC	AAAAAAAAA	MTKR	GIQAFAGGIILATAVLAAVF	YLTDEDQA	KKK	7.00894		0	0	0	0	0	0	108.885	0.98262	0	0	0	11	109.867	0	0	0	0	0	0	0.991056	0.0089437	0	0	0	0	0	0	0	0	0	0
489	489	88	O32019	BSU24650	yqzG	AC_Charge_+3	ATGATGATCAAACAATGTGTGATTTGTCTATCTCTTCTCGTCTTTGGCACCACAGCCGCTCACGCAAGAAAACGC	MMIKQCVICLSLLVFGTTAAHARKR	ATGATGATCAAACAA	TGTGTGATTTGTCTATCTCTTCTCGTCTTTGGCACC	ACAGCCGCTCACGCA	AGAAAACGC	MMIKQ	CVICLSLLVFGT	TAAHA	RKR	6.42023	Train	1.95301	21.6922	226.75	785.018	991.377	1582.62	375.047	424.492	947.97	425.006	814	207	5781.92	0.000337778	0.00375173	0.0392171	0.135771	0.171461	0.273718	0.0648655	0.073417	0.163954	0.073506	0	0	0	0	0	0	0	0
490	490	89	O07934	BSU26920	yraJ	AC_Charge_+3	ATGACTAAACTGAAAATGCTGAGTATGTTAACCGTGATGATTGCATCTTTATTCATTTTTTCCAGTCAGGCACTTGCCAAACGGAAA	MTKLKMLSMLTVMIASLFIFSSQALAKRK	ATGACTAAACTGAAAATGCTGAGTATG	TTAACCGTGATGATTGCATCTTTATTCATTTTTTCC	AGTCAGGCACTTGCC	AAACGGAAA	MTKLKMLSM	LTVMIASLFIFS	SQALA	KRK	4.02728	Train	129.875	0.986011	700.786	289.365	2.65311	553.875	2.59249	0.98262	2.00841	1.02907	108	186	1684.15	0.0771159	0.000585464	0.416106	0.171816	0.00157534	0.328875	0.00153935	0.000583451	0.00119253	0.000611032	0.111111	0	0	0	0	0	0	0
491	491	90	O32041	BSU27580	yrvJ	AC_Charge_+3	ATGAACAAGAAATACTTTGTCCTTATTGTATGTATTATTTTCACCTCAGCGCTATTCCCGACCTTTTCATCCGTTACAGCTAGAAAAAAG	MNKKYFVLIVCIIFTSALFPTFSSVTARKK	ATGAACAAGAAATAC	TTTGTCCTTATTGTATGTATTATTTTCACCTCAGCGCTATTCCCGACC	TTTTCATCCGTTACAGCT	AGAAAAAAG	MNKKY	FVLIVCIIFTSALFPT	FSSVTA	RKK	2.00869		0	97.6151	0.855661	0	0	0	0	0	0	0	1	13	98.4707	0	0.991311	0.00868949	0	0	0	0	0	0	0	0.2	0	0	0	0	0	0	0
492	492	91	O32130	BSU32340	lytH	AC_Charge_+3	ATGAAAGTTTTGTTATCCGCTCTTCTTCTCCTTTTGTTTGCATTTGAGCCTTCTGCGTCTGGAAAAAAAAAA	MKVLLSALLLLLFAFEPSASGKKK	ATGAAA	GTTTTGTTATCCGCTCTTCTTCTCCTTTTGTTTGCA	TTTGAGCCTTCTGCGTCTGGA	AAAAAAAAA	MK	VLLSALLLLLFA	FEPSASG	KKK	6.67032		0	0.986011	0	0	0	104.787	69.9973	36.3569	0	1.02907	3	19	213.156	0	0.00462576	0	0	0	0.491597	0.328385	0.170565	0	0.00482777	0	0	0	0	0	0	0	0
493	493	92	O32150	BSU32540	bsn	AC_Charge_+3	ATGACAAAAAAAGCATGGTTTCTGCCGCTCGTCTGTGTATTACTGATTTCCGGATGGCTTGCGCCAGCAGCTTCAGCAAGCGCGAGACGTAAG	MTKKAWFLPLVCVLLISGWLAPAASASARRK	ATGACAAAAAAA	GCATGGTTTCTGCCGCTCGTCTGTGTATTACTGATT	TCCGGATGGCTTGCGCCAGCAGCTTCAGCAAGCGCG	AGACGTAAG	MTKK	AWFLPLVCVLLI	SGWLAPAASASA	RRK			0	0	0	0	0	0	0	0	0	0	0	0	0											0	0	0	0	0	0	0	0
494	494	93	O32189	BSU32950	yusW	AC_Charge_+3	ATGCATTTGATCAGAGCAGCCGGGGCTGTATGTCTCGCAGTGGTTCTGATTGCGGGCTGCCGTTTCAATGAAGACCAGCATCAGGCAGAAGGACGACGGAGG	MHLIRAAGAVCLAVVLIAGCRFNEDQHQAEGRRR	ATGCATTTGATCAGA	GCAGCCGGGGCTGTATGTCTCGCAGTGGTTCTGATTGCGGGCTGCCGT	TTCAATGAAGACCAGCATCAGGCAGAAGGA	CGACGGAGG	MHLIR	AAGAVCLAVVLIAGCR	FNEDQHQAEG	RRR	5.25643	Test	92.7678	4.93005	0.855661	137.215	663.277	99.7973	6.91331	239.759	3.01262	0	93	220	1248.53	0.0743018	0.0039487	0.000685336	0.109901	0.531247	0.079932	0.00553717	0.192034	0.00241293	0	0	0	0	0	0	0	0	0.2
495	495	94	O32258	BSU34020	yvbX	AC_Charge_+3	ATGAAAAAATGGCTGATCATAGCGGTTTCACTGGCGATTGCGATTGTTCTGTTTATGTATACAAAAGGAGAAGCGAAGGCAAGGAAGCGC	MKKWLIIAVSLAIAIVLFMYTKGEAKARKR	ATGAAAAAATGG	CTGATCATAGCGGTTTCACTGGCGATTGCGATTGTTCTGTTT	ATGTATACAAAAGGAGAAGCGAAGGCA	AGGAAGCGC	MKKW	LIIAVSLAIAIVLF	MYTKGEAKA	RKR	3.54481		0	0	130.916	146.549	1.76874	0.831644	0	0	0	0	5	80	280.066	0	0	0.467448	0.523267	0.00631544	0.00296946	0	0	0	0	0	0	0	0	0	0	0	0
496	496	95	P40767	BSU34800	cwlO	AC_Charge_+3	ATGAGAAAGAGTTTAATTACACTTGGTTTGGCTTCCGTCATCGGGACAAGCAGTTTTTTGATCCCATTTACAAGTAAAACTGCATCGGCGCGACGGCGA	MRKSLITLGLASVIGTSSFLIPFTSKTASARRR	ATGAGAAAG	AGTTTAATTACACTTGGTTTGGCTTCC	GTCATCGGGACAAGCAGTTTTTTGATCCCATTTACAAGTAAAACTGCATCGGCG	CGACGGCGA	MRK	SLITLGLAS	VIGTSSFLIPFTSKTASA	RRR	5.92524		0	0	0	46.6717	0	4.15822	0	0	29.1219	0	0	13	79.9519	0	0	0	0.583748	0	0.052009	0	0	0.364243	0	0	0	0	0	0	0	0	0
497	497	96	O32211	BSU33410	yvgO	AC_Charge_+3	ATGAAACGTATTCGTATCCCAATGACACTTGCTCTTGGTGCCGCTTTGACAATTGCCCCTTTGTCCTTTGCTTCCGCTAAAAAAAGG	MKRIRIPMTLALGAALTIAPLSFASAKKR	ATGAAACGTATTCGTATCCCAATGACA	CTTGCTCTTGGTGCCGCTTTGACAATTGCCCCTTTG	TCCTTTGCTTCCGCT	AAAAAAAGG	MKRIRIPMT	LALGAALTIAPL	SFASA	KKR	3.26425	Train	703.082	1830.04	1798.6	1250.8	1578.6	175.477	12.9625	13.7567	10.0421	10.2907	614	439	7383.65	0.0952215	0.24785	0.243592	0.169402	0.213797	0.0237656	0.00175556	0.00186313	0.00136004	0.00139372	0.111111	0	0	0	0	0	0	0
498	498	97	O34986	BSU35040	yvnB	AC_Charge_+3	ATGAGGAAATACACGGTTATTGCTTCTATATTACTGTCTTTTCTTTCCGTTTTGTCTGGCGGCCATCATGAATCGAAAGCTCGTCGCAGA	MRKYTVIASILLSFLSVLSGGHHESKARRR	ATGAGGAAATACACG	GTTATTGCTTCTATATTACTGTCTTTTCTTTCCGTTTTG	TCTGGCGGCCATCATGAATCGAAAGCT	CGTCGCAGA	MRKYT	VIASILLSFLSVL	SGGHHESKA	RRR	7.193	Test	0	0.986011	3.42264	135.348	94.6275	69.0265	768.242	423.509	303.27	0	4	65	1798.43	0	0.000548262	0.00190313	0.0752589	0.0526167	0.0383815	0.427173	0.235488	0.16863	0	0	0	0	0	0	0	0	0
499	499	98	O34310	BSU34950	pelC	AC_Charge_+3	ATGAAAAAAATCGTGTCTATCCTATTTATGTTCGGTTTGGTTATGGGTTTCAGCCAGTTTCAGCCATCAACCGTTTTTGCAAGGCGCAAA	MKKIVSILFMFGLVMGFSQFQPSTVFARRK	ATGAAAAAA	ATCGTGTCTATCCTATTTATGTTCGGTTTGGTTATG	GGTTTCAGCCAGTTTCAGCCATCAACCGTTTTTGCA	AGGCGCAAA	MKK	IVSILFMFGLVM	GFSQFQPSTVFA	RRK	5.67547	Train	1.95301	0	130.916	3.73374	660.623	407.506	491.709	8.84358	1.00421	1.02907	85	112	1707.32	0.0011439	0	0.0766794	0.0021869	0.386936	0.238682	0.288001	0.00517981	0.000588177	0.000602741	0	0	0	0	0	0	0	0
500	500	99	O34735	BSU34940	yvpB	AC_Charge_+3	ATGAAAACACTGCGAACTCTATGTGTCCTGATGATTCTTTCAGGCGTTATTTTTTTCGGACTTAAAATAGATGCAAAAAGGCGT	MKTLRTLCVLMILSGVIFFGLKIDAKRR	ATGAAAACACTGCGA	ACTCTATGTGTCCTGATGATTCTTTCAGGCGTTATTTTTTTCGGACTT	AAAATAGATGCA	AAAAGGCGT	MKTLR	TLCVLMILSGVIFFGL	KIDA	KRR	2.66209		0	46.3425	0	0.933434	0	0.831644	1.72833	0.98262	1.00421	1.02907	0	108	52.8518	0	0.876839	0	0.0176613	0	0.0157354	0.0327014	0.018592	0.0190004	0.0194709	0	0	0	0	0	0	0	0
501	501	100	P39607	BSU38080	ywcI	AC_Charge_+3	ATGAAACGTTTGCTTGTATCTTTACGGGTGTGGATGGTCTTTTTGATGAACTGGGTGACGCCGGACAGAAAAACTGCGGCTGCCCGCAGGAAG	MKRLLVSLRVWMVFLMNWVTPDRKTAAARRK	ATGAAACGT	TTGCTTGTATCTTTACGGGTGTGGATGGTCTTTTTGATGAACTGGGTGACG	CCGGACAGAAAAACTGCGGCTGCC	CGCAGGAAG	MKR	LLVSLRVWMVFLMNWVT	PDRKTAAA	RRK	7.14118	Test	7.81202	62.1187	223.327	7.46748	515.587	316.856	861.572	791.992	212.891	639.053	401	320	3638.68	0.00214694	0.0170718	0.061376	0.00205225	0.141696	0.0870801	0.236782	0.217659	0.0585079	0.175628	0	0	0	0	0	0	0	0
502	502	101	P39632	BSU37800	yweA	AC_Charge_+3	ATGCTAAAAAGAACTTCATTCGTATCTTCATTATTCATCAGTTCAGCTGTTTTACTATCAATCTTACTTCCTTCGGGCCAAGCTCATGCACGGAAGCGT	MLKRTSFVSSLFISSAVLLSILLPSGQAHARKR	ATGCTAAAAAGAACTTCATTCGTATCTTCA	TTATTCATCAGTTCAGCTGTTTTACTATCAATCTTA	CTTCCTTCGGGCCAAGCTCATGCA	CGGAAGCGT	MLKRTSFVSS	LFISSAVLLSIL	LPSGQAHA	RKR	3.11775	Train	0	86.769	284.935	137.215	0	0.831644	0	0	0	1.02907	1	28	510.78	0	0.169876	0.557843	0.268638	0	0.00162819	0	0	0	0.00201471	0.3	0	0	0	0	0.1	0	0
503	503	102	P71047	BSU37580	ywgB	AC_Charge_+3	ATGAAAATGAAATCAGGAATGGAGCAGGCGGTTTCTGTGCTGCTGTTACTGTCACGGCTGCCGGTACAGGCTTCTTTGCGCAGAAAA	MKMKSGMEQAVSVLLLLSRLPVQASLRRK	ATGAAAATGAAATCAGGAATGGAGCAG	GCGGTTTCTGTGCTGCTGTTACTGTCACGGCTG	CCGGTACAGGCTTCTTTG	CGCAGAAAA	MKMKSGMEQ	AVSVLLLLSRL	PVQASL	RRK	7.08284	Test	4.88251	3.94404	4.2783	245.493	208.711	339.311	319.741	426.457	83.349	377.669	275	101	2013.84	0.00242448	0.00195847	0.00212445	0.121903	0.103639	0.16849	0.158772	0.211764	0.0413882	0.187537	0.222222	0	0	0	0.111111	0	0.111111	0
504	504	103	O32277	BSU36770	ywmB	AC_Charge_+3	ATGAAGAAAAAACAAGTAAGCCACGCTATTATCATTTCCGTCATGTTAAGCTTCGTCATTGCTGTTTTCCATACCATTCATGCGAGTGAAAGAAAAAGA	MKKKQVSHAIIISVMLSFVIAVFHTIHASERKR	ATGAAGAAAAAACAAGTAAGCCACGCT	ATTATCATTTCCGTCATGTTAAGCTTCGTCATTGCTGTTTTC	CATACCATTCATGCGAGTGAA	AGAAAAAGA	MKKKQVSHA	IIISVMLSFVIAVF	HTIHASE	RKR	7.08127	Test	0	0	0	38.2708	104.356	4.98986	375.911	4.9131	184.774	4.11629	17	85	717.331	0	0	0	0.0533517	0.145478	0.00695616	0.524042	0.00684914	0.257585	0.00573834	0.111111	0.111111	0	0	0	0	0	0.111111
505	505	104	P70960	BSU36740	ywmC	AC_Charge_+3	ATGAAGAAAAGATTTTCACTGATCATGATGACAGGATTGCTTTTTGGATTAACTTCACCTGCTTTTGCACGAAAAAAG	MKKRFSLIMMTGLLFGLTSPAFARKK	ATGAAGAAAAGATTTTCA	CTGATCATGATGACAGGATTGCTTTTTGGATTAACT	TCACCTGCTTTTGCA	CGAAAAAAG	MKKRFS	LIMMTGLLFGLT	SPAFA	RKK	7.01265	Train	2.92951	3.94404	3.42264	0.933434	367.013	600.447	850.338	451.023	483.023	2.05814	518	440	2765.13	0.00105945	0.00142635	0.00123779	0.000337573	0.132729	0.21715	0.307522	0.163111	0.174683	0.00074432	0.166667	0	0	0	0	0.166667	0	0
506	506	105	P70961	BSU36730	ywmD	AC_Charge_+3	ATGAAAAAATTGCTGGCTGCCGGTATCATTGGATTGTTGACTGTTTCCATTGCCTCCCCGTCTTTTGCCCGTCGCAAA	MKKLLAAGIIGLLTVSIASPSFARRK	ATGAAAAAA	TTGCTGGCTGCCGGTATCATTGGATTGTTGACTGTT	TCCATTGCCTCCCCGTCTTTTGCC	CGTCGCAAA	MKK	LLAAGIIGLLTV	SIASPSFA	RRK	6.83324	Train	0	0	0.855661	22.4024	0	0.831644	404.429	0	0	0	2	19	428.519	0	0	0.00199679	0.0522788	0	0.00194074	0.943784	0	0	0	0	0	0	0	0	0	0	0
507	507	106	P94576	BSU36460	ywoF	AC_Charge_+3	ATGAGAAAATGGTATTTTATTCTTTTGGCGGGTGTTTTAACGTCTGTCATCCTCGCTTTCGTTTATGATAAGACAAAAGCGCGCCGACGC	MRKWYFILLAGVLTSVILAFVYDKTKARRR	ATGAGAAAATGGTAT	TTTATTCTTTTGGCGGGTGTTTTAACGTCTGTCATCCTCGCTTTCGTTTAT	GATAAGACAAAAGCG	CGCCGACGC	MRKWY	FILLAGVLTSVILAFVY	DKTKA	RRR			0	0	0	0	0	0	0	0	0	0	0	0	0											0	0	0	0	0	0	0	0
508	508	107	P96729	BSU35970	ywsB	AC_Charge_+3	ATGAACAAACCAACAAAACTATTTTCAACATTAGCACTTGCGGCTGGAATGACTGCGGCGGCTGCTGGCGGCGCTGGCACGATCCATGCTAAAAAAAAG	MNKPTKLFSTLALAAGMTAAAAGGAGTIHAKKK	ATGAACAAACCAACAAAA	CTATTTTCAACATTAGCACTTGCGGCTGGAATGACT	GCGGCGGCTGCTGGCGGCGCTGGCACGATCCATGCT	AAAAAAAAG	MNKPTK	LFSTLALAAGMT	AAAAGGAGTIHA	KKK	6		0	0	0	0	0	3.32658	0	0	0	0	3	91	3.32658	0	0	0	0	0	1	0	0	0	0	0.333333	0	0	0	0	0	0	0
509	509	108	P37490	BSU40580	yybN	AC_Charge_+3	ATGAATAAATTCCTGAAGAGCAATTTCCGTTTCCTTCTTGCGGCTGCTTTAGGCATATCATTACTTGCTAGTAGTAATTTTATAAAAGCCAGACGTCGG	MNKFLKSNFRFLLAAALGISLLASSNFIKARRR	ATGAATAAATTCCTGAAGAGCAATTTCCGT	TTCCTTCTTGCGGCTGCTTTAGGCATATCATTACTT	GCTAGTAGTAATTTTATAAAAGCC	AGACGTCGG	MNKFLKSNFR	FLLAAALGISLL	ASSNFIKA	RRR	6.71379		0	0	0.855661	2.8003	1.76874	128.905	175.425	43.2353	0	0	1	45	352.99	0	0	0.00242404	0.00793309	0.00501073	0.36518	0.496969	0.122483	0	0	0.3	0	0	0	0	0.2	0	0
510	510	109	Q45606	BSU40270	yycP	AC_Charge_+3	ATGAAAAAGTGGATGATTACCATCGCCATGCTGATTCTCGCAGGAATCGCACTATTTGTCTTCATTTCTCCTCTCAAAAGCAAGAAAAAG	MKKWMITIAMLILAGIALFVFISPLKSKKK	ATGAAAAAGTGGATGATTACCATCGCCATG	CTGATTCTCGCAGGAATCGCACTATTTGTCTTCATT	TCTCCTCTCAAAAGC	AAGAAAAAG	MKKWMITIAM	LILAGIALFVFI	SPLKS	KKK	5.62594		50.7782	0	0	0	99.9337	0	203.943	3.93048	1.00421	1.02907	2	32	360.618	0.140809	0	0	0	0.277118	0	0.565536	0.0108993	0.00278468	0.00285363	0	0.1	0	0	0	0	0	0
511	511	110	O34918	BSU18630	exlX	AC_Charge_+3	ATGAAAAAGATCATGAGTGCATTTGTTGGTATGGTTTTGTTGACGATCTTCTGTTTTTCCCCGCAAGCTTCGGCACGAAGACGC	MKKIMSAFVGMVLLTIFCFSPQASARRR	ATGAAAAAGATCATGAGT	GCATTTGTTGGTATGGTTTTGTTGACGATCTTCTGT	TTTTCCCCGCAAGCTTCGGCA	CGAAGACGC	MKKIMS	AFVGMVLLTIFC	FSPQASA	RRR	6.46698	Train	124.992	0	0	0	0	431.623	0.864164	0	109.458	171.855	149	87	838.793	0.149015	0	0	0	0	0.514577	0.00103025	0	0.130495	0.204884	0.166667	0	0	0	0	0	0	0
512	512	111	O31487	BSU04290	ydaL	AC_Charge_+3	ATGCTATGCGTCATGATGCTTCTATTTTCAGCTATTGCGTCTTTTCCCGTTTCTGCGCAAGCGAAAAAAAAA	MLCVMMLLFSAIASFPVSAQAKKK	ATG	CTATGCGTCATGATGCTTCTATTTTCAGCTATTGCG	TCTTTTCCCGTTTCTGCGCAAGCG	AAAAAAAAA	M	LCVMMLLFSAIA	SFPVSAQA	KKK	7.53002	Train	3.90601	86.769	2.56698	160.551	79.5932	31.6025	1284.15	713.382	267.119	520.71	221	180	3150.35	0.00123987	0.0275427	0.000814825	0.0509629	0.0252649	0.0100314	0.407621	0.226446	0.0847902	0.165287	0	0	0	0	0	0	0	0
513	513	112	P40406	BSU01660	nagZ	AC_Charge_+3	ATGAGACCTGTCTTTCCGCTTATCCTTTCAGCCGTTCTCTTTCTTTCATGCTTTTTCGGGGCCAGACAGACAGAAGCCTCTGCACGGAAACGT	MRPVFPLILSAVLFLSCFFGARQTEASARKR	ATGAGACCTGTCTTTCCG	CTTATCCTTTCAGCCGTTCTCTTTCTTTCATGCTTT	TTCGGGGCCAGACAGACAGAAGCCTCTGCA	CGGAAACGT	MRPVFP	LILSAVLFLSCF	FGARQTEASA	RKR	2.01156	Train	1834.85	1369.57	833.414	210.956	175.989	7.4848	2.59249	4.9131	2.00841	2.05814	4	201	4443.83	0.412898	0.308195	0.187544	0.0474717	0.039603	0.00168431	0.000583391	0.0011056	0.000451954	0.000463146	0.333333	0	0	0	0	0.166667	0	0
514	514	113	P94356	BSU38850	yxkC	AC_Charge_+3	ATGCGACATAAAATCATTACGTTTATTCTCGCAGTTGTTGTCATCATTATTATCGGTAATATGATTGGCGGCGGAGGCGGCTCAGAAGCCAAACGGAAA	MRHKIITFILAVVVIIIIGNMIGGGGGSEAKRK	ATGCGACATAAAATCATT	ACGTTTATTCTCGCAGTTGTTGTCATCATTATTATC	GGTAATATGATTGGCGGCGGAGGCGGCTCAGAAGCC	AAACGGAAA	MRHKII	TFILAVVVIIII	GNMIGGGGGSEA	KRK	10		0	0	0	0	0	0	0	0	0	1.02907	0	34	1.02907	0	0	0	0	0	0	0	0	0	1	0	0	0	0	0	0	0	0.166667
515	515	114	O31488	BSU04310	ydaN	AC_Charge_+3	ATGAAACAAATAATGATTTTTCTCACAAGCTTCATGCTGCTGGCGATGACTGGACAAACGGCTCTTGCCAAAAGGCGC	MKQIMIFLTSFMLLAMTGQTALAKRR	ATGAAACAA	ATAATGATTTTTCTCACAAGCTTCATGCTGCTGGCG	ATGACTGGACAAACGGCTCTTGCC	AAAAGGCGC	MKQ	IMIFLTSFMLLA	MTGQTALA	KRR	3.45641		0	5.91607	121.504	105.478	0	0	0	0	0	1.02907	33	123	233.927	0	0.0252902	0.519409	0.450902	0	0	0	0	0	0.00439911	0	0	0	0	0	0	0	0
516	516	115	O32200	BSU33110	liaG	AC_Charge_+3	ATGAAAAAAATGCTTGGCAAACTGTTGATCACTGCCGGTATTCTGGTTTTTTTCGCCGTCGTCGTAAAAGATGTGTTTGCTAGAAAGCGC	MKKMLGKLLITAGILVFFAVVVKDVFARKR	ATGAAAAAAATGCTTGGCAAA	CTGTTGATCACTGCCGGTATTCTGGTTTTTTTCGCC	GTCGTCGTAAAAGATGTGTTTGCT	AGAAAGCGC	MKKMLGK	LLITAGILVFFA	VVVKDVFA	RKR	7.44634		0	0.986011	0	0	0.884369	64.0366	52.714	162.132	15.0631	4.11629	132	34	299.933	0	0.00328744	0	0	0.00294856	0.213503	0.175753	0.540562	0.0502215	0.013724	0.142857	0	0	0	0	0	0.142857	0
517	517	116	O07909	BSU26930	yraI	AC_Charge_+3	ATGAATAAGTTAAAGAGGCTAAGTATGCTAACGGTGATGATTGCATCTGTGTTCATTTTTTCTAGCCATGCACTTGCGAAAAAAAAA	MNKLKRLSMLTVMIASVFIFSSHALAKKK	ATGAATAAGTTAAAGAGGCTAAGTATG	CTAACGGTGATGATTGCATCTGTGTTCATTTTTTCT	AGCCATGCACTTGCG	AAAAAAAAA	MNKLKRLSM	LTVMIASVFIFS	SHALA	KKK	2.76273		55.6607	0	198.513	38.2708	0	0	0.864164	0	0	0	13	13	293.309	0.189768	0	0.676806	0.13048	0	0	0.00294626	0	0	0	0.222222	0	0	0	0	0	0	0
518	518	117	Q45607	BSU40280	yycO	AC_Charge_+3	ATGAAGTTGAAGAAACGAGTGTCGATGTTTTTGGTAGCGCTCACAATGTGCGGCGGCCTGTTTGTTACTCCCGCCAAAGCCAAAAAGAAG	MKLKKRVSMFLVALTMCGGLFVTPAKAKKK	ATGAAGTTGAAGAAACGAGTGTCGATG	TTTTTGGTAGCGCTCACAATGTGCGGCGGCCTGTTTGTT	ACTCCCGCCAAAGCC	AAAAAGAAG	MKLKKRVSM	FLVALTMCGGLFV	TPAKA	KKK	3.61502		2.92951	226.783	213.915	118.546	2.65311	183.793	1.72833	0	1.00421	1.02907	42	81	752.381	0.00389365	0.30142	0.284317	0.157561	0.00352628	0.244282	0.00229714	0	0.0013347	0.00136775	0.111111	0	0	0	0	0	0	0
519	519	118	P37566	BSU00720	yacD	AC_Charge_+3	ATGAAATCAAGAACAATCTGGACCATTATTTTAGGGGCGCTGTTGGTTTGCTGTATTGCTGTTGCATATACGCTGACGAAATCCCAAGCCGGCGCAAGACGCAAG	MKSRTIWTIILGALLVCCIAVAYTLTKSQAGARRK	ATGAAATCAAGAACA	ATCTGGACCATTATTTTAGGGGCGCTGTTGGTTTGC	TGTATTGCTGTTGCATATACGCTGACGAAATCCCAAGCCGGCGCA	AGACGCAAG	MKSRT	IWTIILGALLVC	CIAVAYTLTKSQAGA	RRK			0	0	0	0	0	0	0	0	0	0	0	30	0											0.2	0	0	0	0	0	0	0
520	520	119	P54525	BSU24190	yqiI	AC_Charge_+3	ATGAGAATGTTATGGAGGAGCTTGGCGCTGTGCGGATTGGCTTTGACGCTCGCGCCTTGTGCACAGGCAAAGAAGAAA	MRMLWRSLALCGLALTLAPCAQAKKK	ATGAGAATGTTATGGAGG	AGCTTGGCGCTGTGCGGATTGGCTTTGACGCTCGCG	CCTTGTGCACAGGCA	AAGAAGAAA	MRMLWR	SLALCGLALTLA	PCAQA	KKK			0	0	0	0	0	0	0	0	0	0	0	11	0											0	0	0	0	0	0	0	0
521	521	120	P54422	BSU18410	ggt	AC_Charge_+3	ATGAAAAGAACGTGGAACGTCTGTTTAACAGCTCTGCTTAGTGTTCTGTTAGTCGCTGGAAGTGTCCCTTTTCACGCGGAAGCTAAAAAAAAA	MKRTWNVCLTALLSVLLVAGSVPFHAEAKKK	ATGAAAAGAACGTGGAAC	GTCTGTTTAACAGCTCTGCTTAGTGTTCTGTTAGTCGCTGGAAGTGTC	CCTTTTCACGCGGAAGCT	AAAAAAAAA	MKRTWN	VCLTALLSVLLVAGSV	PFHAEA	KKK	2.67059	Test	4.88251	347.076	566.447	2.8003	2.65311	0.831644	1.72833	0	3.01262	2.05814	83	92	931.49	0.00524162	0.372603	0.608109	0.00300626	0.00284824	0.000892811	0.00185545	0	0.00323419	0.00220952	0.166667	0	0	0	0	0	0	0
522	522	121	Q59HN7	BSU06839	phrH	AC_Charge_+3	ATGCCTATTAAGAAAAAAGTGATGATGTGTCTGGCTGTTACTCTAGTTTTCGGAAGCATGTCGTTTCCAACCCTGACAAACTCCGGTGGAAAAAAGCGA	MPIKKKVMMCLAVTLVFGSMSFPTLTNSGGKKR	ATGCCTATTAAGAAAAAAGTGATGATG	TGTCTGGCTGTTACTCTAGTTTTCGGAAGCATG	TCGTTTCCAACCCTGACAAACTCCGGTGGA	AAAAAGCGA	MPIKKKVMM	CLAVTLVFGSM	SFPTLTNSGG	KKR	5		0	0	0	0	7.95932	0	0	0	0	0	0	36	7.95932	0	0	0	0	1	0	0	0	0	0	0.111111	0	0	0	0	0	0	0
523	523	122	O32284	BSU38790	yxzE	AC_Charge_+3	ATGATTGTGATCATCTTATTGTTTATATCTATTATTGTTTTTCTTTCAGTCATTCAGCCGAGACGCCGG	MIVIILLFISIIVFLSVIQPRRR	ATGATTGTG	ATCATCTTATTGTTTATATCTATTATTGTTTTTCTT	TCAGTCATTCAGCCG	AGACGCCGG	MIV	IILLFISIIVFL	SVIQP	RRR	2.75603		0	128.181	0	0	0	0	0	0	0	13.3779	0	9	141.559	0	0.905496	0	0	0	0	0	0	0	0.094504	0	0	0	0	0	0	0	0
524	524	123	O05411	BSU26820	yrpD	AC_Charge_+3	ATGATGAAAAAAGGTCTGCTTGCGGGTGCGCTTACGGCAACCGTGCTTTTTGGCACATGTGCAGTAGATGTACCGGGTATTATTAGTCCAAAAACCGCAGAAGCTAAAAGGAAG	MMKKGLLAGALTATVLFGTCAVDVPGIISPKTAEAKRK	ATGATGAAAAAAGGT	CTGCTTGCGGGTGCGCTTACGGCAACCGTGCTTTTT	GGCACATGTGCAGTAGATGTACCGGGTATTATTAGTCCAAAAACCGCAGAAGCT	AAAAGGAAG	MMKKG	LLAGALTATVLF	GTCAVDVPGIISPKTAEA	KRK	2.15472		0.976503	34.5104	0.855661	0	0	0	0	0.98262	0	0	0	15	37.3252	0.0261621	0.924588	0.0229245	0	0	0	0	0.0263259	0	0	0.2	0	0	0	0	0	0.2	0
525	525	124	Q45071	BSU18160	xynD	AC_Charge_+3	ATGAGGAAAAAGTGTAGCGTATGTTTATGGATTCTAGTTTTATTATTGAGCTGCTTATCTGGGAAGTCTGCGTATGCTAAGCGCAAA	MRKKCSVCLWILVLLLSCLSGKSAYAKRK	ATGAGGAAAAAGTGTAGC	GTATGTTTATGGATTCTAGTTTTATTATTGAGCTGC	TTATCTGGGAAGTCTGCGTATGCT	AAGCGCAAA	MRKKCS	VCLWILVLLLSC	LSGKSAYA	KRK	2.31886		184.559	146.916	180.544	0.933434	40.681	0	12.0983	0	0	0	42	83	565.732	0.326231	0.259691	0.319134	0.00164996	0.0719086	0	0.0213852	0	0	0	0.166667	0	0.166667	0	0	0	0	0
526	526	125	O06748	BSU11040	yitM	AC_Charge_+3	ATGAAGAAGGCGTTTCTAGTATTTTTGTCGGTTGTATTGGTGACGACTGTGTTTTTGGTGAAGCAGCAAGAAAGTGTGGCACAGGCAAAGCGCCGC	MKKAFLVFLSVVLVTTVFLVKQQESVAQAKRR	ATGAAGAAG	GCGTTTCTAGTATTTTTGTCGGTTGTATTGGTGACGACTGTGTTTTTG	GTGAAGCAGCAAGAAAGTGTGGCACAGGCA	AAGCGCCGC	MKK	AFLVFLSVVLVTTVFL	VKQQESVAQA	KRR	3.12223		0	0	117.226	2.8003	0	0	0	0.98262	0	1.02907	35	101	122.038	0	0	0.96057	0.0229463	0	0	0	0.00805179	0	0.00843242	0	0	0	0	0	0	0	0
527	527	126	O05213	BSU01670	amiE	AC_Charge_+3	ATGAAAACAAAGACACTGTTCATATTCAGTGCCATTTTAACCCTATCGATATTTGCGCCAAATGAAACCTTCGCAAGGCGTCGG	MKTKTLFIFSAILTLSIFAPNETFARRR	ATGAAAACAAAGACA	CTGTTCATATTCAGTGCCATTTTAACCCTATCGATA	TTTGCGCCAAATGAAACCTTCGCA	AGGCGTCGG	MKTKT	LFIFSAILTLSI	FAPNETFA	RRR	2.27798	Train	2105.34	11.8321	909.567	712.21	249.392	5.82151	3.45666	1.96524	4.01682	7.2035	554	363	4010.81	0.524917	0.00295006	0.226779	0.177573	0.06218	0.00145146	0.000861836	0.000489986	0.0010015	0.00179602	0	0	0	0	0	0	0	0
528	528	127	P38425	BSU25520	yqxA	AC_Charge_+3	ATGATTGCATACTTTGGAAAGTGCTTACTGCTTGTCACGATCATGTTTTTAGGCGTTCTGTTCGGCATGCAGCAGGCACGTAGGCGG	MIAYFGKCLLLVTIMFLGVLFGMQQARRR	ATGATTGCATACTTTGGAAAG	TGCTTACTGCTTGTCACGATCATGTTTTTAGGCGTTCTGTTC	GGCATGCAGCAGGCA	CGTAGGCGG	MIAYFGK	CLLLVTIMFLGVLF	GMQQA	RRR	5		0	0	0	0	0.884369	0	0	0	0	0	0	8	0.884369	0	0	0	0	1	0	0	0	0	0	0.142857	0.142857	0	0	0	0.142857	0.142857	0
529	529	128	P94431	BSU03940	ycnI	AC_Charge_+3	ATGTTGAAAAAAATCGCATTGACACTATGTCCGGCTATTGTCGGCTCCCTCTTATTCTTTACGGCCCCTGCCAGCGCGCGGAAGAGA	MLKKIALTLCPAIVGSLLFFTAPASARKR	ATGTTGAAAAAAATC	GCATTGACACTATGTCCGGCTATTGTCGGCTCCCTCTTATTCTTTACG	GCCCCTGCCAGCGCG	CGGAAGAGA	MLKKI	ALTLCPAIVGSLLFFT	APASA	RKR	6.87852	Train	0.976503	1.97202	2.56698	130.681	0.884369	301.887	338.752	298.716	107.45	20.5814	281	175	1204.47	0.000810734	0.00163726	0.00213122	0.108497	0.00073424	0.250639	0.281247	0.248007	0.0892095	0.0170876	0	0	0	0	0	0	0	0
530	530	129	O05391	BSU27750	bofC	AC_Charge_+3	ATGAAACGATTCAGCACGGCGTATCTTTTGCTGGGCATTCTTTGCTCAGCGGCAGTATTTTTAATAGGAGCTCCTTCCCGCGCACTTGGCAAAAAAAAG	MKRFSTAYLLLGILCSAAVFLIGAPSRALGKKK	ATGAAACGATTCAGCACGGCGTAT	CTTTTGCTGGGCATTCTTTGCTCAGCGGCAGTATTTTTAATA	GGAGCTCCTTCCCGCGCACTTGGC	AAAAAAAAG	MKRFSTAY	LLLGILCSAAVFLI	GAPSRALG	KKK	7.03655	Train	12.6945	17.7482	142.04	176.419	1035.6	400.021	124.44	1929.87	493.065	329.303	379	126	4661.19	0.00272345	0.00380765	0.0304728	0.0378485	0.222174	0.0858194	0.026697	0.414028	0.105781	0.0706478	0.125	0.125	0	0	0	0.125	0	0
531	531	130	P42293	BSU39330	abnB	AC_Charge_+3	ATGTTCAACCGATTGTTCCGTGTATGTTTTCTTGCAGCTCTTATCATGGCCTTCACCCTCCCAAACTCCGTCTATGCAAAAAAACGT	MFNRLFRVCFLAALIMAFTLPNSVYAKKR	ATGTTCAACCGATTGTTCCGT	GTATGTTTTCTTGCAGCTCTTATCATGGCCTTC	ACCCTCCCAAACTCCGTCTATGCA	AAAAAACGT	MFNRLFR	VCFLAALIMAF	TLPNSVYA	KKR	3.37004	Train	306.622	2494.61	6038.4	1427.22	24.7623	445.761	16.4191	850.949	22.0925	21.6105	742	613	11648.4	0.026323	0.214158	0.518387	0.122525	0.00212581	0.0382679	0.00140955	0.0730526	0.00189661	0.00185523	0.142857	0	0	0	0	0.285714	0	0
532	532	131	P71014	BSU31080	bslA	AC_Charge_+3	ATGAAACGCAAATTATTATCTTCTTTGGCAATTAGTGCATTAAGTCTCGGGTTACTCGTTTCTGCACCTACAGCTTCTTTCGCGCGAAAACGG	MKRKLLSSLAISALSLGLLVSAPTASFARKR	ATGAAACGCAAA	TTATTATCTTCTTTGGCAATTAGTGCATTAAGTCTCGGGTTACTCGTT	TCTGCACCTACAGCTTCTTTCGCG	CGAAAACGG	MKRK	LLSSLAISALSLGLLV	SAPTASFA	RKR	3.11335	Train	0	258.335	79.5764	1.86687	137.962	0	3.45666	0	0	3.08721	1	39	484.284	0	0.533437	0.164318	0.00385491	0.284878	0	0.00713767	0	0	0.00637481	0	0	0	0	0	0	0	0
533	533	132	P54587	BSU09030	yhcC	AC_Charge_+3	ATGGCCATTATTATAGCAATAATTGCTGCTGTCATTGTCATTGCGGCCCTTATTACATTTAACGTCCGCAACGCCAAAAAACGG	MAIIIAIIAAVIVIAALITFNVRNAKKR	ATG	GCCATTATTATAGCAATAATTGCTGCTGTCATTGTCATTGCGGCCCTTATTACATTT	AACGTCCGCAACGCC	AAAAAACGG	M	AIIIAIIAAVIVIAALITF	NVRNA	KKR	7.34197	Train	4.88251	38.4544	2.56698	187.62	253.814	271.948	1001.57	599.398	748.133	203.756	165	178	3312.14	0.00147413	0.0116101	0.000775022	0.0566463	0.0766314	0.0821063	0.302393	0.18097	0.225876	0.061518	0	0	0	0	0	0	0	0
534	534	133	O34841	BSU18380	iseA	AC_Charge_+3	ATGAAAAAATGTCTTCTATTTCTAACAACCATTGCACTTATTCTGTCATTAAGCACAAATGCATTTGCGAAAAAACGT	MKKCLLFLTTIALILSLSTNAFAKKR	ATGAAAAAA	TGTCTTCTATTTCTAACAACCATTGCACTTATTCTG	TCATTAAGCACAAATGCATTTGCG	AAAAAACGT	MKK	CLLFLTTIALIL	SLSTNAFA	KKR	4.4364		0	0	35.0821	140.015	0.884369	0	0.864164	0	0	19.5524	38	132	196.398	0	0	0.178627	0.712915	0.00450294	0	0.00440006	0	0	0.0995547	0	0	0	0	0	0	0	0
535	535	134	C0H426	BSU18908	yozY	AC_Charge_+3	ATGAACCTTCGAAAAATTTTATTGAGTTCTGCTTTATCATTAGGTATGCTGGTATCTGCTGCTCCTGTCTTGGCACGAAAGCGG	MNLRKILLSSALSLGMLVSAAPVLARKR	ATGAACCTTCGAAAA	ATTTTATTGAGTTCTGCTTTATCATTAGGTATGCTG	GTATCTGCTGCTCCTGTCTTGGCA	CGAAAGCGG	MNLRK	ILLSSALSLGML	VSAAPVLA	RKR	5.50701	Train	524.382	9.86011	2.56698	8.40091	486.403	83.996	2.59249	341.952	137.576	286.082	282	197	1883.81	0.278362	0.00523413	0.00136265	0.00445953	0.258201	0.0445884	0.0013762	0.181521	0.0730307	0.151863	0.2	0	0	0	0	0	0	0
536	536	1	P04189	BSU10300	aprE	AC_Charge_+1	ATGAGAAGCAAAAAATTGTGGATCAGCTTGTTGTTTGCGTTAACGTTAATCTTTACGATGGCGTTCAGCAACATGTCTGCGCAGGCTGCCGGAAAA	MRSKKLWISLLFALTLIFTMAFSNMSAQAAGK	ATGAGAAGCAAAAAA	TTGTGGATCAGCTTGTTGTTTGCGTTAACGTTAATC	TTTACGATGGCGTTCAGCAACATGTCTGCGCAGGCT	GCCGGAAAA	MRSKK	LWISLLFALTLI	FTMAFSNMSAQA	AGK	2.47246	Test	826.121	1924.69	1267.23	153.083	197.214	11.643	127.896	7.86096	7.02944	2.05814	194	419	4524.83	0.182575	0.425362	0.280062	0.0338318	0.0435849	0.00257314	0.0282654	0.00173729	0.00155352	0.000454855	0.2	0	0	0	0	0	0	0
537	537	2	P53001	BSU22370	aspB	AC_Charge_+1	ATGAAACTGGCAAAAAGAGTATCCGCATTAACACCATCAACCACACTGGCAATCACAGCGAAAGCGGCTCCTAAA	MKLAKRVSALTPSTTLAITAKAAPK	ATGAAACTGGCAAAAAGA	GTATCCGCATTAACACCATCAACCACACTGGCAATC	ACAGCGAAAGCG	GCTCCTAAA	MKLAKR	VSALTPSTTLAI	TAKA	APK	7.94059	Train	115.227	10.8461	30.8038	238.026	230.82	390.873	703.43	1893.51	989.142	1404.68	1147	5556	6007.36	0.019181	0.00180547	0.00512768	0.0396224	0.0384229	0.0650657	0.117095	0.315198	0.164655	0.233827	0	0.166667	0	0	0	0	0	0
538	538	3	P10475	BSU18130	eglS	AC_Charge_+1	ATGAAACGGTCAATCTCTATTTTTATTACGTGTTTATTGATTACGTTATTGACAATGGGCGGCATGATAGCTTCGCCGGCATCAGCAGCAGGGAAA	MKRSISIFITCLLITLLTMGGMIASPASAAGK	ATGAAACGGTCAATC	TCTATTTTTATTACGTGTTTATTGATTACGTTATTG	ACAATGGGCGGCATGATAGCTTCGCCGGCATCAGCA	GCAGGGAAA	MKRSI	SIFITCLLITLL	TMGGMIASPASA	AGK	3.9551		0	0.986011	0	42.938	0	0	0	0	0	0	14	28	43.924	0	0.0224481	0	0.977552	0	0	0	0	0	0	0.2	0	0	0	0	0	0	0
539	539	4	P04957	BSU39070	bglS	AC_Charge_+1	ATGCCTTATCTGAAACGAGTGTTGCTGCTTCTTGTCACTGGATTGTTTATGAGTTTGTTTGCAGTCACTGCTACTGCCTCAGCTCAAACAAAA	MPYLKRVLLLLVTGLFMSLFAVTATASAQTK	ATGCCTTATCTGAAACGA	GTGTTGCTGCTTCTTGTCACTGGATTGTTTATGAGTTTGTTT	GCAGTCACTGCTACTGCCTCAGCT	CAAACAAAA	MPYLKR	VLLLLVTGLFMSLF	AVTATASA	QTK	1.71028	Train	457.003	374.684	138.617	1.86687	0	0	3.45666	0.98262	0	1.02907	2	108	977.64	0.467456	0.383254	0.141787	0.00190957	0	0	0.00353572	0.00100509	0	0.00105261	0.166667	0	0	0	0	0	0	0
540	540	5	P16397	BSU15300	bpr	AC_Charge_+1	ATGAGGAAAAAAACGAAAAACAGACTCATCAGCTCTGTTTTAAGTACAGTTGTCATCAGTTCACTGCTGTTTCCGGGAGCAGCCGGGGCAAGCAGTAAA	MRKKTKNRLISSVLSTVVISSLLFPGAAGASSK	ATGAGGAAAAAAACGAAAAACAGACTCATCAGCTCT	GTTTTAAGTACAGTTGTCATCAGTTCACTGCTGTTT	CCGGGAGCAGCCGGGGCA	AGCAGTAAA	MRKKTKNRLISS	VLSTVVISSLLF	PGAAGA	SSK	2.26573	Test	1180.59	1750.17	210.493	636.602	184.833	3.32658	9.50581	10.8088	3.01262	7.2035	204	424	3996.55	0.295403	0.43792	0.0526686	0.159288	0.0462482	0.000832363	0.0023785	0.00270454	0.000753805	0.00180243	0.25	0	0	0	0	0	0	0
541	541	6	P50864	BSU01530	cwlD	AC_Charge_+1	ATGAGGAAAAAGCTTAAATGGCTCAGTTTTTTGCTAGGCTTCATCATATTACTATTTCTGTTCAAGTATCAGTTCAGCAATAACACAAAA	MRKKLKWLSFLLGFIILLFLFKYQFSNNTK	ATGAGGAAAAAGCTTAAATGGCTCAGT	TTTTTGCTAGGCTTCATCATATTACTATTTCTGTTC	AAGTATCAGTTCAGCAAT	AACACAAAA	MRKKLKWLS	FLLGFIILLFLF	KYQFSN	NTK			0	0	0	0	0	0	0	0	0	0	0	10	0											0.111111	0	0	0	0	0	0	0
542	542	7	P35150	BSU23190	dacB	AC_Charge_+1	ATGCGCATTTTCAAAAAAGCAGTATTCGTGATCATGATTTCTTTTCTTATTGCAACCGTAAATGTGAATACAGCACATGCTGCTATAAGA	MRIFKKAVFVIMISFLIATVNVNTAHAAIR	ATGCGCATTTTCAAAAAA	GCAGTATTCGTGATCATGATTTCTTTTCTTATTGCA	ACCGTAAATGTGAATACAGCACATGCT	GCTATAAGA	MRIFKK	AVFVIMISFLIA	TVNVNTAHA	AIR	3.735		0.976503	1.97202	127.493	210.956	24.7623	0	0	2.94786	0	0	2	84	369.108	0.00264557	0.00534266	0.345409	0.571529	0.0670869	0	0	0.00798643	0	0	0	0	0	0	0	0.166667	0	0
543	543	8	P38422	BSU23480	dacF	AC_Charge_+1	ATGAAACGTCTTTTATCCACTTTGTTGATTGGTATAATGCTGCTTACATTTGCACCGTCTGCATTTGCAGCCCAAAAG	MKRLLSTLLIGIMLLTFAPSAFAAQK	ATGAAACGT	CTTTTATCCACTTTGTTGATTGGTATAATGCTGCTT	ACATTTGCACCGTCTGCATTTGCA	GCCCAAAAG	MKR	LLSTLLIGIMLL	TFAPSAFA	AQK	1.72915	Train	1152.27	783.879	407.295	4.66717	1.76874	3.32658	2.59249	3.93048	1.00421	4.11629	282	134	2364.85	0.48725	0.33147	0.172228	0.00197356	0.000747927	0.00140667	0.00109626	0.00166204	0.000424638	0.00174061	0	0	0	0	0	0	0	0
544	544	9	P39578	BSU38530	dltD	AC_Charge_+1	ATGAAAAAGCGTTTTTTCGGTCCAATTATTTTGGCGTTTATTCTATTCGCAGGCGCCATCGCAATTCCAAGA	MKKRFFGPIILAFILFAGAIAIPR	ATGAAAAAGCGT	TTTTTCGGTCCAATTATTTTGGCGTTTATTCTATTC	GCAGGCGCCATCGCA	ATTCCAAGA	MKKR	FFGPIILAFILF	AGAIA	IPR			0	0	0	0	0	0	0	0	0	0	0	0	0											0	0	0	0	0	0	0	0
545	545	10	P16396	BSU38400	epr	AC_Charge_+1	ATGAAAAACATGTCTTGCAAACTTGTTGTATCAGTCACTCTGTTTTTCAGTTTTCTCACCATAGGCCCTCTCGCTCATGCGCAAAACCGG	MKNMSCKLVVSVTLFFSFLTIGPLAHAQNR	ATGAAAAACATGTCTTGCAAA	CTTGTTGTATCAGTCACTCTGTTTTTCAGTTTTCTC	ACCATAGGCCCTCTCGCTCATGCG	CAAAACCGG	MKNMSCK	LVVSVTLFFSFL	TIGPLAHA	QNR	1.47491	Train	2839.67	2232.33	5.98963	2.8003	13.2655	2.49493	0.864164	4.9131	4.01682	4.11629	549	273	5110.46	0.555658	0.436816	0.00117203	0.000547955	0.00259576	0.000488201	0.000169097	0.000961381	0.000786	0.000805463	0.285714	0	0.142857	0	0	0	0	0
546	546	11	P35536	BSU16340	fliZ	AC_Charge_+1	ATGAAAAAGAGTCAATATTTTATTGTTTTTATTTGTTTTTTCGTTTTATTCAGTGTACATCCGATTGCTGCTGCCGCGGCATCCAGA	MKKSQYFIVFICFFVLFSVHPIAAAAASR	ATGAAAAAGAGTCAATAT	TTTATTGTTTTTATTTGTTTTTTCGTTTTATTCAGT	GTACATCCGATTGCTGCTGCCGCG	GCATCCAGA	MKKSQY	FIVFICFFVLFS	VHPIAAAA	ASR	2.49597		30.2716	17.7482	82.9991	1.86687	0	0.831644	0	0	1.00421	0	22	77	134.722	0.224697	0.13174	0.616079	0.0138572	0	0.00617306	0	0	0.00745393	0	0.166667	0	0	0	0	0	0	0
547	547	12	P37965	BSU02130	glpQA	AC_Charge_+1	ATGAGAAAAAATAGAATACTGGCCTTGTTTGTTCTGTCGCTGGGCTTACTCTCATTTATGGTAACGCCAGTGTCGGCAGCGTCAAAA	MRKNRILALFVLSLGLLSFMVTPVSAASK	ATGAGAAAAAATAGA	ATACTGGCCTTGTTTGTTCTGTCGCTGGGCTTACTC	TCATTTATGGTAACGCCAGTGTCGGCA	GCGTCAAAA	MRKNR	ILALFVLSLGLL	SFMVTPVSA	ASK	2.03814	Test	2319.19	1282.8	1144.02	349.104	75.1713	51.5619	7.77748	8.84358	9.03785	11.3198	324	570	5258.83	0.44101	0.243933	0.217542	0.0663844	0.0142943	0.00980483	0.00147894	0.00168166	0.0017186	0.00215253	0.2	0	0	0	0	0	0	0
548	548	13	P37957	BSU02700	estA	AC_Charge_+1	ATGAAATTTGTAAAAAGAAGGATCATTGCACTTGTAACAATTTTGATGCTGTCTGTTACATCGCTGTTTGCGTTGCAGCCGTCAGCAAAAGCCGCTTCCAAA	MKFVKRRIIALVTILMLSVTSLFALQPSAKAASK	ATGAAATTTGTAAAAAGAAGG	ATCATTGCACTTGTAACAATTTTGATGCTGTCTGTTACATCGCTGTTTGCG	TTGCAGCCGTCAGCAAAAGCC	GCTTCCAAA	MKFVKRR	IIALVTILMLSVTSLFA	LQPSAKA	ASK	2.31804	Train	148.428	338.202	264.399	69.0741	0	0	0	0	1.00421	0	0	55	821.108	0.180766	0.411885	0.322003	0.0841231	0	0	0	0	0.00122299	0	0	0	0	0	0	0.142857	0	0
549	549	14	Q79F14	BSU08350	estB	AC_Charge_+1	ATGAAAAAAGTACTTATGGCATTCATTATTTGTTTATCGCTGATTCTATCTGTTTTAGCCGCTCCGCCGTCTGGCGCAAAAGCTGCCTCAAAA	MKKVLMAFIICLSLILSVLAAPPSGAKAASK	ATGAAAAAA	GTACTTATGGCATTCATTATTTGTTTATCGCTGATTCTA	TCTGTTTTAGCCGCTCCGCCGTCTGGCGCAAAAGCT	GCCTCAAAA	MKK	VLMAFIICLSLIL	SVLAAPPSGAKA	ASK	1.85107	Train	258.773	548.222	1.71132	0	7.95932	0.831644	0	5.89572	3.01262	6.17443	58	48	832.58	0.310809	0.658461	0.00205544	0	0.00955982	0.000998875	0	0.00708126	0.00361841	0.00741601	0	0	0	0	0	0	0	0
550	550	15	Q02113	BSU35630	lytB	AC_Charge_+1	ATGAAATCTTGCAAACAATTGATAGTGTGTTCACTTGCTGCAATCTTATTATTGATTCCATCAGTTTCTTTTGCAGCACCTCGG	MKSCKQLIVCSLAAILLLIPSVSFAAPR	ATGAAATCTTGCAAACAA	TTGATAGTGTGTTCACTTGCTGCAATCTTATTATTG	ATTCCATCAGTTTCTTTTGCA	GCACCTCGG	MKSCKQ	LIVCSLAAILLL	IPSVSFA	APR	1.96309	Train	323.222	32.5384	284.935	0	0	0	1.72833	0.98262	0	0	42	99	643.407	0.502361	0.050572	0.442854	0	0	0	0.00268621	0.00152721	0	0	0.166667	0	0.166667	0	0	0	0	0
551	551	16	Q02114	BSU35620	lytC	AC_Charge_+1	ATGCGTTCTTATATAAAAGTCCTAACAATGTGTTTTCTGGGGCTCATACTTTTTGTGCCAACAGCTTTGGCCGCAAACAGA	MRSYIKVLTMCFLGLILFVPTALAANR	ATGCGTTCTTATATAAAA	GTCCTAACAATGTGTTTTCTGGGGCTCATACTTTTTGTG	CCAACAGCTTTGGCC	GCAAACAGA	MRSYIK	VLTMCFLGLILFV	PTALA	ANR	2.07966	Train	667.928	1999.63	84.7104	294.032	3.53748	1.66329	2.59249	5.89572	5.02103	17.4942	187	210	3082.5	0.216684	0.648703	0.027481	0.0953873	0.0011476	0.00053959	0.000841034	0.00191264	0.00162888	0.00567532	0.166667	0	0	0	0	0	0	0
552	552	17	P39848	BSU35780	lytD	AC_Charge_+1	ATGAAAAAGAGACTAATCGCACCTATGCTTCTATCCGCCGCGTCCCTTGCCTTTTTTGCCATGTCTGGTTCTGCCCAGGCAGCCGCGCGC	MKKRLIAPMLLSAASLAFFAMSGSAQAAAR	ATGAAAAAGAGACTAATCGCACCTATG	CTTCTATCCGCCGCGTCCCTTGCCTTTTTTGCC	ATGTCTGGTTCTGCCCAGGCA	GCCGCGCGC	MKKRLIAPM	LLSAASLAFFA	MSGSAQA	AAR	4.68966	Train	4.88251	2.95803	610.942	1327.34	877.294	3.32658	299.001	296.751	3.01262	2.05814	447	168	3427.57	0.00142448	0.000863012	0.178243	0.387255	0.255952	0.000970535	0.0872341	0.0865777	0.000878936	0.000600467	0.111111	0.111111	0	0	0	0	0	0
553	553	18	P54421	BSU09420	lytE	AC_Charge_+1	ATGAAAAAGCAAATCATTACAGCTACGACAGCAGTTGTTTTAGGATCGACGTTATTTGCAGGAGCGGCATCTGCACAAAGCAAA	MKKQIITATTAVVLGSTLFAGAASAQSK	ATGAAAAAGCAA	ATCATTACAGCTACGACAGCAGTTGTTTTAGGATCGACGTTATTTGCA	GGAGCGGCATCTGCA	CAAAGCAAA	MKKQ	IITATTAVVLGSTLFA	GAASA	QSK	1		63.4727	0	0	0	0	0	0	0	0	0	0	33	63.4727	1	0	0	0	0	0	0	0	0	0	0	0	0	0	0	0	0	0
554	554	19	O07532	BSU09370	lytF	AC_Charge_+1	ATGAAAAAGAAATTAGCAGCAGGGCTGACAGCATCTGCGATTGTCGGCACAACTTTAGTAGTGACACCAGCTGAAGCAGCAACGAGA	MKKKLAAGLTASAIVGTTLVVTPAEAATR	ATGAAAAAGAAA	TTAGCAGCAGGGCTGACAGCATCTGCGATTGTCGGCACAACTTTAGTA	GTGACACCAGCTGAAGCA	GCAACGAGA	MKKK	LAAGLTASAIVGTTLV	VTPAEA	ATR	2.35598	Test	835.886	846.983	1012.25	378.974	7.95932	6.65315	2.59249	2.94786	7.02944	5.14536	226	338	3106.42	0.269084	0.272656	0.325856	0.121997	0.00256222	0.00214174	0.00083456	0.000948958	0.00226287	0.00165636	0	0	0	0	0	0	0	0
555	555	20	P39899	BSU11100	nprB	AC_Charge_+1	ATGCGCAACTTGACCAAGACATCTCTATTACTGGCCGGCTTATGCACAGCGGCCCAAATGGTTTTTGTAACACATGCCTCAGCTGCGTCTAAA	MRNLTKTSLLLAGLCTAAQMVFVTHASAASK	ATGCGCAACTTGACCAAG	ACATCTCTATTACTGGCCGGCTTATGCACAGCGGCC	CAAATGGTTTTTGTAACACATGCCTCAGCT	GCGTCTAAA	MRNLTK	TSLLLAGLCTAA	QMVFVTHASA	ASK	1.60208	Train	926.701	1079.68	16.2576	0.933434	1.76874	4.15822	5.18499	3.93048	0	3.08721	14	129	2041.7	0.453886	0.528814	0.00796274	0.000457184	0.000866305	0.00203664	0.00253954	0.0019251	0	0.00151208	0.166667	0	0	0	0	0	0	0
556	556	21	P68736	BSU14700	nprE	AC_Charge_+1	ATGGGTTTAGGTAAGAAATTGTCTGTTGCTGTCGCTGCTTCGTTTATGAGTTTATCAATCAGCCTGCCAGGTGTTCAGGCTGCTCCCAGA	MGLGKKLSVAVAASFMSLSISLPGVQAAPR	ATGGGTTTAGGTAAGAAA	TTGTCTGTTGCTGTCGCTGCTTCGTTTATGAGTTTATCAATCAGCCTG	CCAGGTGTTCAGGCT	GCTCCCAGA	MGLGKK	LSVAVAASFMSLSISL	PGVQA	APR	2.88086	Train	124.992	463.425	242.152	344.437	103.471	0.831644	1.72833	0	0	0	2	79	1281.04	0.0975712	0.361758	0.189028	0.268874	0.0807713	0.000649195	0.00134916	0	0	0	0.333333	0	0	0	0	0	0.333333	0
557	557	22	P42983	BSU25750	nucB	AC_Charge_+1	ATGAAAAAATGGATGGCAGGCCTGTTTCTTGCTGCAGCAGTTCTTCTTTGTTTAATGGTTCCGCAACAGATCCAAGGCGCATCTCGG	MKKWMAGLFLAAAVLLCLMVPQQIQGASR	ATGAAAAAATGGATGGCA	GGCCTGTTTCTTGCTGCAGCAGTTCTTCTTTGTTTA	ATGGTTCCGCAACAGATCCAAGGC	GCATCTCGG	MKKWMA	GLFLAAAVLLCL	MVPQQIQG	ASR	5.3519		0.976503	4.93005	240.441	3.73374	84.015	84.8277	0	0.98262	1.00421	120.401	50	217	541.312	0.00180396	0.00910761	0.444181	0.00689757	0.155206	0.156708	0	0.00181526	0.00185513	0.222425	0	0.166667	0	0	0	0	0	0
558	558	23	P39844	BSU18350	dacC	AC_Charge_+1	ATGAAAAAAAGCATAAAGCTTTATGTTGCTGTTTTACTGCTTTTCGTCGTTGCTTCGGTGCCTTATATGCATCAGGCTGCGCTTGCCGCTACTAAA	MKKSIKLYVAVLLLFVVASVPYMHQAALAATK	ATGAAAAAAAGCATAAAG	CTTTATGTTGCTGTTTTACTGCTTTTCGTCGTT	GCTTCGGTGCCTTATATGCATCAGGCTGCGCTTGCC	GCTACTAAA	MKKSIK	LYVAVLLLFVV	ASVPYMHQAALA	ATK	7.07608		0	0.986011	0	4.66717	68.9808	0	0.864164	29.4786	0	46.3082	0	40	151.285	0	0.00651758	0	0.0308502	0.455966	0	0.00571216	0.194855	0	0.306099	0.166667	0	0	0	0	0	0	0
559	559	24	P40750	BSU31490	pbpD	AC_Charge_+1	ATGACCATGTTACGAAAAATAATCGGATGGATTTTGCTCCTTTGCATAATCCCATTGTTTGCATTTACAGTTATCGCTTCCGGAGCCTCAAAG	MTMLRKIIGWILLLCIIPLFAFTVIASGASK	ATGACCATGTTACGAAAA	ATAATCGGATGGATTTTGCTCCTTTGCATAATC	CCATTGTTTGCATTTACAGTTATCGCTTCCGGA	GCCTCAAAG	MTMLRK	IIGWILLLCII	PLFAFTVIASG	ASK	7.68637	Train	5.85902	1.97202	0.855661	12.1346	5.30621	459.068	197.029	245.655	4.01682	406.483	57	197	1338.38	0.0043777	0.00147344	0.000639326	0.00906667	0.00396465	0.343003	0.147215	0.183547	0.00300126	0.303713	0	0	0	0	0	0	0	0
560	560	25	P39116	BSU07560	pel	AC_Charge_+1	ATGAAAAAAGTGATGTTAGCTACGGCTTTGTTTTTAGGATTGACTCCAGCTGGCGCGAACGCAGCTTCAAAG	MKKVMLATALFLGLTPAGANAASK	ATGAAAAAA	GTGATGTTAGCTACGGCTTTGTTTTTAGGATTGACT	CCAGCTGGCGCGAACGCA	GCTTCAAAG	MKK	VMLATALFLGLT	PAGANA	ASK	2.95649	Train	18.5536	320.454	259.265	177.353	50.409	0	0.864164	0	3.01262	3.08721	328	277	832.998	0.0222732	0.384699	0.311244	0.212909	0.0605152	0	0.00103741	0	0.00361659	0.00370615	0	0	0	0	0	0	0	0
561	561	26	O34819	BSU18650	pelB	AC_Charge_+1	ATGAAACGACTTTGTTTATGGTTCACCGTCTTTAGCTTGTTTTTGGTTCTCTTGCCTGGAAAAGCATTAGGTGCAGTCCGG	MKRLCLWFTVFSLFLVLLPGKALGAVR	ATGAAACGA	CTTTGTTTATGGTTCACCGTCTTTAGCTTGTTTTTGGTTCTCTTG	CCTGGAAAAGCATTAGGT	GCAGTCCGG	MKR	LCLWFTVFSLFLVLL	PGKALG	AVR	4		0	0	0	98.9441	0	0	0	0	0	0	0	25	98.9441	0	0	0	1	0	0	0	0	0	0	0	0	0	0	0	0	0	0
562	562	27	Q00829	BSU12440	phrA	AC_Charge_+1	ATGAAATCTAAATGGATGTCAGGTTTGTTGCTCGTTGCGGTCGGGTTCAGCTTTACTCAGGTGATGGTTCATGCAGGTACCCGC	MKSKWMSGLLLVAVGFSFTQVMVHAGTR	ATGAAATCTAAATGGATG	TCAGGTTTGTTGCTCGTTGCGGTCGGGTTCAGCTTT	ACTCAGGTGATGGTTCATGCA	GGTACCCGC	MKSKWM	SGLLLVAVGFSF	TQVMVHA	GTR			0	0	0	0	0	0	0	0	0	0	0	0	0											0.166667	0	0	0	0	0	0	0
563	563	28	P94416	BSU03780	phrC	AC_Charge_+1	ATGAAATTGAAATCTAAGTTGTTTGTTATTTGTTTGGCCGCAGCCGCGATTTTTACAGCGGCTGGCGTTTCTGCTAATGCGGAAGCACTCCCGAAG	MKLKSKLFVICLAAAAIFTAAGVSANAEALPK	ATGAAATTGAAATCTAAG	TTGTTTGTTATTTGTTTGGCCGCAGCCGCGATTTTT	ACAGCGGCTGGCGTTTCTGCTAATGCGGAAGCA	CTCCCGAAG	MKLKSK	LFVICLAAAAIF	TAAGVSANAEA	LPK	4.79789		13.671	0.986011	137.761	193.221	62.7902	153.023	1.72833	70.7486	7.02944	0	29	173	640.958	0.0213291	0.00153834	0.21493	0.301456	0.097963	0.23874	0.00269647	0.110379	0.0109671	0	0.166667	0	0	0	0	0	0	0
564	564	29	P71001	BSU37470	phrF	AC_Charge_+1	ATGAAATTGAAGTCTAAACTATTACTCTCTTGTCTGGCTCTAAGCACTGTGTTCGTGGCAACAACTATTGCAAATGCACCTACACGG	MKLKSKLLLSCLALSTVFVATTIANAPTR	ATGAAATTGAAGTCTAAA	CTATTACTCTCTTGTCTGGCTCTAAGCACTGTGTTCGTG	GCAACAACTATTGCAAATGCA	CCTACACGG	MKLKSK	LLLSCLALSTVFV	ATTIANA	PTR	6.07902	Train	0	1.97202	0	257.628	13.2655	24.1177	272.212	140.515	1.00421	9.26164	68	170	719.975	0	0.00273901	0	0.357829	0.018425	0.0334979	0.378085	0.195166	0.00139478	0.0128638	0.166667	0	0	0	0	0	0	0
565	565	30	O32295	BSU40310	phrG	AC_Charge_+1	ATGAAAAGATTTCTGATTGGCGCAGGCGTCGCAGCGGTGATTTTATCAGGTTGGTTTATTGCGGACCATCAAACCCACTCACAGACTAGG	MKRFLIGAGVAAVILSGWFIADHQTHSQTR	ATGAAAAGA	TTTCTGATTGGCGCAGGCGTCGCAGCGGTGATTTTA	TCAGGTTGGTTTATTGCGGACCATCAAACCCACTCA	CAGACTAGG	MKR	FLIGAGVAAVIL	SGWFIADHQTHS	QTR	6.85994		0	0	0	7.46748	77.8245	182.962	0	184.733	51.2145	1.02907	7	102	505.23	0	0	0	0.0147804	0.154038	0.362136	0	0.365641	0.101369	0.00203684	0	0	0	0	0	0	0	0
566	566	31	O31840	BSU18920	phrK	AC_Charge_+1	ATGAAAAAACTTGTGCTTTGCGTATCTATTTTAGCTGTGATTTTAAGTGGAGTAGCTTTAACGCAATTGAGA	MKKLVLCVSILAVILSGVALTQLR	ATGAAAAAA	CTTGTGCTTTGCGTATCTATTTTAGCTGTGATTTTA	AGTGGAGTAGCTTTAACG	CAATTGAGA	MKK	LVLCVSILAVIL	SGVALT	QLR	7.0025		0	0	0	22.4024	0	0.831644	41.4799	0	34.143	0	0	150	98.8569	0	0	0	0.226615	0	0.0084126	0.419595	0	0.345378	0	0	0	0	0	0	0	0	0
567	567	32	P05655	BSU34450	sacB	AC_Charge_+1	ATGAACATCAAAAAGTTTGCAAAACAAGCAACAGTATTAACCTTTACTACCGCACTGCTGGCAGGAGGCGCAACTCAAGCGTTTGCGGCTACCCGC	MNIKKFAKQATVLTFTTALLAGGATQAFAATR	ATGAACATCAAAAAGTTTGCAAAACAA	GCAACAGTATTAACCTTTACTACCGCACTGCTGGCA	GGAGGCGCAACTCAAGCGTTTGCG	GCTACCCGC	MNIKKFAKQ	ATVLTFTTALLA	GGATQAFA	ATR	7.82028		0	1.97202	3.42264	0	0	0.831644	0.864164	168.028	0	0	7	169	175.118	0	0.0112611	0.0195447	0	0	0.00474904	0.00493474	0.95951	0	0	0.111111	0.111111	0	0	0	0.111111	0	0
568	568	33	P05656	BSU27030	sacC	AC_Charge_+1	ATGAAAAAGAGACTGATTCAAGTCATGATCATGTTCACCCTGCTGTTGACTATGGCATTTTCGGCAGATGCAGCCCCGAGG	MKKRLIQVMIMFTLLLTMAFSADAAPR	ATGAAAAAGAGA	CTGATTCAAGTCATGATCATGTTCACCCTGCTGTTG	ACTATGGCATTTTCGGCAGATGCA	GCCCCGAGG	MKKR	LIQVMIMFTLLL	TMAFSADA	APR	2.17861		0	215.936	7.70095	2.8003	0.884369	1.66329	0	1.96524	1.00421	0	24	202	231.955	0	0.930942	0.0332002	0.0120726	0.00381268	0.00717074	0	0.00847251	0.00432931	0	0	0	0	0	0	0	0	0
569	569	34	P50739	BSU22930	sleB	AC_Charge_+1	ATGAAGTCCAAAGGATCGATTATGGCATGTCTCATCCTTTTTTCCTTTACAATAACGACGTTTATTAATACTGAAACGATCTCTGCCTTTTCGCGC	MKSKGSIMACLILFSFTITTFINTETISAFSR	ATGAAGTCCAAAGGATCGATTATG	GCATGTCTCATCCTTTTTTCCTTTACAATAACG	ACGTTTATTAATACTGAAACGATCTCTGCC	TTTTCGCGC	MKSKGSIM	ACLILFSFTIT	TFINTETISA	FSR	3.97307	Train	3.90601	578.788	407.295	673.94	588.105	54.0569	176.289	5.89572	48.2018	3.08721	289	178	2539.57	0.00153806	0.227908	0.16038	0.265376	0.231577	0.0212859	0.0694172	0.00232155	0.0189804	0.00121565	0.375	0	0	0	0	0	0.125	0
570	570	35	P07372	BSU36750	spoIID	AC_Charge_+1	ATGAAACAATTCGCAATCACACTATCCGTACTATGTGCATTGATTCTCTTGGTTCCCACACTCTTGGTTATACCATTCCAGCATAATAAGGAAGCGGGGGCCAGCCGT	MKQFAITLSVLCALILLVPTLLVIPFQHNKEAGASR	ATGAAACAATTC	GCAATCACACTATCCGTACTATGTGCATTGATTCTCTTGGTTCCCACACTCTTGGTTATACCA	TTCCAGCATAATAAGGAAGCGGGG	GCCAGCCGT	MKQF	AITLSVLCALILLVPTLLVIP	FQHNKEAG	ASR	6.85557		0	0	0.855661	0	3.53748	0	0.864164	0.98262	4.01682	0	3	108	10.2567	0	0	0.0834242	0	0.344893	0	0.0842533	0.0958024	0.391627	0	0	0	0	0	0	0.25	0	0
571	571	36	P39151	BSU36970	spoIIR	AC_Charge_+1	ATGAAAAAAACAGTAATCATTTGTATATATATCTTTCTTTTATTATCCGGAGCGCTCGTAGGGCTGGCAGCGACAAGA	MKKTVIICIYIFLLLSGALVGLAATR	ATGAAAAAA	ACAGTAATCATTTGTATATATATCTTTCTTTTATTA	TCCGGAGCGCTCGTAGGGCTGGCA	GCGACAAGA	MKK	TVIICIYIFLLL	SGALVGLA	ATR			0	0	0	0	0	0	0	0	0	0	0	0	0											0	0	0	0	0	0	0	0
572	572	37	P54507	BSU24620	tasA	AC_Charge_+1	ATGGGTATGAAAAAGAAATTGAGTTTAGGAGTTGCTTCTGCAGCACTAGGATTAGCTTTAGTTGGAGGAGGAACATGGGCAGCATTTAAG	MGMKKKLSLGVASAALGLALVGGGTWAAFK	ATGGGTATGAAAAAGAAA	TTGAGTTTAGGAGTTGCTTCTGCAGCACTAGGATTAGCTTTAGTTGGA	GGAGGAACATGGGCA	GCATTTAAG	MGMKKK	LSLGVASAALGLALVG	GGTWA	AFK	6.39736		0	0.986011	28.2368	2.8003	20.3405	0	224.683	0	0	0	1	81	277.046	0	0.00355901	0.101921	0.0101077	0.0734191	0	0.810993	0	0	0	0.166667	0	0	0	0	0	0.166667	0
573	573	38	P29141	BSU38090	vpr	AC_Charge_+1	ATGAAAAAGGGGATCATTCGCTTTCTGCTTGTAAGTTTCGTCTTATTTTTTGCGTTATCCACAGGCATTACGGGCGTTCAGGCAGCTCCGAAA	MKKGIIRFLLVSFVLFFALSTGITGVQAAPK	ATGAAAAAGGGGATCATTCGC	TTTCTGCTTGTAAGTTTCGTCTTATTTTTTGCGTTA	TCCACAGGCATTACGGGCGTTCAGGCA	GCTCCGAAA	MKKGIIR	FLLVSFVLFFAL	STGITGVQA	APK	1.01558	Train	332.011	0	0	0	0	0	0.864164	0	0	0	0	13	332.875	0.997404	0	0	0	0	0	0.00259606	0	0	0	0.142857	0	0	0	0	0	0.142857	0
574	574	39	Q07833	BSU39230	wapA	AC_Charge_+1	ATGAAAAAAAGAAAGAGGCGAAACTTTAAAAGGTTCATTGCAGCATTTTTAGTGTTGGCTTTAATGATTTCATTAGTGCCAGCCGATGTACTAGCAGCTTCTAAA	MKKRKRRNFKRFIAAFLVLALMISLVPADVLAASK	ATGAAAAAAAGAAAGAGGCGAAACTTTAAAAGG	TTCATTGCAGCATTTTTAGTGTTGGCTTTAATGATT	TCATTAGTGCCAGCCGATGTACTAGCA	GCTTCTAAA	MKKRKRRNFKR	FIAAFLVLALMI	SLVPADVLA	ASK	6.24206		1.95301	0.986011	136.05	4.66717	0.884369	0	0	1.96524	166.698	1.02907	27	93	314.233	0.00621515	0.00313783	0.432959	0.0148526	0.00281437	0	0	0.00625409	0.530492	0.00327487	0.0909091	0	0	0	0	0.0909091	0	0
575	575	40	P18429	BSU18840	xynA	AC_Charge_+1	ATGTTTAAGTTTAAAAAGAATTTCTTAGTTGGATTATCGGCAGCTTTAATGAGTATTAGCTTGTTTTCGGCAACCGCCTCTGCAGCTAGCAGA	MFKFKKNFLVGLSAALMSISLFSATASAASR	ATGTTTAAGTTTAAAAAGAAT	TTCTTAGTTGGATTATCGGCAGCTTTAATGAGTATT	AGCTTGTTTTCGGCAACCGCCTCTGCA	GCTAGCAGA	MFKFKKN	FLVGLSAALMSI	SLFSATASA	ASR	5.07104		0	0	2.56698	0	6.19058	0	0	1.96524	0	0	0	0	10.7228	0	0	0.239395	0	0.577329	0	0	0.183277	0	0	0.142857	0	0	0	0	0.285714	0	0
576	576	41	P40407	BSU01650	ybbC	AC_Charge_+1	ATGAGAAAAACAATATTCGCTTTTCTGACAGGGCTCATGATGTTCGGAACGATAACCGCTGCCTCTGCTTCACCCCGC	MRKTIFAFLTGLMMFGTITAASASPR	ATGAGAAAA	ACAATATTCGCTTTTCTGACAGGGCTCATGATGTTC	GGAACGATAACCGCTGCCTCTGCT	TCACCCCGC	MRK	TIFAFLTGLMMF	GTITAASA	SPR	4.46799	Train	83.9792	229.741	227.606	361.239	8.84369	2.49493	508.129	4.9131	2.00841	7.2035	115	213	1436.16	0.058475	0.159969	0.158483	0.251532	0.00615788	0.00173723	0.353811	0.003421	0.00139846	0.00501582	0	0	0	0	0	0	0	0
577	577	42	O31436	BSU02040	ybdN	AC_Charge_+1	ATGGTGAAAAAATGGCTTATTCAATTCGCTGTTATGCTTTCTGTCTTATCTACCTTTACGTATTCGGCATCAGCTGTCGGAAGA	MVKKWLIQFAVMLSVLSTFTYSASAVGR	ATGGTGAAAAAATGG	CTTATTCAATTCGCTGTTATGCTTTCTGTCTTATCT	ACCTTTACGTATTCGGCATCAGCT	GTCGGAAGA	MVKKW	LIQFAVMLSVLS	TFTYSASA	VGR			0	0	0	0	0	0	0	0	0	0	0	0	0											0	0	0	0	0	0	0	0
578	578	43	O31455	BSU02310	ybfO	AC_Charge_+1	ATGAAACGAATGATAGTGAGAATGACCCTGCCGCTGCTGATCGTTTGTCTGGCGTTTTCTTCTTTTTCAGCCTCAGCCCGTGCTGCTTCTAGG	MKRMIVRMTLPLLIVCLAFSSFSASARAASR	ATGAAACGAATGATAGTGAGAATG	ACCCTGCCGCTGCTGATCGTTTGTCTGGCGTTTTCT	TCTTTTTCAGCCTCAGCCCGTGCT	GCTTCTAGG	MKRMIVRM	TLPLLIVCLAFS	SFSASARA	ASR	2.50054		233.384	167.622	211.348	196.021	0	0.831644	1.72833	2.94786	0	1.02907	42	72	814.912	0.286392	0.205693	0.259351	0.240543	0	0.00102053	0.00212088	0.00361739	0	0.0012628	0	0	0	0	0	0	0	0
579	579	44	P54427	BSU02090	ybxI	AC_Charge_+1	ATGAAAAAATGGATATATGTTGTGCTTGTGCTGAGTATTGCAGGGATCGGCGGCTTCTCCGTCCACGCAGCATCACGT	MKKWIYVVLVLSIAGIGGFSVHAASR	ATGAAAAAATGGATATAT	GTTGTGCTTGTGCTGAGTATTGCAGGGATCGGCGGC	TTCTCCGTCCACGCA	GCATCACGT	MKKWIY	VVLVLSIAGIGG	FSVHA	ASR	5.27736	Train	4.88251	295.803	41.9274	1.86687	393.544	445.761	81.2314	263.342	1.00421	3.08721	32	200	1532.45	0.00318608	0.193026	0.0273597	0.00121822	0.256807	0.290881	0.0530075	0.171844	0.000655294	0.00201456	0	0	0	0	0	0	0	0
580	580	45	P42402	BSU03400	yckD	AC_Charge_+1	ATGAAACGAATAACCATCAACATTATCACAATGTTCATTGCAGCGGCTGTCATTTCTCTGACCGGTACAGCTGAGGCCGCTCCGAAA	MKRITINIITMFIAAAVISLTGTAEAAPK	ATGAAACGAATAACCATCAAC	ATTATCACAATGTTCATTGCAGCGGCTGTCATT	TCTCTGACCGGTACAGCTGAGGCC	GCTCCGAAA	MKRITIN	IITMFIAAAVI	SLTGTAEA	APK	2.11787	Train	100.58	451.593	157.442	0.933434	0	0	0.864164	0.98262	1.00421	1.02907	96	71	714.428	0.140784	0.632104	0.220374	0.00130655	0	0	0.00120959	0.00137539	0.00140561	0.00144041	0.142857	0	0	0	0	0	0	0
581	581	46	P96657	BSU05100	yddT	AC_Charge_+1	ATGAGAAAGAAAAGAGTTATTACTTGTGTTATGGCTGCATCATTGACTTTAGGCTCACTTTTACCTGCAGGTTACGCTTCTGCAGCAAGTCGC	MRKKRVITCVMAASLTLGSLLPAGYASAASR	ATGAGAAAGAAAAGA	GTTATTACTTGTGTTATGGCTGCATCATTGACTTTAGGCTCACTTTTA	CCTGCAGGTTACGCTTCTGCA	GCAAGTCGC	MRKKR	VITCVMAASLTLGSLL	PAGYASA	ASR	4		0	0	0	5.60061	0	0	0	0	0	0	0	12	5.60061	0	0	0	1	0	0	0	0	0	0	0	0	0	0	0	0	0	0
582	582	47	O05512	BSU05880	gmuG	AC_Charge_+1	ATGTTTAAGAAACATACGATCTCTTTGCTCATTATATTTTTACTTGCGTCTGCTGTTTTAGCAAAACCAATTGAAGCGCATACTAAA	MFKKHTISLLIIFLLASAVLAKPIEAHTK	ATGTTTAAGAAACAT	ACGATCTCTTTGCTCATTATATTTTTACTTGCG	TCTGCTGTTTTAGCAAAACCAATTGAAGCG	CATACTAAA	MFKKH	TISLLIIFLLA	SAVLAKPIEA	HTK	2.1695	Train	866.158	2176.13	867.64	168.018	85.7838	2.49493	1.72833	2.94786	4.01682	6.17443	81	204	4181.09	0.207161	0.520469	0.207515	0.0401853	0.0205171	0.000596718	0.000413368	0.000705046	0.000960712	0.00147675	0	0	0	0	0	0.2	0	0.2
583	583	48	P40775	BSU06250	ydjM	AC_Charge_+1	ATGTTGAAGAAAGTCATTTTAGCCGCTTTTATCTTAGTAGGAAGTACTTTGGGAGCTTTTAGTTTTTCATCAGATGCCAGTGCGGCTCATCGT	MLKKVILAAFILVGSTLGAFSFSSDASAAHR	ATGTTGAAGAAA	GTCATTTTAGCCGCTTTTATCTTAGTAGGAAGTACTTTGGGA	GCTTTTAGTTTTTCATCAGATGCCAGTGCG	GCTCATCGT	MLKK	VILAAFILVGSTLG	AFSFSSDASA	AHR	2.27351		3.90601	180.44	35.9378	0.933434	0	0.831644	2.59249	1.96524	0	0	41	142	226.607	0.017237	0.79627	0.158591	0.00411919	0	0.00366999	0.0114405	0.00867247	0	0	0	0	0	0	0	0	0	0
584	584	49	O34353	BSU06260	ydjN	AC_Charge_+1	ATGAAAAAAAGAATCATATTATTATTAGCAGTGATAATAGCGGCAGCTGCCGCGGGGGTTGCGTTTTATCGC	MKKRIILLLAVIIAAAAAGVAFYR	ATGAAAAAAAGA	ATCATATTATTATTAGCAGTGATAATAGCGGCAGCT	GCCGCGGGGGTTGCG	TTTTATCGC	MKKR	IILLLAVIIAAA	AAGVA	FYR	5.6882		0	0	25.6698	139.082	0	79.0062	62.2198	3.93048	54.2271	2.05814	57	156	366.193	0	0	0.0700991	0.379804	0	0.21575	0.16991	0.0107333	0.148083	0.00562037	0	0	0	0	0	0	0	0
585	585	50	O31579	BSU08570	yfhK	AC_Charge_+1	ATGAAAAAGAAACAAGTAATGCTCGCTTTAACAGCTGCCGCAGGACTGGGTTTGACAGCACTTCATTCCGCTCCCGCAGCAAAAGCTGCGCCCAAA	MKKKQVMLALTAAAGLGLTALHSAPAAKAAPK	ATGAAAAAGAAACAAGTAATG	CTCGCTTTAACAGCTGCCGCAGGACTGGGTTTGACAGCACTT	CATTCCGCTCCCGCAGCAAAAGCT	GCGCCCAAA	MKKKQVM	LALTAAAGLGLTAL	HSAPAAKA	APK	1.54881	Train	953.067	487.089	126.638	18.6687	1.76874	3.32658	2.59249	0.98262	2.00841	2.05814	30	124	1598.2	0.596338	0.304774	0.0792378	0.0116811	0.00110671	0.00208145	0.00162213	0.000614829	0.00125667	0.00128779	0	0	0	0	0	0	0	0
586	586	51	O34928	BSU07980	pdaA	AC_Charge_+1	ATGAAGTGGATGTGTTCAATATGCTGCGCCGCCGTATTGCTTGCCGGAGGTGCAGCACAGGCGGCTGCGAAA	MKWMCSICCAAVLLAGGAAQAAAK	ATGAAGTGGATG	TGTTCAATATGCTGCGCCGCCGTATTGCTTGCCGGA	GGTGCAGCACAGGCG	GCTGCGAAA	MKWM	CSICCAAVLLAG	GAAQA	AAK	3		0	0	1.71132	0	0	0	0	0	0	0	0	43	1.71132	0	0	1	0	0	0	0	0	0	0	0	0	0	0	0	0	0	0
587	587	52	O34579	BSU07930	yfkD	AC_Charge_+1	ATGATGAAAAAGCTATTTCATTCCACACTTATTGTGTTGTTATTCTTTAGTTTTTTCGGCGTTCAGCCCATCCACGCGGCTACACGT	MMKKLFHSTLIVLLFFSFFGVQPIHAATR	ATGATGAAAAAGCTATTTCATTCCACA	CTTATTGTGTTGTTATTCTTTAGTTTTTTCGGCGTT	CAGCCCATCCACGCG	GCTACACGT	MMKKLFHST	LIVLLFFSFFGV	QPIHA	ATR	2.55355	Train	51.7547	631.047	309.749	161.484	0.884369	7.4848	2.59249	1.96524	0	1.02907	80	165	1167.99	0.0443108	0.540284	0.265198	0.138258	0.000757171	0.00640827	0.00221962	0.00168258	0	0.000881061	0.111111	0	0	0	0	0.111111	0	0.111111
588	588	53	O07531	BSU09360	yhdC	AC_Charge_+1	ATGAAATCCCTGCCGTATACCATCGCACTTCTTTTTTGCGGATTGATTATCGTGTCAATGGCTGCAAAAGGTCATTCACGG	MKSLPYTIALLFCGLIIVSMAAKGHSR	ATGAAATCCCTGCCGTAT	ACCATCGCACTTCTTTTTTGCGGATTGATTATCGTG	TCAATGGCTGCAAAAGGT	CATTCACGG	MKSLPY	TIALLFCGLIIV	SMAAKG	HSR			0	0	0	0	0	0	0	0	0	0	0	4	0											0.333333	0	0	0	0	0	0	0
589	589	54	O07555	BSU10440	yhjA	AC_Charge_+1	ATGAAAAAAGCGGCGGCGGTTTTGCTGTCACTCGGTCTCGTTTTCGGTTTTTCATACGGAGCTGGCCATGTGGCGGAAGCCGCTACAAAG	MKKAAAVLLSLGLVFGFSYGAGHVAEAATK	ATGAAAAAA	GCGGCGGCGGTTTTGCTGTCACTCGGTCTCGTTTTC	GGTTTTTCATACGGAGCTGGCCATGTGGCGGAAGCC	GCTACAAAG	MKK	AAAVLLSLGLVF	GFSYGAGHVAEA	ATK	3.28259		1.95301	0.986011	155.73	52.2723	4.42184	0	0	0.98262	0	0	56	74	216.346	0.00902723	0.00455756	0.71982	0.241614	0.0204388	0	0	0.00454189	0	0	0	0	0	0	0	0	0	0
590	590	55	O31635	BSU11910	yjcM	AC_Charge_+1	ATGAAAAAAGAATTACTTGCTTCACTAGTTTTATGTCTATCATTGTCACCATTAGTGTCAACAAATGAAGTTTTTGCAGCCACTCGT	MKKELLASLVLCLSLSPLVSTNEVFAATR	ATGAAAAAAGAA	TTACTTGCTTCACTAGTTTTATGTCTATCATTG	TCACCATTAGTGTCAACAAATGAAGTTTTTGCA	GCCACTCGT	MKKE	LLASLVLCLSL	SPLVSTNEVFA	ATR	2		0	0.986011	0	0	0	0	0	0	0	0	0	15	0.986011	0	1	0	0	0	0	0	0	0	0	0	0	0	0	0.25	0	0	0
591	591	56	O31643	BSU11990	yjdB	AC_Charge_+1	ATGAATTTCAAAAAAACGGTTGTTTCTGCTTTATCGATTTCTGCGTTAGCTCTGTCGGTCAGCGGGGTAGCTTCAGCTCATACAAAG	MNFKKTVVSALSISALALSVSGVASAHTK	ATGAATTTCAAAAAAACG	GTTGTTTCTGCTTTATCGATTTCTGCGTTAGCTCTG	TCGGTCAGCGGGGTAGCTTCAGCT	CATACAAAG	MNFKKT	VVSALSISALAL	SVSGVASA	HTK	4.08062		0	65.0767	13.6906	0	56.5996	33.2658	0	0.98262	0	5.14536	70	102	174.761	0	0.372376	0.078339	0	0.323869	0.19035	0	0.00562266	0	0.0294423	0.166667	0	0	0	0	0.166667	0	0
592	592	57	O34554	BSU12110	yjfA	AC_Charge_+1	ATGAAAAGACTGTTTATGAAGGCTTCATTGGTGTTATTCGCAGTAGTATTTGTTTTTGCCGTCAAAGGTGCACCCGCCAAGGCGGCAACCAAA	MKRLFMKASLVLFAVVFVFAVKGAPAKAATK	ATGAAAAGACTGTTTATGAAG	GCTTCATTGGTGTTATTCGCAGTAGTATTTGTTTTTGCCGTCAAAGGTGCA	CCCGCCAAGGCG	GCAACCAAA	MKRLFMK	ASLVLFAVVFVFAVKGA	PAKA	ATK			0	0	0	0	0	0	0	0	0	0	0	0	0											0	0	0	0	0	0.142857	0	0
593	593	58	O34679	BSU12200	yjiA	AC_Charge_+1	ATGGCAGCACAGACTGATTACAAAAAACAAGTTGTCGGAATCCTACTTTCACTTGCATTCGTACTCTTTGTGTTCTCTTTTTCTGAGGCTCATAAA	MAAQTDYKKQVVGILLSLAFVLFVFSFSEAHK	ATGGCAGCACAGACTGATTACAAAAAACAA	GTTGTCGGAATCCTACTTTCACTTGCATTCGTACTC	TTTGTGTTCTCTTTTTCTGAG	GCTCATAAA	MAAQTDYKKQ	VVGILLSLAFVL	FVFSFSE	AHK			0	0	0	0	0	0	0	0	0	0	0	10	0											0	0.2	0	0.1	0	0	0	0
594	594	59	O35012	BSU13280	ykoJ	AC_Charge_+1	ATGCTCAAGAAAAAATGGATGGTCGGTCTTTTAGCAGGGTGCCTAGCGGCCGGAGGATTCAGCTACAACGCGTTTGCCACACCACGT	MLKKKWMVGLLAGCLAAGGFSYNAFATPR	ATGCTCAAGAAAAAATGGATG	GTCGGTCTTTTAGCAGGGTGCCTAGCGGCCGGA	GGATTCAGCTACAACGCGTTTGCC	ACACCACGT	MLKKKWM	VGLLAGCLAAG	GFSYNAFA	TPR	3.4803	Train	44.9191	1806.37	2188.78	1763.26	268.848	290.244	376.776	61.9051	23.0967	7.2035	1053	607	6831.4	0.00657539	0.264422	0.3204	0.258111	0.0393547	0.0424867	0.0551535	0.00906184	0.00338096	0.00105447	0	0	0	0	0	0	0	0
595	595	60	O31685	BSU13820	ykvT	AC_Charge_+1	ATGACAACGAAATTCACTGCTCTGGCTGTTTTTCTTCTTTGTTTCATGCCTGCAGCCAAAATTGAGCATACACAAGCTTCACTAAAA	MTTKFTALAVFLLCFMPAAKIEHTQASLK	ATGACAACGAAA	TTCACTGCTCTGGCTGTTTTTCTTCTTTGTTTCATGCCTGCAGCCAAAATT	GAGCATACACAAGCT	TCACTAAAA	MTTK	FTALAVFLLCFMPAAKI	EHTQA	SLK	5		0	0	0	0	5.30621	0	0	0	0	0	0	6	5.30621	0	0	0	0	1	0	0	0	0	0	0	0	0	0	0	0	0	0
596	596	61	O31687	BSU13840	stoA	AC_Charge_+1	ATGTTGACGAAGCGCTTGCTTACTATATACATTATGTTATTAGGGTTGATTGCATGGTTTCCAGGTGCGGCACAAGCTGCCTCGAAA	MLTKRLLTIYIMLLGLIAWFPGAAQAASK	ATGTTGACGAAGCGC	TTGCTTACTATATACATTATGTTATTAGGGTTGATT	GCATGGTTTCCAGGTGCGGCACAAGCT	GCCTCGAAA	MLTKR	LLTIYIMLLGLI	AWFPGAAQA	ASK	1.803	Train	596.643	868.676	95.834	1.86687	1.76874	4.15822	25.9249	0	2.00841	2.05814	224	148	1598.94	0.37315	0.543283	0.059936	0.00116757	0.0011062	0.00260061	0.0162138	0	0.00125609	0.00128719	0	0	0	0	0	0	0	0
597	597	62	O31398	BSU13970	ykwD	AC_Charge_+1	ATGAAGAAAGCATTTATTTTATCTGCTGCCGCTGCGGTTGGATTATTCACATTCGGGGGCGTACAGCAAGCATCAGCGGCACCACGG	MKKAFILSAAAAVGLFTFGGVQQASAAPR	ATGAAGAAA	GCATTTATTTTATCTGCTGCCGCTGCGGTTGGATTATTCACATTC	GGGGGCGTACAGCAAGCATCAGCG	GCACCACGG	MKK	AFILSAAAAVGLFTF	GGVQQASA	APR	1.53899		37.1071	43.3845	0	0	0	0	0	0	0	0	0	2	80.4916	0.461006	0.538994	0	0	0	0	0	0	0	0	0	0	0	0	0	0	0	0
598	598	63	O31737	BSU15960	ylqB	AC_Charge_+1	ATGAAAAAAATCGGTTTATTGTTTATGTTATGTCTGGCAGCCCTGTTTACAATAGGTTTCCCGGCACAGCAAGCAGACGCTGCTCCTCGC	MKKIGLLFMLCLAALFTIGFPAQQADAAPR	ATGAAAAAA	ATCGGTTTATTGTTTATGTTATGTCTGGCAGCCCTG	TTTACAATAGGTTTCCCGGCACAGCAAGCAGACGCT	GCTCCTCGC	MKK	IGLLFMLCLAAL	FTIGFPAQQADA	APR	1.24936	Train	757.766	237.629	0	0	0	0.831644	0	0.98262	0	0	164	55	997.209	0.759887	0.238294	0	0	0	0.000833972	0	0.00098537	0	0	0	0	0	0	0	0	0	0
599	599	64	C0SPA3	BSU15250	ylxW	AC_Charge_+1	ATGAGGGGCAAATCAGCAGTCCTTCTTTCCTTGATTATGCTTATCGCAGGTTTTTTGATTTCATTTTCTTTTCAAAAA	MRGKSAVLLSLIMLIAGFLISFSFQK	ATGAGGGGCAAATCA	GCAGTCCTTCTTTCCTTGATTATGCTTATCGCAGGTTTTTTG	ATTTCATTTTCT	TTTCAAAAA	MRGKS	AVLLSLIMLIAGFL	ISFS	FQK	9.36279	Train	0	0	0	38.2708	4.42184	0	0	13.7567	0	381.785	0	17	438.235	0	0	0	0.0873295	0.0100901	0	0	0.0313911	0	0.871189	0.4	0	0	0	0	0	0.2	0
600	600	65	P50850	BSU16700	ylxY	AC_Charge_+1	ATGTACAAAAAATTTGTACCGTTTGCCGTTTTTTTATTTCTTTTTTTTGTCTCATTTGAGATGATGGAAAATCCGCATGCACTTCCTAAG	MYKKFVPFAVFLFLFFVSFEMMENPHALPK	ATGTACAAAAAATTTGTACCG	TTTGCCGTTTTTTTATTTCTTTTTTTTGTCTCATTT	GAGATGATGGAAAATCCGCATGCA	CTTCCTAAG	MYKKFVP	FAVFLFLFFVSF	EMMENPHA	LPK	6.14963		0	0	0	0	0.884369	65.6999	2.59249	0.98262	1.00421	1.02907	9	124	72.1926	0	0	0	0	0.0122501	0.910063	0.0359108	0.0136111	0.0139101	0.0142545	0.142857	0	0	0	0	0.142857	0	0
601	601	66	O31805	BSU17720	yndA	AC_Charge_+1	ATGAGATTCACTAAGGTAGTTGGATTTTTGTCTGTTTTAGGGTTGGCTGCGGTTTTTCCATTAACGGCACAAGCAGCGCCAAAG	MRFTKVVGFLSVLGLAAVFPLTAQAAPK	ATGAGATTCACTAAG	GTAGTTGGATTTTTGTCTGTTTTAGGGTTGGCTGCG	GTTTTTCCATTAACGGCACAAGCA	GCGCCAAAG	MRFTK	VVGFLSVLGLAA	VFPLTAQA	APK	1.90948	Train	478.486	65.0767	356.811	6.53404	0	0.831644	1.72833	0.98262	0	1.02907	148	145	911.479	0.524956	0.0713968	0.391463	0.00716861	0	0.000912411	0.00189618	0.00107805	0	0.00112901	0	0	0	0	0	0.2	0	0
602	602	67	O35015	BSU18280	yngK	AC_Charge_+1	ATGAAGGTTTGCCAAAAGTCGATTGTCCGTTTCCTTGTCAGCTTGATCATCGGAACGTTTGTCATTTCCGTTCCGTTTATGGCCAATGCGCAGTCTAAA	MKVCQKSIVRFLVSLIIGTFVISVPFMANAQSK	ATGAAGGTTTGCCAAAAGTCGATTGTCCGT	TTCCTTGTCAGCTTGATCATCGGAACGTTTGTCATT	TCCGTTCCGTTTATGGCCAATGCG	CAGTCTAAA	MKVCQKSIVR	FLVSLIIGTFVI	SVPFMANA	QSK	2.22692	Train	5.85902	303.691	78.7208	0.933434	0.884369	0.831644	0	0	0	1.02907	3	33	391.95	0.0149484	0.774822	0.200844	0.00238152	0.00225633	0.00212181	0	0	0	0.00262552	0.1	0	0.1	0	0	0	0	0
603	603	68	O34541	BSU18780	yoaW	AC_Charge_+1	ATGAAAAAGATGTTGATGTTAGCTTTTACATTTCTTTTGGCTTTGACTATCCATGTAGGGGAAGCTTCGGCCGTTATCAGA	MKKMLMLAFTFLLALTIHVGEASAVIR	ATGAAAAAGATG	TTGATGTTAGCTTTTACATTTCTTTTGGCTTTGACT	ATCCATGTAGGGGAAGCTTCGGCC	GTTATCAGA	MKKM	LMLAFTFLLALT	IHVGEASA	VIR			0	0	0	0	0	0	0	0	0	0	0	4	0											0	0	0	0	0	0	0	0
604	604	69	O31836	BSU18820	yobB	AC_Charge_+1	ATGAAGATTAGGAAAATCTTATTGAGTTCTGCTTTATCCTTTGGCATGCTAATATCCGCGGTTCCCGCATTGGCTGCTGGCCGC	MKIRKILLSSALSFGMLISAVPALAAGR	ATGAAGATTAGGAAA	ATCTTATTGAGTTCTGCTTTATCCTTTGGCATGCTA	ATATCCGCGGTTCCCGCATTGGCT	GCTGGCCGC	MKIRK	ILLSSALSFGML	ISAVPALA	AGR	2.62017	Train	261.703	391.446	331.141	14.0015	198.983	2.49493	0	0.98262	3.01262	2.05814	75	288	1205.82	0.217033	0.32463	0.274618	0.0116116	0.165018	0.00206907	0	0.000814896	0.00249839	0.00170684	0	0	0	0	0	0	0	0
605	605	70	O34669	BSU19210	yocH	AC_Charge_+1	ATGAAGAAGACGATTATGTCCTTTGTGGCAGTTGCTGCACTTTCAACAACTGCATTCGGAGCTCACGCTTCTGCAGCAACTAAG	MKKTIMSFVAVAALSTTAFGAHASAATK	ATGAAGAAGACGATTATGTCC	TTTGTGGCAGTTGCTGCACTTTCAACAACTGCATTC	GGAGCTCACGCTTCTGCA	GCAACTAAG	MKKTIMS	FVAVAALSTTAF	GAHASA	ATK	3.5655	Train	11.718	104.517	257.554	695.409	3.53748	2.49493	0.864164	0.98262	1.00421	2.05814	29	120	1080.14	0.0108486	0.0967627	0.238445	0.643814	0.00327502	0.00230982	0.000800049	0.000909716	0.0009297	0.00190544	0.142857	0	0	0	0	0	0	0
606	606	71	P42094	BSU19800	phy	AC_Charge_+1	ATGAAGGTTCCAAAAACAATGCTGCTAAGCACTGCCGCGGGTTTATTGCTTAGCCTGACAGCAACCTCGGTGTCGGCTCATTATAAG	MKVPKTMLLSTAAGLLLSLTATSVSAHYK	ATGAAGGTTCCAAAAACAATG	CTGCTAAGCACTGCCGCGGGTTTATTGCTTAGCCTG	ACAGCAACCTCGGTGTCGGCT	CATTATAAG	MKVPKTM	LLSTAAGLLLSL	TATSVSA	HYK	5.14261	Train	56.6372	1.97202	74.4425	302.433	302.454	139.716	40.6157	0	152.639	1.02907	1	199	1071.94	0.0528362	0.00183968	0.0694466	0.282136	0.282156	0.13034	0.03789	0	0.142395	0.000960009	0.142857	0	0	0	0	0	0	0
607	607	72	O31852	BSU19410	cwlS	AC_Charge_+1	ATGAAAAAGAAGATTGTAGCCGGCTTGGCTGTTTCTGCAGTTGTTGGGTCGTCGATGGCCGCAGCACCCGCGGAAGCAGCAACGCGC	MKKKIVAGLAVSAVVGSSMAAAPAEAATR	ATGAAAAAGAAG	ATTGTAGCCGGCTTGGCTGTTTCTGCAGTTGTT	GGGTCGTCGATGGCCGCAGCACCCGCGGAAGCA	GCAACGCGC	MKKK	IVAGLAVSAVV	GSSMAAAPAEA	ATR	2.92753	Train	1163.99	988.969	1102.09	617.934	423.613	8.31644	8.64164	5.89572	227.955	9.26164	624	605	4556.67	0.255448	0.217038	0.241863	0.135611	0.0929654	0.00182511	0.00189648	0.00129387	0.0500266	0.00203255	0	0	0	0	0	0	0	0
608	608	73	O31994	BSU21540	yolA	AC_Charge_+1	ATGAAGAAGAGAATTACATATTCACTGCTTGCTCTTCTAGCAGTTGTTGCTTTCGCTTTCACTGATTCATCAAAAGCAAAAGCGGCAACACGT	MKKRITYSLLALLAVVAFAFTDSSKAKAATR	ATGAAGAAGAGAATTACATATTCA	CTGCTTGCTCTTCTAGCAGTTGTTGCTTTCGCTTTC	ACTGATTCATCAAAAGCAAAAGCG	GCAACACGT	MKKRITYS	LLALLAVVAFAF	TDSSKAKA	ATR	3.96648		4.88251	0	0.855661	122.28	0.884369	0	1.72833	0	1.00421	0	58	20	131.635	0.0370913	0	0.00650025	0.928932	0.00671834	0	0.0131297	0	0.00762871	0	0.125	0	0	0	0	0	0	0
609	609	74	O31992	BSU21520	yolC	AC_Charge_+1	ATGAAGAAGAGGCTAATCGGATTTTTGGTCTTAGTTCCTGCTTTGATTATGTCAGGTATTACTTTAATCGAAGCAAATTCTAAG	MKKRLIGFLVLVPALIMSGITLIEANSK	ATGAAGAAGAGG	CTAATCGGATTTTTGGTCTTAGTTCCTGCTTTGATT	ATGTCAGGTATTACTTTAATCGAAGCA	AATTCTAAG	MKKR	LIGFLVLVPALI	MSGITLIEA	NSK	6.76481		0	0	0	0	5.30621	0	0.864164	1.96524	3.01262	0	0	3	11.1482	0	0	0	0	0.475969	0	0.0775158	0.176283	0.270233	0	0	0	0	0	0	0	0	0
610	610	75	P68569	BSU21460	bdbA	AC_Charge_+1	ATGAAAAAGTGGATTGTTTTATTTCTTGTTTTAATAGCAGCAGCCATTAGTATTTTCGTTTATGTTTCTACAGGTAGCACAAAA	MKKWIVLFLVLIAAAISIFVYVSTGSTK	ATGAAAAAGTGG	ATTGTTTTATTTCTTGTTTTAATAGCAGCAGCCATT	AGTATTTTCGTTTATGTTTCTACAGGT	AGCACAAAA	MKKW	IVLFLVLIAAAI	SIFVYVSTG	STK	4.58549		0	0	3.42264	1.86687	0	0	0.864164	0	1.00421	0	1	45	7.15788	0	0	0.478164	0.260813	0	0	0.120729	0	0.140294	0	0	0	0	0	0	0	0	0
611	611	76	O31973	BSU21320	yomL	AC_Charge_+1	ATGAGAAAGAAAAGAGTTATTACTTGTGTTATGGCTGCATCATTGACTTTAGGCTCACTTTTACCTGCAGGTTACGCTACTGCAGCCCCGAGA	MRKKRVITCVMAASLTLGSLLPAGYATAAPR	ATGAGAAAGAAAAGA	GTTATTACTTGTGTTATGGCTGCATCATTGACTTTAGGCTCACTTTTA	CCTGCAGGTTACGCTACTGCA	GCCCCGAGA	MRKKR	VITCVMAASLTLGSLL	PAGYATA	APR	1.68581	Train	737.26	499.908	134.339	60.6732	0.884369	0.831644	1.72833	0	1.00421	1.02907	249	83	1437.66	0.51282	0.347724	0.0934428	0.0422029	0.000615146	0.000578472	0.00120218	0	0.000698501	0.000715798	0	0	0	0	0	0	0	0
612	612	77	O31926	BSU20850	yopL	AC_Charge_+1	ATGAAAAAACTTATTATGGCTTTAGTTATCTTGGGCGCACTAGGCACTTCTTACATAAGTGCAGCATCTAGA	MKKLIMALVILGALGTSYISAASR	ATGAAAAAA	CTTATTATGGCTTTAGTTATCTTGGGCGCACTA	GGCACTTCTTACATAAGTGCA	GCATCTAGA	MKK	LIMALVILGAL	GTSYISA	ASR	8.09584		0	0	0	0	0.884369	0	6.04915	0	6.02523	2.05814	0	101	15.0169	0	0	0	0	0.0588916	0	0.402823	0	0.40123	0.137055	0	0	0	0	0	0	0	0
613	613	78	O34999	BSU20630	yoqH	AC_Charge_+1	ATGAAACGATTTATTTTAGTTTTATCCTTTTTAAGTATTATTGTTGCCTATCCCATTCAAACAAACGCCAGTCCAAAA	MKRFILVLSFLSIIVAYPIQTNASPK	ATGAAACGA	TTTATTTTAGTTTTATCCTTTTTAAGTATTATTGTT	GCCTATCCCATTCAAACAAACGCC	AGTCCAAAA	MKR	FILVLSFLSIIV	AYPIQTNA	SPK			0	0	0	0	0	0	0	0	0	0	0	0	0											0	0	0	0	0	0	0	0
614	614	79	O31925	BSU20580	yoqM	AC_Charge_+1	ATGAAATTAAGAAAAGTATTGACTGGTTCTGTTTTATCTCTTGGATTACTCGTTTCTGCTTCTCCTGCATTCGCTACTAGCAGA	MKLRKVLTGSVLSLGLLVSASPAFATSR	ATGAAATTAAGAAAA	GTATTGACTGGTTCTGTTTTATCTCTTGGATTACTC	GTTTCTGCTTCTCCTGCATTCGCT	ACTAGCAGA	MKLRK	VLTGSVLSLGLL	VSASPAFA	TSR	1.55911	Train	530.241	102.545	124.926	0	7.95932	0.831644	2.59249	0	0	3.08721	91	142	772.183	0.686678	0.132799	0.161783	0	0.0103076	0.001077	0.00335735	0	0	0.00399803	0	0	0	0	0	0	0	0
615	615	80	P50733	BSU22980	ypbG	AC_Charge_+1	ATGAAGCTATCAGTGAAAATTGCCGGTGTACTAACTGTTGCGGCAGCGGCAATGACGGCAAAAATGTATGCAACAGCAGCGGGCAGA	MKLSVKIAGVLTVAAAAMTAKMYATAAGR	ATGAAGCTATCAGTGAAA	ATTGCCGGTGTACTAACTGTTGCGGCAGCGGCAATG	ACGGCAAAAATGTATGCAACAGCA	GCGGGCAGA	MKLSVK	IAGVLTVAAAAM	TAKMYATA	AGR	6.7452		0.976503	1.97202	0.855661	213.756	0.884369	0	0.864164	205.368	151.635	2.05814	337	43	578.37	0.00168837	0.00340962	0.00147944	0.369584	0.00152907	0	0.00149414	0.35508	0.262176	0.00355852	0.166667	0	0	0	0	0	0	0
616	616	81	P54172	BSU21840	ypjP	AC_Charge_+1	ATGAAATTGTGGATGAGAAAGACCCTTGTGGTTTTATTTACCATTGTAACGTTCGGGCTCGTATCTCCTCCGGCTGCCCTTATGGCGGCCTCACGT	MKLWMRKTLVVLFTIVTFGLVSPPAALMAASR	ATGAAATTGTGGATGAGAAAGACC	CTTGTGGTTTTATTTACCATTGTAACGTTCGGGCTC	GTATCTCCTCCGGCTGCCCTTATGGCG	GCCTCACGT	MKLWMRKT	LVVLFTIVTFGL	VSPPAALMA	ASR	4.82579		0	0	3.42264	0	5.30621	0	0	0	0	1.02907	2	55	9.75793	0	0	0.350755	0	0.543785	0	0	0	0	0.10546	0	0	0	0	0	0	0	0
617	617	82	P31847	BSU23370	ypuA	AC_Charge_+1	ATGAAGAAAATTTGGATTGGAATGCTGGCAGCGGCCGTTTTGCTGCTGATGGTTCCGAAGGTCAGTCTCGCGGCGGCCAGA	MKKIWIGMLAAAVLLLMVPKVSLAAAR	ATGAAGAAA	ATTTGGATTGGAATGCTGGCAGCGGCCGTTTTGCTGCTG	ATGGTTCCGAAGGTCAGTCTCGCG	GCGGCCAGA	MKK	IWIGMLAAAVLLL	MVPKVSLA	AAR	4.62918		0	2.95803	0.855661	12.1346	39.7966	0	0.864164	0	0	0	64	93	56.6091	0	0.0522537	0.0151153	0.214359	0.703007	0	0.0152655	0	0	0	0	0	0	0	0	0	0	0
618	618	83	P17616	BSU23300	ypuD	AC_Charge_+1	ATGGGAAGAATAAAAACCAAGATTACCATTCTGTTAGTGCTTTTGCTTTTACTTGCAGGCGGTTATATGTACATAAAA	MGRIKTKITILLVLLLLLAGGYMYIK	ATGGGAAGAATAAAAACCAAG	ATTACCATTCTGTTAGTGCTTTTGCTTTTACTT	GCAGGCGGTTATATG	TACATAAAA	MGRIKTK	ITILLVLLLLL	AGGYM	YIK	6.17497		0	1.97202	0.855661	94.2769	27.4154	0	97.6506	42.2527	0	23.6686	8	54	288.092	0	0.00684512	0.0029701	0.327246	0.0951621	0	0.338956	0.146664	0	0.0821566	0.142857	0	0	0	0	0	0.142857	0
619	619	84	P54483	BSU25060	yqfZ	AC_Charge_+1	ATGAAGCGTCTGACCTTAGTATGCAGCATTGTTTTTATACTTTTTATTCTTTTTTATGACCTTAAAATTGGAACCATACCCATTCAGGACCTCCCTGTCTATGAAGCATCAGCAGCAACGAAA	MKRLTLVCSIVFILFILFYDLKIGTIPIQDLPVYEASAATK	ATGAAGCGT	CTGACCTTAGTATGCAGCATTGTTTTTATACTT	TTTATTCTTTTTTATGACCTTAAAATTGGAACCATACCCATTCAGGACCTCCCTGTCTATGAAGCATCAGCA	GCAACGAAA	MKR	LTLVCSIVFIL	FILFYDLKIGTIPIQDLPVYEASA	ATK			0	0	0	0	0	0	0	0	0	0	0	10	0											0	0	0	0	0	0	0	0
620	620	85	P54484	BSU25050	yqgA	AC_Charge_+1	ATGAAGCAAGGAAAATTTTCTGTGTTTTTAATTTTGCTACTAATGTTAACTTTGGTAGTTGCACCTAAAGAAAAAGCAGAGGCTGCAAGCAAA	MKQGKFSVFLILLLMLTLVVAPKEKAEAASK	ATGAAGCAAGGAAAATTTTCT	GTGTTTTTAATTTTGCTACTAATGTTAACTTTGGTAGTT	GCACCTAAAGAAAAAGCAGAGGCT	GCAAGCAAA	MKQGKFS	VFLILLLMLTLVV	APKEKAEA	ASK	3.55072		31.2481	0	0	174.552	0.884369	0	0	0	0	0	0	8	206.685	0.151187	0	0	0.844534	0.00427883	0	0	0	0	0	0.285714	0	0	0	0	0.142857	0.142857	0
621	621	86	P24812	BSU25890	yqxI	AC_Charge_+1	ATGTTTAAGAAATTACTTTTAGCAACATCTGCATTAACATTCTCTTTATCATTAGTTCTTCCGTTGGATGGACATGCCAAAGCTCAACCGAAG	MFKKLLLATSALTFSLSLVLPLDGHAKAQPK	ATGTTTAAGAAA	TTACTTTTAGCAACATCTGCATTAACATTCTCTTTATCATTAGTTCTT	CCGTTGGATGGACATGCCAAAGCT	CAACCGAAG	MFKK	LLLATSALTFSLSLVL	PLDGHAKA	QPK	1.12691		136.71	2.95803	4.2783	0	0	0	0	0.98262	0	0	69	138	144.929	0.94329	0.0204102	0.0295199	0	0	0	0	0.00677999	0	0	0	0	0	0	0	0.25	0	0
622	622	87	O32023	BSU24940	yqzC	AC_Charge_+1	ATGACAAAACGGGGCATTCAGGCATTTGCTGGCGGCATCATTTTAGCGACAGCCGTTCTTGCAGCTGTTTTTTATCTGACTGACGAAGACCAGGCCGCTGCTAGA	MTKRGIQAFAGGIILATAVLAAVFYLTDEDQAAAR	ATGACAAAACGG	GGCATTCAGGCATTTGCTGGCGGCATCATTTTAGCGACAGCCGTTCTTGCAGCTGTTTTT	TATCTGACTGACGAAGACCAGGCC	GCTGCTAGA	MTKR	GIQAFAGGIILATAVLAAVF	YLTDEDQA	AAR	4.37313	Train	1.95301	0.986011	47.0613	525.524	120.274	1.66329	1.72833	0	39.164	1.02907	10	149	739.383	0.0026414	0.00133356	0.0636495	0.71076	0.162668	0.00224956	0.00233753	0	0.0529685	0.0013918	0	0	0	0	0	0	0	0
623	623	88	O32019	BSU24650	yqzG	AC_Charge_+1	ATGATGATCAAACAATGTGTGATTTGTCTATCTCTTCTCGTCTTTGGCACCACAGCCGCTCACGCAGCACCTCGC	MMIKQCVICLSLLVFGTTAAHAAPR	ATGATGATCAAACAA	TGTGTGATTTGTCTATCTCTTCTCGTCTTTGGCACC	ACAGCCGCTCACGCA	GCACCTCGC	MMIKQ	CVICLSLLVFGT	TAAHA	APR	2.44922		66.4022	188.328	164.287	1.86687	23.878	0	1.72833	1.96524	0	1.02907	92	216	449.485	0.14773	0.418987	0.365501	0.00415335	0.053123	0	0.00384513	0.00437221	0	0.00228945	0	0	0	0	0	0	0	0
624	624	89	O07934	BSU26920	yraJ	AC_Charge_+1	ATGACTAAACTGAAAATGCTGAGTATGTTAACCGTGATGATTGCATCTTTATTCATTTTTTCCAGTCAGGCACTTGCCGTTCAGCGG	MTKLKMLSMLTVMIASLFIFSSQALAVQR	ATGACTAAACTGAAAATGCTGAGTATG	TTAACCGTGATGATTGCATCTTTATTCATTTTTTCC	AGTCAGGCACTTGCC	GTTCAGCGG	MTKLKMLSM	LTVMIASLFIFS	SQALA	VQR	1.54453		86.9088	0	32.5151	0	0	0	0	0	0	0	0	11	119.424	0.727734	0	0.272266	0	0	0	0	0	0	0	0.111111	0	0	0	0	0	0	0
625	625	90	O32041	BSU27580	yrvJ	AC_Charge_+1	ATGAACAAGAAATACTTTGTCCTTATTGTATGTATTATTTTCACCTCAGCGCTATTCCCGACCTTTTCATCCGTTACAGCTGCTCAAAGA	MNKKYFVLIVCIIFTSALFPTFSSVTAAQR	ATGAACAAGAAATAC	TTTGTCCTTATTGTATGTATTATTTTCACCTCAGCGCTATTCCCGACC	TTTTCATCCGTTACAGCT	GCTCAAAGA	MNKKY	FVLIVCIIFTSALFPT	FSSVTA	AQR	1.45461	Train	697.223	87.755	141.184	2.8003	1.76874	1.66329	0.864164	0	1.00421	2.05814	40	38	936.321	0.744641	0.0937232	0.150786	0.00299075	0.00188903	0.00177641	0.000922936	0	0.0010725	0.00219812	0.2	0	0	0	0	0	0	0
626	626	91	O32130	BSU32340	lytH	AC_Charge_+1	ATGAAAGTTTTGTTATCCGCTCTTCTTCTCCTTTTGTTTGCATTTGAGCCTTCTGCGTCTGGAGCGCCCCGA	MKVLLSALLLLLFAFEPSASGAPR	ATGAAA	GTTTTGTTATCCGCTCTTCTTCTCCTTTTGTTTGCA	TTTGAGCCTTCTGCGTCTGGA	GCGCCCCGA	MK	VLLSALLLLLFA	FEPSASG	APR	3.62815	Train	304.669	468.355	542.489	516.189	794.163	223.712	2.59249	6.87834	5.02103	4.11629	231	137	2868.19	0.106224	0.163293	0.18914	0.179971	0.276887	0.0779978	0.000903879	0.00239815	0.00175059	0.00143515	0	0	0	0	0	0	0	0
627	627	92	O32150	BSU32540	bsn	AC_Charge_+1	ATGACAAAAAAAGCATGGTTTCTGCCGCTCGTCTGTGTATTACTGATTTCCGGATGGCTTGCGCCAGCAGCTTCAGCAAGCGCGCAAACCAAA	MTKKAWFLPLVCVLLISGWLAPAASASAQTK	ATGACAAAAAAA	GCATGGTTTCTGCCGCTCGTCTGTGTATTACTGATT	TCCGGATGGCTTGCGCCAGCAGCTTCAGCAAGCGCG	CAAACCAAA	MTKK	AWFLPLVCVLLI	SGWLAPAASASA	QTK	1.58592	Train	1538.97	207.062	379.913	68.1407	0.884369	5.82151	4.32082	1.96524	2.00841	4.11629	180	192	2213.2	0.695359	0.0935578	0.171658	0.0307883	0.000399588	0.00263036	0.00195229	0.000887962	0.000907468	0.00185988	0	0	0	0	0	0	0	0
628	628	93	O32189	BSU32950	yusW	AC_Charge_+1	ATGCATTTGATCAGAGCAGCCGGGGCTGTATGTCTCGCAGTGGTTCTGATTGCGGGCTGCCGTTTCAATGAAGACCAGCATCAGGCAGAAGGAGCAAATAAA	MHLIRAAGAVCLAVVLIAGCRFNEDQHQAEGANK	ATGCATTTGATCAGA	GCAGCCGGGGCTGTATGTCTCGCAGTGGTTCTGATTGCGGGCTGCCGT	TTCAATGAAGACCAGCATCAGGCAGAAGGA	GCAAATAAA	MHLIR	AAGAVCLAVVLIAGCR	FNEDQHQAEG	ANK			0	0	0	0	0	0	0	0	0	0	0	23	0											0	0	0	0	0	0	0	0.2
629	629	94	O32258	BSU34020	yvbX	AC_Charge_+1	ATGAAAAAATGGCTGATCATAGCGGTTTCACTGGCGATTGCGATTGTTCTGTTTATGTATACAAAAGGAGAAGCGAAGGCAGCCGGTAAG	MKKWLIIAVSLAIAIVLFMYTKGEAKAAGK	ATGAAAAAATGG	CTGATCATAGCGGTTTCACTGGCGATTGCGATTGTTCTGTTT	ATGTATACAAAAGGAGAAGCGAAGGCA	GCCGGTAAG	MKKW	LIIAVSLAIAIVLF	MYTKGEAKA	AGK	2.86907	Train	0.976503	467.369	126.638	266.962	27.4154	1.66329	0	0.98262	1.00421	2.05814	399	89	895.069	0.00109098	0.52216	0.141484	0.298259	0.0306294	0.00185828	0	0.00109781	0.00112193	0.00229942	0	0	0	0	0	0	0	0
630	630	95	P40767	BSU34800	cwlO	AC_Charge_+1	ATGAGAAAGAGTTTAATTACACTTGGTTTGGCTTCCGTCATCGGGACAAGCAGTTTTTTGATCCCATTTACAAGTAAAACTGCATCGGCGGCCACAAAA	MRKSLITLGLASVIGTSSFLIPFTSKTASAATK	ATGAGAAAG	AGTTTAATTACACTTGGTTTGGCTTCC	GTCATCGGGACAAGCAGTTTTTTGATCCCATTTACAAGTAAAACTGCATCGGCG	GCCACAAAA	MRK	SLITLGLAS	VIGTSSFLIPFTSKTASA	ATK	3		0	0	2.56698	0	0	0	0	0	0	0	9	9	2.56698	0	0	1	0	0	0	0	0	0	0	0	0	0	0	0	0	0	0
631	631	96	O32211	BSU33410	yvgO	AC_Charge_+1	ATGAAACGTATTCGTATCCCAATGACACTTGCTCTTGGTGCCGCTTTGACAATTGCCCCTTTGTCCTTTGCTTCCGCTGCCCCAAAA	MKRIRIPMTLALGAALTIAPLSFASAAPK	ATGAAACGTATTCGTATCCCAATGACA	CTTGCTCTTGGTGCCGCTTTGACAATTGCCCCTTTG	TCCTTTGCTTCCGCT	GCCCCAAAA	MKRIRIPMT	LALGAALTIAPL	SFASA	APK	1.84664	Train	696.247	1673.26	218.193	4.66717	3.53748	0.831644	0	3.93048	1.00421	3.08721	92	111	2604.76	0.267298	0.642386	0.0837672	0.00179179	0.00135808	0.000319279	0	0.00150896	0.000385527	0.00118522	0.111111	0	0	0	0	0	0	0
632	632	97	O34986	BSU35040	yvnB	AC_Charge_+1	ATGAGGAAATACACGGTTATTGCTTCTATATTACTGTCTTTTCTTTCCGTTTTGTCTGGCGGCCATCATGAATCGAAAGCTTTTCCTCGT	MRKYTVIASILLSFLSVLSGGHHESKAFPR	ATGAGGAAATACACG	GTTATTGCTTCTATATTACTGTCTTTTCTTTCCGTTTTG	TCTGGCGGCCATCATGAATCGAAAGCT	TTTCCTCGT	MRKYT	VIASILLSFLSVL	SGGHHESKA	FPR	4.5811	Train	0	0.986011	270.389	405.111	206.942	67.3632	113.206	59.9398	1.00421	0	110	112	1124.94	0	0.000876501	0.240358	0.360117	0.183958	0.0598815	0.100632	0.0532827	0.000892674	0	0	0	0	0	0	0	0	0
633	633	98	O34310	BSU34950	pelC	AC_Charge_+1	ATGAAAAAAATCGTGTCTATCCTATTTATGTTCGGTTTGGTTATGGGTTTCAGCCAGTTTCAGCCATCAACCGTTTTTGCAGCTAGCAAA	MKKIVSILFMFGLVMGFSQFQPSTVFAASK	ATGAAAAAA	ATCGTGTCTATCCTATTTATGTTCGGTTTGGTTATG	GGTTTCAGCCAGTTTCAGCCATCAACCGTTTTTGCA	GCTAGCAAA	MKK	IVSILFMFGLVM	GFSQFQPSTVFA	ASK			0	0	0	0	0	0	0	0	0	0	0	0	0											0	0	0	0	0	0	0	0
634	634	99	O34735	BSU34940	yvpB	AC_Charge_+1	ATGAAAACACTGCGAACTCTATGTGTCCTGATGATTCTTTCAGGCGTTATTTTTTTCGGACTTAAAATAGATGCAGCGAGCCGA	MKTLRTLCVLMILSGVIFFGLKIDAASR	ATGAAAACACTGCGA	ACTCTATGTGTCCTGATGATTCTTTCAGGCGTTATTTTTTTCGGACTT	AAAATAGATGCA	GCGAGCCGA	MKTLR	TLCVLMILSGVIFFGL	KIDA	ASR	3.26903		0	19.7202	5.98963	0	0	2.49493	3.45666	0	0	1.02907	0	68	32.6905	0	0.60324	0.183222	0	0	0.0763198	0.105739	0	0	0.0314792	0	0	0	0	0	0	0	0
635	635	100	P39607	BSU38080	ywcI	AC_Charge_+1	ATGAAACGTTTGCTTGTATCTTTACGGGTGTGGATGGTCTTTTTGATGAACTGGGTGACGCCGGACAGAAAAACTGCGGCTGCCGCGGTCAAA	MKRLLVSLRVWMVFLMNWVTPDRKTAAAAVK	ATGAAACGT	TTGCTTGTATCTTTACGGGTGTGGATGGTCTTTTTGATGAACTGGGTGACG	CCGGACAGAAAAACTGCGGCTGCC	GCGGTCAAA	MKR	LLVSLRVWMVFLMNWVT	PDRKTAAA	AVK	8.83359		0	0	0	0.933434	0	0	0	0	27.1135	0	40	31	28.047	0	0	0	0.0332811	0	0	0	0	0.966719	0	0	0	0	0	0	0	0	0
636	636	101	P39632	BSU37800	yweA	AC_Charge_+1	ATGCTAAAAAGAACTTCATTCGTATCTTCATTATTCATCAGTTCAGCTGTTTTACTATCAATCTTACTTCCTTCGGGCCAAGCTCATGCACAGTCTAAA	MLKRTSFVSSLFISSAVLLSILLPSGQAHAQSK	ATGCTAAAAAGAACTTCATTCGTATCTTCA	TTATTCATCAGTTCAGCTGTTTTACTATCAATCTTA	CTTCCTTCGGGCCAAGCTCATGCA	CAGTCTAAA	MLKRTSFVSS	LFISSAVLLSIL	LPSGQAHA	QSK	1.9092		99.6033	101.559	29.0925	0	0	0	0.864164	0.98262	2.00841	3.08721	100	83	237.197	0.419917	0.428163	0.122651	0	0	0	0.00364323	0.00414263	0.00846726	0.0130154	0.3	0	0	0	0	0.1	0	0
637	637	102	P71047	BSU37580	ywgB	AC_Charge_+1	ATGAAAATGAAATCAGGAATGGAGCAGGCGGTTTCTGTGCTGCTGTTACTGTCACGGCTGCCGGTACAGGCTTCTTTGACGTCACGG	MKMKSGMEQAVSVLLLLSRLPVQASLTSR	ATGAAAATGAAATCAGGAATGGAGCAG	GCGGTTTCTGTGCTGCTGTTACTGTCACGGCTG	CCGGTACAGGCTTCTTTG	ACGTCACGG	MKMKSGMEQ	AVSVLLLLSRL	PVQASL	TSR	6.52363	Test	3.90601	0.986011	634.9	163.351	351.979	135.558	221.226	11.7914	786.293	348.855	68	184	2658.85	0.00146906	0.000370842	0.238788	0.0614368	0.13238	0.0509838	0.0832038	0.0044348	0.295727	0.131206	0.222222	0	0	0	0.111111	0	0.111111	0
638	638	103	O32277	BSU36770	ywmB	AC_Charge_+1	ATGAAGAAAAAACAAGTAAGCCACGCTATTATCATTTCCGTCATGTTAAGCTTCGTCATTGCTGTTTTCCATACCATTCATGCGAGTGAATTAACGAGA	MKKKQVSHAIIISVMLSFVIAVFHTIHASELTR	ATGAAGAAAAAACAAGTAAGCCACGCT	ATTATCATTTCCGTCATGTTAAGCTTCGTCATTGCTGTTTTC	CATACCATTCATGCGAGTGAA	TTAACGAGA	MKKKQVSHA	IIISVMLSFVIAVF	HTIHASE	LTR	5.90192		0	0	0.855661	0	1.76874	41.5822	0	0	0	0	0	72	44.2066	0	0	0.0193559	0	0.0400107	0.940633	0	0	0	0	0.111111	0.111111	0	0	0	0	0	0.111111
639	639	104	P70960	BSU36740	ywmC	AC_Charge_+1	ATGAAGAAAAGATTTTCACTGATCATGATGACAGGATTGCTTTTTGGATTAACTTCACCTGCTTTTGCAGCTCCTAAG	MKKRFSLIMMTGLLFGLTSPAFAAPK	ATGAAGAAAAGATTTTCA	CTGATCATGATGACAGGATTGCTTTTTGGATTAACT	TCACCTGCTTTTGCA	GCTCCTAAG	MKKRFS	LIMMTGLLFGLT	SPAFA	APK	1.77087	Train	1662.01	1012.63	271.244	2.8003	196.33	4.98986	3.45666	0.98262	3.01262	1.02907	674	257	3158.49	0.526204	0.320607	0.085878	0.000886597	0.0621595	0.00157983	0.0010944	0.000311105	0.000953816	0.000325811	0.166667	0	0	0	0	0.166667	0	0
640	640	105	P70961	BSU36730	ywmD	AC_Charge_+1	ATGAAAAAATTGCTGGCTGCCGGTATCATTGGATTGTTGACTGTTTCCATTGCCTCCCCGTCTTTTGCCGCTACCAAA	MKKLLAAGIIGLLTVSIASPSFAATK	ATGAAAAAA	TTGCTGGCTGCCGGTATCATTGGATTGTTGACTGTT	TCCATTGCCTCCCCGTCTTTTGCC	GCTACCAAA	MKK	LLAAGIIGLLTV	SIASPSFA	ATK			0	0	0	0	0	0	0	0	0	0	0	0	0											0	0	0	0	0	0	0	0
641	641	106	P94576	BSU36460	ywoF	AC_Charge_+1	ATGAGAAAATGGTATTTTATTCTTTTGGCGGGTGTTTTAACGTCTGTCATCCTCGCTTTCGTTTATGATAAGACAAAAGCGAATTCCAAA	MRKWYFILLAGVLTSVILAFVYDKTKANSK	ATGAGAAAATGGTAT	TTTATTCTTTTGGCGGGTGTTTTAACGTCTGTCATCCTCGCTTTCGTTTAT	GATAAGACAAAAGCG	AATTCCAAA	MRKWY	FILLAGVLTSVILAFVY	DKTKA	NSK	4.21369		0	0	0.855661	46.6717	2.65311	1.66329	0	0	0	1.02907	8	33	52.8728	0	0	0.0161834	0.882716	0.050179	0.0314583	0	0	0	0.0194631	0	0	0	0	0	0	0	0
642	642	107	P96729	BSU35970	ywsB	AC_Charge_+1	ATGAACAAACCAACAAAACTATTTTCAACATTAGCACTTGCGGCTGGAATGACTGCGGCGGCTGCTGGCGGCGCTGGCACGATCCATGCTCAACAGAGA	MNKPTKLFSTLALAAGMTAAAAGGAGTIHAQQR	ATGAACAAACCAACAAAA	CTATTTTCAACATTAGCACTTGCGGCTGGAATGACT	GCGGCGGCTGCTGGCGGCGCTGGCACGATCCATGCT	CAACAGAGA	MNKPTK	LFSTLALAAGMT	AAAAGGAGTIHA	QQR	1.15729		53.7077	0	0	0	0.884369	0	0.864164	0	0	0	0	7	55.4562	0.96847	0	0	0	0.0159472	0	0.0155828	0	0	0	0.333333	0	0	0	0	0	0	0
643	643	108	P37490	BSU40580	yybN	AC_Charge_+1	ATGAATAAATTCCTGAAGAGCAATTTCCGTTTCCTTCTTGCGGCTGCTTTAGGCATATCATTACTTGCTAGTAGTAATTTTATAAAAGCCAGCAATCGT	MNKFLKSNFRFLLAAALGISLLASSNFIKASNR	ATGAATAAATTCCTGAAGAGCAATTTCCGT	TTCCTTCTTGCGGCTGCTTTAGGCATATCATTACTT	GCTAGTAGTAATTTTATAAAAGCC	AGCAATCGT	MNKFLKSNFR	FLLAAALGISLL	ASSNFIKA	SNR	3.04533		0	5.91607	0	4.66717	0.884369	0	0	0	0	0	40	41	11.4676	0	0.515894	0	0.406987	0.0771189	0	0	0	0	0	0.3	0	0	0	0	0.2	0	0
644	644	109	Q45606	BSU40270	yycP	AC_Charge_+1	ATGAAAAAGTGGATGATTACCATCGCCATGCTGATTCTCGCAGGAATCGCACTATTTGTCTTCATTTCTCCTCTCAAAAGCCATACTAGG	MKKWMITIAMLILAGIALFVFISPLKSHTR	ATGAAAAAGTGGATGATTACCATCGCCATG	CTGATTCTCGCAGGAATCGCACTATTTGTCTTCATT	TCTCCTCTCAAAAGC	CATACTAGG	MKKWMITIAM	LILAGIALFVFI	SPLKS	HTR			0	0	0	0	0	0	0	0	0	0	0	10	0											0	0.1	0	0	0	0	0	0
645	645	110	O34918	BSU18630	exlX	AC_Charge_+1	ATGAAAAAGATCATGAGTGCATTTGTTGGTATGGTTTTGTTGACGATCTTCTGTTTTTCCCCGCAAGCTTCGGCAGCATATCGT	MKKIMSAFVGMVLLTIFCFSPQASAAYR	ATGAAAAAGATCATGAGT	GCATTTGTTGGTATGGTTTTGTTGACGATCTTCTGT	TTTTCCCCGCAAGCTTCGGCA	GCATATCGT	MKKIMS	AFVGMVLLTIFC	FSPQASA	AYR	6.768		0	0	0	0	0	4.98986	0.864164	2.94786	0	0	5	15	8.80189	0	0	0	0	0	0.566908	0.0981794	0.334912	0	0	0.166667	0	0	0	0	0	0	0
646	646	111	O31487	BSU04290	ydaL	AC_Charge_+1	ATGCTATGCGTCATGATGCTTCTATTTTCAGCTATTGCGTCTTTTCCCGTTTCTGCGCAAGCGGCGTCCAGA	MLCVMMLLFSAIASFPVSAQAASR	ATG	CTATGCGTCATGATGCTTCTATTTTCAGCTATTGCG	TCTTTTCCCGTTTCTGCGCAAGCG	GCGTCCAGA	M	LCVMMLLFSAIA	SFPVSAQA	ASR	6.17718	Train	128.898	4.93005	232.74	163.351	1244.31	270.284	108.885	675.06	394.653	225.367	489	269	3448.47	0.0373784	0.00142963	0.0674906	0.0473691	0.360828	0.0783779	0.0315747	0.195756	0.114443	0.0653526	0	0	0	0	0	0	0	0
647	647	112	P40406	BSU01660	nagZ	AC_Charge_+1	ATGAGACCTGTCTTTCCGCTTATCCTTTCAGCCGTTCTCTTTCTTTCATGCTTTTTCGGGGCCAGACAGACAGAAGCCTCTGCATCCCCGCGT	MRPVFPLILSAVLFLSCFFGARQTEASASPR	ATGAGACCTGTCTTTCCG	CTTATCCTTTCAGCCGTTCTCTTTCTTTCATGCTTT	TTCGGGGCCAGACAGACAGAAGCCTCTGCA	TCCCCGCGT	MRPVFP	LILSAVLFLSCF	FGARQTEASA	SPR			0	0	0	0	0	0	0	0	0	0	0	1	0											0.333333	0	0	0	0	0.166667	0	0
648	648	113	P94356	BSU38850	yxkC	AC_Charge_+1	ATGCGACATAAAATCATTACGTTTATTCTCGCAGTTGTTGTCATCATTATTATCGGTAATATGATTGGCGGCGGAGGCGGCTCAGAAGCCACTTCCAAA	MRHKIITFILAVVVIIIIGNMIGGGGGSEATSK	ATGCGACATAAAATCATT	ACGTTTATTCTCGCAGTTGTTGTCATCATTATTATC	GGTAATATGATTGGCGGCGGAGGCGGCTCAGAAGCC	ACTTCCAAA	MRHKII	TFILAVVVIIII	GNMIGGGGGSEA	TSK	5.86881	Train	6.83552	112.405	4.2783	95.2103	601.371	98.9656	188.388	132.654	161.677	40.1338	21	643	1441.92	0.00474057	0.0779554	0.00296709	0.0660303	0.417063	0.0686347	0.130651	0.0919981	0.112126	0.0278336	0	0	0	0	0	0	0	0.166667
649	649	114	O31488	BSU04310	ydaN	AC_Charge_+1	ATGAAACAAATAATGATTTTTCTCACAAGCTTCATGCTGCTGGCGATGACTGGACAAACGGCTCTTGCCGCTCCACGG	MKQIMIFLTSFMLLAMTGQTALAAPR	ATGAAACAA	ATAATGATTTTTCTCACAAGCTTCATGCTGCTGGCG	ATGACTGGACAAACGGCTCTTGCC	GCTCCACGG	MKQ	IMIFLTSFMLLA	MTGQTALA	APR	3.73857		0	30.5663	65.8859	0.933434	68.9808	0	0.864164	0	1.00421	1.02907	165	108	169.264	0	0.180584	0.38925	0.00551467	0.407534	0	0.00510543	0	0.00593278	0.00607969	0	0	0	0	0	0	0	0
650	650	115	O32200	BSU33110	liaG	AC_Charge_+1	ATGAAAAAAATGCTTGGCAAACTGTTGATCACTGCCGGTATTCTGGTTTTTTTCGCCGTCGTCGTAAAAGATGTGTTTGCTGCAGGCAAA	MKKMLGKLLITAGILVFFAVVVKDVFAAGK	ATGAAAAAAATGCTTGGCAAA	CTGTTGATCACTGCCGGTATTCTGGTTTTTTTCGCC	GTCGTCGTAAAAGATGTGTTTGCT	GCAGGCAAA	MKKMLGK	LLITAGILVFFA	VVVKDVFA	AGK			0	0	0	0	0	0	0	0	0	0	0	14	0											0.142857	0	0	0	0	0	0.142857	0
651	651	116	O07909	BSU26930	yraI	AC_Charge_+1	ATGAATAAGTTAAAGAGGCTAAGTATGCTAACGGTGATGATTGCATCTGTGTTCATTTTTTCTAGCCATGCACTTGCGGCTCAGAGG	MNKLKRLSMLTVMIASVFIFSSHALAAQR	ATGAATAAGTTAAAGAGGCTAAGTATG	CTAACGGTGATGATTGCATCTGTGTTCATTTTTTCT	AGCCATGCACTTGCG	GCTCAGAGG	MNKLKRLSM	LTVMIASVFIFS	SHALA	AQR	2.89574		0.976503	20.7062	53.051	0	1.76874	0	0	0.98262	1.00421	0	124	65	78.4893	0.0124412	0.26381	0.675901	0	0.0225348	0	0	0.0125192	0.0127942	0	0.222222	0	0	0	0	0	0	0
652	652	117	Q45607	BSU40280	yycO	AC_Charge_+1	ATGAAGTTGAAGAAACGAGTGTCGATGTTTTTGGTAGCGCTCACAATGTGCGGCGGCCTGTTTGTTACTCCCGCCAAAGCCGTACCGCGG	MKLKKRVSMFLVALTMCGGLFVTPAKAVPR	ATGAAGTTGAAGAAACGAGTGTCGATG	TTTTTGGTAGCGCTCACAATGTGCGGCGGCCTGTTTGTT	ACTCCCGCCAAAGCC	GTACCGCGG	MKLKKRVSM	FLVALTMCGGLFV	TPAKA	VPR	1.67774	Train	467.745	91.699	195.946	5.60061	0.884369	0	0	1.96524	0	0	1	85	763.84	0.612359	0.12005	0.256528	0.00733217	0.00115779	0	0	0.00257284	0	0	0.111111	0	0	0	0	0	0	0
653	653	118	P37566	BSU00720	yacD	AC_Charge_+1	ATGAAATCAAGAACAATCTGGACCATTATTTTAGGGGCGCTGTTGGTTTGCTGTATTGCTGTTGCATATACGCTGACGAAATCCCAAGCCGGCGCATCGTCAAAA	MKSRTIWTIILGALLVCCIAVAYTLTKSQAGASSK	ATGAAATCAAGAACA	ATCTGGACCATTATTTTAGGGGCGCTGTTGGTTTGC	TGTATTGCTGTTGCATATACGCTGACGAAATCCCAAGCCGGCGCA	TCGTCAAAA	MKSRT	IWTIILGALLVC	CIAVAYTLTKSQAGA	SSK			0	0	0	0	0	0	0	0	0	0	0	0	0											0.2	0	0	0	0	0	0	0
654	654	119	P54525	BSU24190	yqiI	AC_Charge_+1	ATGAGAATGTTATGGAGGAGCTTGGCGCTGTGCGGATTGGCTTTGACGCTCGCGCCTTGTGCACAGGCAGCACCGAAA	MRMLWRSLALCGLALTLAPCAQAAPK	ATGAGAATGTTATGGAGG	AGCTTGGCGCTGTGCGGATTGGCTTTGACGCTCGCG	CCTTGTGCACAGGCA	GCACCGAAA	MRMLWR	SLALCGLALTLA	PCAQA	APK	2.07027	Train	270.491	263.265	294.347	0	0.884369	1.66329	0.864164	0.98262	1.00421	1.02907	4	42	834.531	0.324124	0.315464	0.35271	0	0.00105972	0.00199308	0.00103551	0.00117745	0.00120332	0.00123311	0	0	0	0	0	0	0	0
655	655	120	P54422	BSU18410	ggt	AC_Charge_+1	ATGAAAAGAACGTGGAACGTCTGTTTAACAGCTCTGCTTAGTGTTCTGTTAGTCGCTGGAAGTGTCCCTTTTCACGCGGAAGCTGCACCGAAA	MKRTWNVCLTALLSVLLVAGSVPFHAEAAPK	ATGAAAAGAACGTGGAAC	GTCTGTTTAACAGCTCTGCTTAGTGTTCTGTTAGTCGCTGGAAGTGTC	CCTTTTCACGCGGAAGCT	GCACCGAAA	MKRTWN	VCLTALLSVLLVAGSV	PFHAEA	APK	2.2934	Train	508.758	707.956	316.594	354.705	1.76874	1.66329	2.59249	0.98262	0	1.02907	253	48	1896.05	0.268325	0.373385	0.166976	0.187076	0.000932854	0.000877239	0.00136731	0.000518246	0	0.000542745	0.166667	0	0	0	0	0	0	0
656	656	121	Q59HN7	BSU06839	phrH	AC_Charge_+1	ATGCCTATTAAGAAAAAAGTGATGATGTGTCTGGCTGTTACTCTAGTTTTCGGAAGCATGTCGTTTCCAACCCTGACAAACTCCGGTGGATTTACTCGT	MPIKKKVMMCLAVTLVFGSMSFPTLTNSGGFTR	ATGCCTATTAAGAAAAAAGTGATGATG	TGTCTGGCTGTTACTCTAGTTTTCGGAAGCATG	TCGTTTCCAACCCTGACAAACTCCGGTGGA	TTTACTCGT	MPIKKKVMM	CLAVTLVFGSM	SFPTLTNSGG	FTR	5		0	0	0	0	97.2806	0	0	0	0	0	0	38	97.2806	0	0	0	0	1	0	0	0	0	0	0.111111	0	0	0	0	0	0	0
657	657	122	O32284	BSU38790	yxzE	AC_Charge_+1	ATGATTGTGATCATCTTATTGTTTATATCTATTATTGTTTTTCTTTCAGTCATTCAGCCGCAGCCCAAA	MIVIILLFISIIVFLSVIQPQPK	ATGATTGTG	ATCATCTTATTGTTTATATCTATTATTGTTTTTCTT	TCAGTCATTCAGCCG	CAGCCCAAA	MIV	IILLFISIIVFL	SVIQP	QPK			0	0	0	0	0	0	0	0	0	0	0	0	0											0	0	0	0	0	0	0	0
658	658	123	O05411	BSU26820	yrpD	AC_Charge_+1	ATGATGAAAAAAGGTCTGCTTGCGGGTGCGCTTACGGCAACCGTGCTTTTTGGCACATGTGCAGTAGATGTACCGGGTATTATTAGTCCAAAAACCGCAGAAGCTGCATCAAGA	MMKKGLLAGALTATVLFGTCAVDVPGIISPKTAEAASR	ATGATGAAAAAAGGT	CTGCTTGCGGGTGCGCTTACGGCAACCGTGCTTTTT	GGCACATGTGCAGTAGATGTACCGGGTATTATTAGTCCAAAAACCGCAGAAGCT	GCATCAAGA	MMKKG	LLAGALTATVLF	GTCAVDVPGIISPKTAEA	ASR	2.71387	Train	361.306	136.07	1.71132	523.657	1.76874	0.831644	1.72833	2.94786	2.00841	0	4	72	1032.03	0.350093	0.131847	0.00165821	0.507405	0.00171385	0.000805834	0.00167469	0.00285637	0.00194608	0	0.2	0	0	0	0	0	0.2	0
659	659	124	Q45071	BSU18160	xynD	AC_Charge_+1	ATGAGGAAAAAGTGTAGCGTATGTTTATGGATTCTAGTTTTATTATTGAGCTGCTTATCTGGGAAGTCTGCGTATGCTGCCACTAAA	MRKKCSVCLWILVLLLSCLSGKSAYAATK	ATGAGGAAAAAGTGTAGC	GTATGTTTATGGATTCTAGTTTTATTATTGAGCTGC	TTATCTGGGAAGTCTGCGTATGCT	GCCACTAAA	MRKKCS	VCLWILVLLLSC	LSGKSAYA	ATK	1.60383		61.5197	11.8321	0	8.40091	0.884369	0	1.72833	0	0	0	36	113	84.3654	0.729205	0.140249	0	0.0995776	0.0104826	0	0.0204862	0	0	0	0.166667	0	0.166667	0	0	0	0	0
660	660	125	O06748	BSU11040	yitM	AC_Charge_+1	ATGAAGAAGGCGTTTCTAGTATTTTTGTCGGTTGTATTGGTGACGACTGTGTTTTTGGTGAAGCAGCAAGAAAGTGTGGCACAGGCAGCGCAGAAG	MKKAFLVFLSVVLVTTVFLVKQQESVAQAAQK	ATGAAGAAG	GCGTTTCTAGTATTTTTGTCGGTTGTATTGGTGACGACTGTGTTTTTG	GTGAAGCAGCAAGAAAGTGTGGCACAGGCA	GCGCAGAAG	MKK	AFLVFLSVVLVTTVFL	VKQQESVAQA	AQK	3.96799		0.976503	0	0	90.5431	0	0	0	0	0	0	0	47	91.5196	0.0106699	0	0	0.98933	0	0	0	0	0	0	0	0	0	0	0	0	0	0
661	661	126	O05213	BSU01670	amiE	AC_Charge_+1	ATGAAAACAAAGACACTGTTCATATTCAGTGCCATTTTAACCCTATCGATATTTGCGCCAAATGAAACCTTCGCACAAACAAAG	MKTKTLFIFSAILTLSIFAPNETFAQTK	ATGAAAACAAAGACA	CTGTTCATATTCAGTGCCATTTTAACCCTATCGATA	TTTGCGCCAAATGAAACCTTCGCA	CAAACAAAG	MKTKT	LFIFSAILTLSI	FAPNETFA	QTK	1.96417	Train	497.04	263.265	136.05	2.8003	0.884369	0.831644	0.864164	40.2874	4.01682	5.14536	125	155	951.185	0.522548	0.276776	0.143032	0.00294402	0.000929755	0.000874324	0.000908513	0.042355	0.00422296	0.00540942	0	0	0	0	0	0	0	0
662	662	127	P38425	BSU25520	yqxA	AC_Charge_+1	ATGATTGCATACTTTGGAAAGTGCTTACTGCTTGTCACGATCATGTTTTTAGGCGTTCTGTTCGGCATGCAGCAGGCAAACCACAAG	MIAYFGKCLLLVTIMFLGVLFGMQQANHK	ATGATTGCATACTTTGGAAAG	TGCTTACTGCTTGTCACGATCATGTTTTTAGGCGTTCTGTTC	GGCATGCAGCAGGCA	AACCACAAG	MIAYFGK	CLLLVTIMFLGVLF	GMQQA	NHK			0	0	0	0	0	0	0	0	0	0	0	0	0											0.142857	0.142857	0	0	0	0.142857	0.142857	0
663	663	128	P94431	BSU03940	ycnI	AC_Charge_+1	ATGTTGAAAAAAATCGCATTGACACTATGTCCGGCTATTGTCGGCTCCCTCTTATTCTTTACGGCCCCTGCCAGCGCGCATGTTAAA	MLKKIALTLCPAIVGSLLFFTAPASAHVK	ATGTTGAAAAAAATC	GCATTGACACTATGTCCGGCTATTGTCGGCTCCCTCTTATTCTTTACG	GCCCCTGCCAGCGCG	CATGTTAAA	MLKKI	ALTLCPAIVGSLLFFT	APASA	HVK	2.44233	Train	148.428	823.319	724.745	8.40091	12.3812	6.65315	3.45666	9.8262	3.01262	2.05814	405	271	1742.28	0.085192	0.472552	0.415975	0.00482179	0.00710629	0.00381864	0.00198398	0.00563985	0.00172912	0.00118129	0	0	0	0	0	0	0	0
664	664	129	O05391	BSU27750	bofC	AC_Charge_+1	ATGAAACGATTCAGCACGGCGTATCTTTTGCTGGGCATTCTTTGCTCAGCGGCAGTATTTTTAATAGGAGCTCCTTCCCGCGCACTTGGCGCGCCGAAG	MKRFSTAYLLLGILCSAAVFLIGAPSRALGAPK	ATGAAACGATTCAGCACGGCGTAT	CTTTTGCTGGGCATTCTTTGCTCAGCGGCAGTATTTTTAATA	GGAGCTCCTTCCCGCGCACTTGGC	GCGCCGAAG	MKRFSTAY	LLLGILCSAAVFLI	GAPSRALG	APK	1.81404	Train	1230.39	1285.76	336.275	14.935	60.1371	4.98986	5.18499	3.93048	7.02944	2.05814	187	186	2950.69	0.416985	0.435748	0.113965	0.00506151	0.0203807	0.00169108	0.00175721	0.00133205	0.0023823	0.000697512	0.125	0.125	0	0	0	0.125	0	0
665	665	130	P42293	BSU39330	abnB	AC_Charge_+1	ATGTTCAACCGATTGTTCCGTGTATGTTTTCTTGCAGCTCTTATCATGGCCTTCACCCTCCCAAACTCCGTCTATGCACAACCGAAA	MFNRLFRVCFLAALIMAFTLPNSVYAQPK	ATGTTCAACCGATTGTTCCGT	GTATGTTTTCTTGCAGCTCTTATCATGGCCTTC	ACCCTCCCAAACTCCGTCTATGCA	CAACCGAAA	MFNRLFR	VCFLAALIMAF	TLPNSVYA	QPK	1.86346	Test	1149.34	907.13	539.066	5.60061	9.72806	4.98986	6.04915	5.89572	7.02944	9.26164	424	240	2644.09	0.434683	0.343078	0.203876	0.00211816	0.00367916	0.00188717	0.0022878	0.00222977	0.00265854	0.00350276	0.142857	0	0	0	0	0.285714	0	0
666	666	131	P71014	BSU31080	bslA	AC_Charge_+1	ATGAAACGCAAATTATTATCTTCTTTGGCAATTAGTGCATTAAGTCTCGGGTTACTCGTTTCTGCACCTACAGCTTCTTTCGCGGCTACGCGA	MKRKLLSSLAISALSLGLLVSAPTASFAATR	ATGAAACGCAAA	TTATTATCTTCTTTGGCAATTAGTGCATTAAGTCTCGGGTTACTCGTT	TCTGCACCTACAGCTTCTTTCGCG	GCTACGCGA	MKRK	LLSSLAISALSLGLLV	SAPTASFA	ATR	2.20947	Train	118.157	511.74	0	3.73374	73.4026	0.831644	0	1.96524	0	3.08721	209	89	712.917	0.165737	0.717811	0	0.00523727	0.102961	0.00116654	0	0.00275662	0	0.0043304	0	0	0	0	0	0	0	0
667	667	132	P54587	BSU09030	yhcC	AC_Charge_+1	ATGGCCATTATTATAGCAATAATTGCTGCTGTCATTGTCATTGCGGCCCTTATTACATTTAACGTCCGCAACGCCTCACCTCGA	MAIIIAIIAAVIVIAALITFNVRNASPR	ATG	GCCATTATTATAGCAATAATTGCTGCTGTCATTGTCATTGCGGCCCTTATTACATTT	AACGTCCGCAACGCC	TCACCTCGA	M	AIIIAIIAAVIVIAALITF	NVRNA	SPR	9.78674		0	0	0	0	0	0	0	7.86096	40.1682	214.047	0	8	262.076	0	0	0	0	0	0	0	0.029995	0.153269	0.816736	0	0	0	0	0	0	0	0
668	668	133	O34841	BSU18380	iseA	AC_Charge_+1	ATGAAAAAATGTCTTCTATTTCTAACAACCATTGCACTTATTCTGTCATTAAGCACAAATGCATTTGCGGCCAATAGA	MKKCLLFLTTIALILSLSTNAFAANR	ATGAAAAAA	TGTCTTCTATTTCTAACAACCATTGCACTTATTCTG	TCATTAAGCACAAATGCATTTGCG	GCCAATAGA	MKK	CLLFLTTIALIL	SLSTNAFA	ANR	1.55619	Train	531.218	59.1607	127.493	24.2693	1.76874	0	0.864164	0.98262	0	1.02907	230	96	746.786	0.711339	0.0792204	0.170723	0.0324983	0.00236847	0	0.00115718	0.0013158	0	0.001378	0	0	0	0	0	0	0	0
669	669	134	C0H426	BSU18908	yozY	AC_Charge_+1	ATGAACCTTCGAAAAATTTTATTGAGTTCTGCTTTATCATTAGGTATGCTGGTATCTGCTGCTCCTGTCTTGGCAACAAGTAAG	MNLRKILLSSALSLGMLVSAAPVLATSK	ATGAACCTTCGAAAA	ATTTTATTGAGTTCTGCTTTATCATTAGGTATGCTG	GTATCTGCTGCTCCTGTCTTGGCA	ACAAGTAAG	MNLRK	ILLSSALSLGML	VSAAPVLA	TSK	1.60215		99.6033	139.028	0	0	0	0	0.864164	0	0	0	1	43	239.495	0.415889	0.580503	0	0	0	0	0.00360828	0	0	0	0.2	0	0	0	0	0	0	0
670	670	1	P04189	BSU10300	aprE	AC_Charge_-2	ATGAGAAGCAAAAAATTGTGGATCAGCTTGTTGTTTGCGTTAACGTTAATCTTTACGATGGCGTTCAGCAACATGTCTGCGCAGGCTGCCGAAGAG	MRSKKLWISLLFALTLIFTMAFSNMSAQAAEE	ATGAGAAGCAAAAAA	TTGTGGATCAGCTTGTTGTTTGCGTTAACGTTAATC	TTTACGATGGCGTTCAGCAACATGTCTGCGCAGGCT	GCCGAAGAG	MRSKK	LWISLLFALTLI	FTMAFSNMSAQA	AEE			0	0	0	0	0	0	0	0	0	0	0	0	0											0.2	0	0	0	0	0	0	0
671	671	2	P53001	BSU22370	aspB	AC_Charge_-2	ATGAAACTGGCAAAAAGAGTATCCGCATTAACACCATCAACCACACTGGCAATCACAGCGAAAGCGGCGGAAGAT	MKLAKRVSALTPSTTLAITAKAAED	ATGAAACTGGCAAAAAGA	GTATCCGCATTAACACCATCAACCACACTGGCAATC	ACAGCGAAAGCG	GCGGAAGAT	MKLAKR	VSALTPSTTLAI	TAKA	AED	5.72077	Train	102.533	563.998	351.677	359.372	132.655	454.909	139.995	709.452	377.581	255.21	1154	1827	3447.38	0.0297422	0.163602	0.102013	0.104245	0.03848	0.131958	0.040609	0.205794	0.109527	0.07403	0	0.166667	0	0	0	0	0	0
672	672	3	P10475	BSU18130	eglS	AC_Charge_-2	ATGAAACGGTCAATCTCTATTTTTATTACGTGTTTATTGATTACGTTATTGACAATGGGCGGCATGATAGCTTCGCCGGCATCAGCAGCAGATGAA	MKRSISIFITCLLITLLTMGGMIASPASAADE	ATGAAACGGTCAATC	TCTATTTTTATTACGTGTTTATTGATTACGTTATTG	ACAATGGGCGGCATGATAGCTTCGCCGGCATCAGCA	GCAGATGAA	MKRSI	SIFITCLLITLL	TMGGMIASPASA	ADE	4.25757		6.83552	0	0	0.933434	10.6124	0.831644	1.72833	0.98262	1.00421	0	11	44	22.9282	0.298128	0	0	0.0407112	0.462855	0.0362717	0.0753801	0.0428564	0.0437979	0	0.2	0	0	0	0	0	0	0
673	673	4	P04957	BSU39070	bglS	AC_Charge_-2	ATGCCTTATCTGAAACGAGTGTTGCTGCTTCTTGTCACTGGATTGTTTATGAGTTTGTTTGCAGTCACTGCTACTGCCTCAGCTCAAGATGAT	MPYLKRVLLLLVTGLFMSLFAVTATASAQDD	ATGCCTTATCTGAAACGA	GTGTTGCTGCTTCTTGTCACTGGATTGTTTATGAGTTTGTTT	GCAGTCACTGCTACTGCCTCAGCT	CAAGATGAT	MPYLKR	VLLLLVTGLFMSLF	AVTATASA	QDD	3.07833	Train	679.646	1182.23	2130.6	1815.53	535.927	2.49493	5.18499	12.7741	3.01262	6.17443	212	355	6373.57	0.106635	0.185489	0.334286	0.284853	0.084086	0.00039145	0.000813514	0.00200422	0.000472673	0.000968755	0.166667	0	0	0	0	0	0	0
674	674	5	P16397	BSU15300	bpr	AC_Charge_-2	ATGAGGAAAAAAACGAAAAACAGACTCATCAGCTCTGTTTTAAGTACAGTTGTCATCAGTTCACTGCTGTTTCCGGGAGCAGCCGGGGCAAGCGAAGAA	MRKKTKNRLISSVLSTVVISSLLFPGAAGASEE	ATGAGGAAAAAAACGAAAAACAGACTCATCAGCTCT	GTTTTAAGTACAGTTGTCATCAGTTCACTGCTGTTT	CCGGGAGCAGCCGGGGCA	AGCGAAGAA	MRKKTKNRLISS	VLSTVVISSLLF	PGAAGA	SEE	2.69561	Train	0	381.586	61.6076	168.952	7.95932	0.831644	0	0.98262	0	0	4	52	621.919	0	0.613563	0.0990604	0.271662	0.012798	0.00133722	0	0.00157998	0	0	0.25	0	0	0	0	0	0	0
675	675	6	P50864	BSU01530	cwlD	AC_Charge_-2	ATGAGGAAAAAGCTTAAATGGCTCAGTTTTTTGCTAGGCTTCATCATATTACTATTTCTGTTCAAGTATCAGTTCAGCAATAACGAAGAG	MRKKLKWLSFLLGFIILLFLFKYQFSNNEE	ATGAGGAAAAAGCTTAAATGGCTCAGT	TTTTTGCTAGGCTTCATCATATTACTATTTCTGTTC	AAGTATCAGTTCAGCAAT	AACGAAGAG	MRKKLKWLS	FLLGFIILLFLF	KYQFSN	NEE			0	0	0	0	0	0	0	0	0	0	0	0	0											0.111111	0	0	0	0	0	0	0
676	676	7	P35150	BSU23190	dacB	AC_Charge_-2	ATGCGCATTTTCAAAAAAGCAGTATTCGTGATCATGATTTCTTTTCTTATTGCAACCGTAAATGTGAATACAGCACATGCTGCTGAAGAA	MRIFKKAVFVIMISFLIATVNVNTAHAAEE	ATGCGCATTTTCAAAAAA	GCAGTATTCGTGATCATGATTTCTTTTCTTATTGCA	ACCGTAAATGTGAATACAGCACATGCT	GCTGAAGAA	MRIFKK	AVFVIMISFLIA	TVNVNTAHA	AEE	1.5613	Train	625.938	57.1886	0.855661	121.346	0.884369	0	0	0	0	3.08721	1	50	809.301	0.773431	0.0706643	0.00105728	0.14994	0.00109276	0	0	0	0	0.00381467	0	0	0	0	0	0.166667	0	0
677	677	8	P38422	BSU23480	dacF	AC_Charge_-2	ATGAAACGTCTTTTATCCACTTTGTTGATTGGTATAATGCTGCTTACATTTGCACCGTCTGCATTTGCAGCAGAAGAT	MKRLLSTLLIGIMLLTFAPSAFAAED	ATGAAACGT	CTTTTATCCACTTTGTTGATTGGTATAATGCTGCTT	ACATTTGCACCGTCTGCATTTGCA	GCAGAAGAT	MKR	LLSTLLIGIMLL	TFAPSAFA	AED	2.36728	Train	410.131	1160.53	208.781	346.304	27.4154	6.65315	1.72833	26.5307	3.01262	2.05814	488	220	2193.15	0.187006	0.529164	0.095197	0.157903	0.0125005	0.00303361	0.000788058	0.0120971	0.00137365	0.000938441	0	0	0	0	0	0	0	0
678	678	9	P39578	BSU38530	dltD	AC_Charge_-2	ATGAAAAAGCGTTTTTTCGGTCCAATTATTTTGGCGTTTATTCTATTCGCAGGCGCCATCGCAATTGAGGAA	MKKRFFGPIILAFILFAGAIAIEE	ATGAAAAAGCGT	TTTTTCGGTCCAATTATTTTGGCGTTTATTCTATTC	GCAGGCGCCATCGCA	ATTGAGGAA	MKKR	FFGPIILAFILF	AGAIA	IEE	6.40975	Train	1.95301	2.95803	0	322.035	2.65311	341.806	206.535	202.42	131.551	44.2501	126	100	1256.16	0.00155474	0.00235482	0	0.256364	0.00211208	0.272104	0.164418	0.161142	0.104725	0.0352264	0	0	0	0	0	0	0	0
679	679	10	P16396	BSU38400	epr	AC_Charge_-2	ATGAAAAACATGTCTTGCAAACTTGTTGTATCAGTCACTCTGTTTTTCAGTTTTCTCACCATAGGCCCTCTCGCTCATGCGCAAGAAGAC	MKNMSCKLVVSVTLFFSFLTIGPLAHAQED	ATGAAAAACATGTCTTGCAAA	CTTGTTGTATCAGTCACTCTGTTTTTCAGTTTTCTC	ACCATAGGCCCTCTCGCTCATGCG	CAAGAAGAC	MKNMSCK	LVVSVTLFFSFL	TIGPLAHA	QED	2.36157	Train	1095.64	2417.7	1199.64	618.867	21.2249	101.461	6.04915	3.93048	6.02523	9.26164	628	250	5479.79	0.199941	0.441203	0.21892	0.112936	0.0038733	0.0185154	0.0011039	0.000717268	0.00109954	0.00169015	0.285714	0	0.142857	0	0	0	0	0
680	680	11	P35536	BSU16340	fliZ	AC_Charge_-2	ATGAAAAAGAGTCAATATTTTATTGTTTTTATTTGTTTTTTCGTTTTATTCAGTGTACATCCGATTGCTGCTGCCGCGGCAGAAGAA	MKKSQYFIVFICFFVLFSVHPIAAAAAEE	ATGAAAAAGAGTCAATAT	TTTATTGTTTTTATTTGTTTTTTCGTTTTATTCAGT	GTACATCCGATTGCTGCTGCCGCG	GCAGAAGAA	MKKSQY	FIVFICFFVLFS	VHPIAAAA	AEE	3.88803		1.95301	0.986011	19.6802	151.216	0	0.831644	0	0	0	1.02907	9	91	175.696	0.0111158	0.00561202	0.112013	0.860669	0	0.00473342	0	0	0	0.0058571	0.166667	0	0	0	0	0	0	0
681	681	12	P37965	BSU02130	glpQA	AC_Charge_-2	ATGAGAAAAAATAGAATACTGGCCTTGTTTGTTCTGTCGCTGGGCTTACTCTCATTTATGGTAACGCCAGTGTCGGCAGCGGAAGAA	MRKNRILALFVLSLGLLSFMVTPVSAAEE	ATGAGAAAAAATAGA	ATACTGGCCTTGTTTGTTCTGTCGCTGGGCTTACTC	TCATTTATGGTAACGCCAGTGTCGGCA	GCGGAAGAA	MRKNR	ILALFVLSLGLL	SFMVTPVSA	AEE	2.01565		0	118.321	0	0.933434	0	0	0	0	0	0	0	13	119.255	0	0.992173	0	0.00782723	0	0	0	0	0	0	0.2	0	0	0	0	0	0	0
682	682	13	P37957	BSU02700	estA	AC_Charge_-2	ATGAAATTTGTAAAAAGAAGGATCATTGCACTTGTAACAATTTTGATGCTGTCTGTTACATCGCTGTTTGCGTTGCAGCCGTCAGCAAAAGCCGCTGAGGAT	MKFVKRRIIALVTILMLSVTSLFALQPSAKAAED	ATGAAATTTGTAAAAAGAAGG	ATCATTGCACTTGTAACAATTTTGATGCTGTCTGTTACATCGCTGTTTGCG	TTGCAGCCGTCAGCAAAAGCC	GCTGAGGAT	MKFVKRR	IIALVTILMLSVTSLFA	LQPSAKA	AED	2.85805	Train	7.81202	677.39	278.09	359.372	42.4497	0.831644	4.32082	0.98262	0	4.11629	322	164	1375.36	0.00567997	0.492516	0.202193	0.261292	0.0308643	0.000604672	0.00314158	0.000714443	0	0.00299287	0	0	0	0	0	0.142857	0	0
683	683	14	Q79F14	BSU08350	estB	AC_Charge_-2	ATGAAAAAAGTACTTATGGCATTCATTATTTGTTTATCGCTGATTCTATCTGTTTTAGCCGCTCCGCCGTCTGGCGCAAAAGCTGCGGAAGAT	MKKVLMAFIICLSLILSVLAAPPSGAKAAED	ATGAAAAAA	GTACTTATGGCATTCATTATTTGTTTATCGCTGATTCTA	TCTGTTTTAGCCGCTCCGCCGTCTGGCGCAAAAGCT	GCGGAAGAT	MKK	VLMAFIICLSLIL	SVLAAPPSGAKA	AED	3.23546	Train	29.2951	799.655	642.601	713.144	220.208	59.0467	1.72833	7.86096	5.02103	5.14536	335	149	2483.71	0.0117949	0.32196	0.258727	0.287129	0.088661	0.0237736	0.000695867	0.00316501	0.00202159	0.00207165	0	0	0	0	0	0	0	0
684	684	15	Q02113	BSU35630	lytB	AC_Charge_-2	ATGAAATCTTGCAAACAATTGATAGTGTGTTCACTTGCTGCAATCTTATTATTGATTCCATCAGTTTCTTTTGCAGCAGACGAT	MKSCKQLIVCSLAAILLLIPSVSFAADD	ATGAAATCTTGCAAACAA	TTGATAGTGTGTTCACTTGCTGCAATCTTATTATTG	ATTCCATCAGTTTCTTTTGCA	GCAGACGAT	MKSCKQ	LIVCSLAAILLL	IPSVSFA	ADD	2.65601	Train	192.371	94.6571	442.377	0.933434	0.884369	58.2151	0.864164	0.98262	1.00421	2.05814	149	194	794.347	0.242175	0.119163	0.556906	0.0011751	0.00111333	0.0732867	0.00108789	0.00123702	0.00126419	0.00259099	0.166667	0	0.166667	0	0	0	0	0
685	685	16	Q02114	BSU35620	lytC	AC_Charge_-2	ATGCGTTCTTATATAAAAGTCCTAACAATGTGTTTTCTGGGGCTCATACTTTTTGTGCCAACAGCTTTGGCCGCGGAAGAA	MRSYIKVLTMCFLGLILFVPTALAAEE	ATGCGTTCTTATATAAAA	GTCCTAACAATGTGTTTTCTGGGGCTCATACTTTTTGTG	CCAACAGCTTTGGCC	GCGGAAGAA	MRSYIK	VLTMCFLGLILFV	PTALA	AEE	3.07082	Train	33.2011	329.328	391.893	42.938	133.54	41.5822	0.864164	2.94786	2.00841	0	4	96	978.302	0.0339375	0.336632	0.400585	0.0438903	0.136502	0.0425045	0.000883331	0.00301324	0.00205296	0	0.166667	0	0	0	0	0	0	0
686	686	17	P39848	BSU35780	lytD	AC_Charge_-2	ATGAAAAAGAGACTAATCGCACCTATGCTTCTATCCGCCGCGTCCCTTGCCTTTTTTGCCATGTCTGGTTCTGCCCAGGCAGCCGAAGAA	MKKRLIAPMLLSAASLAFFAMSGSAQAAEE	ATGAAAAAGAGACTAATCGCACCTATG	CTTCTATCCGCCGCGTCCCTTGCCTTTTTTGCC	ATGTCTGGTTCTGCCCAGGCA	GCCGAAGAA	MKKRLIAPM	LLSAASLAFFA	MSGSAQA	AEE	2.22894	Train	458.956	288.901	226.75	3.73374	0.884369	102.292	1.72833	3.93048	2.00841	2.05814	2	63	1091.24	0.420581	0.264745	0.207791	0.00342154	0.000810423	0.0937391	0.00158382	0.00360184	0.00184048	0.00188605	0.111111	0.111111	0	0	0	0	0	0
687	687	18	P54421	BSU09420	lytE	AC_Charge_-2	ATGAAAAAGCAAATCATTACAGCTACGACAGCAGTTGTTTTAGGATCGACGTTATTTGCAGGAGCGGCATCTGCACAAGATGAG	MKKQIITATTAVVLGSTLFAGAASAQDE	ATGAAAAAGCAA	ATCATTACAGCTACGACAGCAGTTGTTTTAGGATCGACGTTATTTGCA	GGAGCGGCATCTGCA	CAAGATGAG	MKKQ	IITATTAVVLGSTLFA	GAASA	QDE			0	0	0	0	0	0	0	0	0	0	0	0	0											0	0	0	0	0	0	0	0
688	688	19	O07532	BSU09370	lytF	AC_Charge_-2	ATGAAAAAGAAATTAGCAGCAGGGCTGACAGCATCTGCGATTGTCGGCACAACTTTAGTAGTGACACCAGCTGAAGCAGCAGACGAA	MKKKLAAGLTASAIVGTTLVVTPAEAADE	ATGAAAAAGAAA	TTAGCAGCAGGGCTGACAGCATCTGCGATTGTCGGCACAACTTTAGTA	GTGACACCAGCTGAAGCA	GCAGACGAA	MKKK	LAAGLTASAIVGTTLV	VTPAEA	ADE	3.03214	Train	355.447	497.936	1434.94	841.958	190.139	4.15822	4.32082	3.93048	5.02103	2.05814	140	241	3339.91	0.106424	0.149086	0.429635	0.25209	0.0569294	0.00124501	0.00129369	0.00117682	0.00150334	0.000616227	0	0	0	0	0	0	0	0
689	689	20	P39899	BSU11100	nprB	AC_Charge_-2	ATGCGCAACTTGACCAAGACATCTCTATTACTGGCCGGCTTATGCACAGCGGCCCAAATGGTTTTTGTAACACATGCCTCAGCTGCTGACGAA	MRNLTKTSLLLAGLCTAAQMVFVTHASAADE	ATGCGCAACTTGACCAAG	ACATCTCTATTACTGGCCGGCTTATGCACAGCGGCC	CAAATGGTTTTTGTAACACATGCCTCAGCT	GCTGACGAA	MRNLTK	TSLLLAGLCTAA	QMVFVTHASA	ADE	2.81158	Train	1.95301	239.601	708.487	19.6021	1.76874	1.66329	0.864164	0	1.00421	3.08721	1	85	978.03	0.00199688	0.244983	0.724402	0.0200424	0.00180847	0.00170065	0.000883576	0	0.00102676	0.00315656	0.166667	0	0	0	0	0	0	0
690	690	21	P68736	BSU14700	nprE	AC_Charge_-2	ATGGGTTTAGGTAAGAAATTGTCTGTTGCTGTCGCTGCTTCGTTTATGAGTTTATCAATCAGCCTGCCAGGTGTTCAGGCTGCTGAGGAT	MGLGKKLSVAVAASFMSLSISLPGVQAAED	ATGGGTTTAGGTAAGAAA	TTGTCTGTTGCTGTCGCTGCTTCGTTTATGAGTTTATCAATCAGCCTG	CCAGGTGTTCAGGCT	GCTGAGGAT	MGLGKK	LSVAVAASFMSLSISL	PGVQA	AED	2.83927	Train	3.90601	720.774	815.445	3.73374	195.446	0	0.864164	1.96524	3.01262	3.08721	272	147	1748.23	0.00223426	0.412287	0.466439	0.00213572	0.111796	0	0.000494307	0.00112413	0.00172323	0.00176591	0.333333	0	0	0	0	0	0.333333	0
691	691	22	P42983	BSU25750	nucB	AC_Charge_-2	ATGAAAAAATGGATGGCAGGCCTGTTTCTTGCTGCAGCAGTTCTTCTTTGTTTAATGGTTCCGCAACAGATCCAAGGCGCAGATGAT	MKKWMAGLFLAAAVLLCLMVPQQIQGADD	ATGAAAAAATGGATGGCA	GGCCTGTTTCTTGCTGCAGCAGTTCTTCTTTGTTTA	ATGGTTCCGCAACAGATCCAAGGC	GCAGATGAT	MKKWMA	GLFLAAAVLLCL	MVPQQIQG	ADD	5		0	0	0	0	175.105	0	0	0	0	0	0	22	175.105	0	0	0	0	1	0	0	0	0	0	0	0.166667	0	0	0	0	0	0
692	692	23	P39844	BSU18350	dacC	AC_Charge_-2	ATGAAAAAAAGCATAAAGCTTTATGTTGCTGTTTTACTGCTTTTCGTCGTTGCTTCGGTGCCTTATATGCATCAGGCTGCGCTTGCCGCTGAGGAG	MKKSIKLYVAVLLLFVVASVPYMHQAALAAEE	ATGAAAAAAAGCATAAAG	CTTTATGTTGCTGTTTTACTGCTTTTCGTCGTT	GCTTCGGTGCCTTATATGCATCAGGCTGCGCTTGCC	GCTGAGGAG	MKKSIK	LYVAVLLLFVV	ASVPYMHQAALA	AEE			0	0	0	0	0	0	0	0	0	0	0	0	0											0.166667	0	0	0	0	0	0	0
693	693	24	P40750	BSU31490	pbpD	AC_Charge_-2	ATGACCATGTTACGAAAAATAATCGGATGGATTTTGCTCCTTTGCATAATCCCATTGTTTGCATTTACAGTTATCGCTTCCGGAGCTGAAGAT	MTMLRKIIGWILLLCIIPLFAFTVIASGAED	ATGACCATGTTACGAAAA	ATAATCGGATGGATTTTGCTCCTTTGCATAATC	CCATTGTTTGCATTTACAGTTATCGCTTCCGGA	GCTGAAGAT	MTMLRK	IIGWILLLCII	PLFAFTVIASG	AED	6.01368	Train	9.76503	3.94404	3.42264	499.387	863.144	1730.65	286.038	449.057	222.934	34.9884	275	270	4103.33	0.00237978	0.000961181	0.000834113	0.121703	0.210352	0.421767	0.0697088	0.109437	0.0543299	0.00852683	0	0	0	0	0	0	0	0
694	694	25	P39116	BSU07560	pel	AC_Charge_-2	ATGAAAAAAGTGATGTTAGCTACGGCTTTGTTTTTAGGATTGACTCCAGCTGGCGCGAACGCAGCTGATGAG	MKKVMLATALFLGLTPAGANAADE	ATGAAAAAA	GTGATGTTAGCTACGGCTTTGTTTTTAGGATTGACT	CCAGCTGGCGCGAACGCA	GCTGATGAG	MKK	VMLATALFLGLT	PAGANA	ADE			0	0	0	0	0	0	0	0	0	0	0	0	0											0	0	0	0	0	0	0	0
695	695	26	O34819	BSU18650	pelB	AC_Charge_-2	ATGAAACGACTTTGTTTATGGTTCACCGTCTTTAGCTTGTTTTTGGTTCTCTTGCCTGGAAAAGCATTAGGTGCAGAGGAG	MKRLCLWFTVFSLFLVLLPGKALGAEE	ATGAAACGA	CTTTGTTTATGGTTCACCGTCTTTAGCTTGTTTTTGGTTCTCTTG	CCTGGAAAAGCATTAGGT	GCAGAGGAG	MKR	LCLWFTVFSLFLVLL	PGKALG	AEE			0	0	0	0	0	0	0	0	0	0	0	0	0											0	0	0	0	0	0	0	0
696	696	27	Q00829	BSU12440	phrA	AC_Charge_-2	ATGAAATCTAAATGGATGTCAGGTTTGTTGCTCGTTGCGGTCGGGTTCAGCTTTACTCAGGTGATGGTTCATGCAGGTGATGAA	MKSKWMSGLLLVAVGFSFTQVMVHAGDE	ATGAAATCTAAATGGATG	TCAGGTTTGTTGCTCGTTGCGGTCGGGTTCAGCTTT	ACTCAGGTGATGGTTCATGCA	GGTGATGAA	MKSKWM	SGLLLVAVGFSF	TQVMVHA	GDE	5.93786	Train	1.95301	5.91607	131.772	5.60061	169.799	572.171	325.79	80.5748	7.02944	5.14536	260	184	1305.75	0.0014957	0.00453078	0.100916	0.00428918	0.130039	0.438193	0.249504	0.0617077	0.00538344	0.00394053	0.166667	0	0	0	0	0	0	0
697	697	28	P94416	BSU03780	phrC	AC_Charge_-2	ATGAAATTGAAATCTAAGTTGTTTGTTATTTGTTTGGCCGCAGCCGCGATTTTTACAGCGGCTGGCGTTTCTGCTAATGCGGAAGCACTCGATGAA	MKLKSKLFVICLAAAAIFTAAGVSANAEALDE	ATGAAATTGAAATCTAAG	TTGTTTGTTATTTGTTTGGCCGCAGCCGCGATTTTT	ACAGCGGCTGGCGTTTCTGCTAATGCGGAAGCA	CTCGATGAA	MKLKSK	LFVICLAAAAIF	TAAGVSANAEA	LDE			0	0	0	0	0	0	0	0	0	0	0	0	0											0.166667	0	0	0	0	0	0	0
698	698	29	P71001	BSU37470	phrF	AC_Charge_-2	ATGAAATTGAAGTCTAAACTATTACTCTCTTGTCTGGCTCTAAGCACTGTGTTCGTGGCAACAACTATTGCAAATGCACCTGAAGAT	MKLKSKLLLSCLALSTVFVATTIANAPED	ATGAAATTGAAGTCTAAA	CTATTACTCTCTTGTCTGGCTCTAAGCACTGTGTTCGTG	GCAACAACTATTGCAAATGCA	CCTGAAGAT	MKLKSK	LLLSCLALSTVFV	ATTIANA	PED	6.52506		0	0.986011	0	18.6687	0	4.98986	103.7	0	2.00841	0	0	124	130.353	0	0.00756418	0	0.143217	0	0.0382797	0.795532	0	0.0154075	0	0.166667	0	0	0	0	0	0	0
699	699	30	O32295	BSU40310	phrG	AC_Charge_-2	ATGAAAAGATTTCTGATTGGCGCAGGCGTCGCAGCGGTGATTTTATCAGGTTGGTTTATTGCGGACCATCAAACCCACTCACAGGAGGAA	MKRFLIGAGVAAVILSGWFIADHQTHSQEE	ATGAAAAGA	TTTCTGATTGGCGCAGGCGTCGCAGCGGTGATTTTA	TCAGGTTGGTTTATTGCGGACCATCAAACCCACTCA	CAGGAGGAA	MKR	FLIGAGVAAVIL	SGWFIADHQTHS	QEE	2.49327		1.95301	0	0	0	0	0.831644	0	0	0	0	0	15	2.78465	0.701347	0	0	0	0	0.298653	0	0	0	0	0	0	0	0	0	0	0	0
700	700	31	O31840	BSU18920	phrK	AC_Charge_-2	ATGAAAAAACTTGTGCTTTGCGTATCTATTTTAGCTGTGATTTTAAGTGGAGTAGCTTTAACGCAAGAAGAG	MKKLVLCVSILAVILSGVALTQEE	ATGAAAAAA	CTTGTGCTTTGCGTATCTATTTTAGCTGTGATTTTA	AGTGGAGTAGCTTTAACG	CAAGAAGAG	MKK	LVLCVSILAVIL	SGVALT	QEE	6		0	0	0	0	0	3.32658	0	0	0	0	0	18	3.32658	0	0	0	0	0	1	0	0	0	0	0	0	0	0	0	0	0	0
701	701	32	P05655	BSU34450	sacB	AC_Charge_-2	ATGAACATCAAAAAGTTTGCAAAACAAGCAACAGTATTAACCTTTACTACCGCACTGCTGGCAGGAGGCGCAACTCAAGCGTTTGCGGCGGAAGAG	MNIKKFAKQATVLTFTTALLAGGATQAFAAEE	ATGAACATCAAAAAGTTTGCAAAACAA	GCAACAGTATTAACCTTTACTACCGCACTGCTGGCA	GGAGGCGCAACTCAAGCGTTTGCG	GCGGAAGAG	MNIKKFAKQ	ATVLTFTTALLA	GGATQAFA	AEE			0	0	0	0	0	0	0	0	0	0	0	0	0											0.111111	0.111111	0	0	0	0.111111	0	0
702	702	33	P05656	BSU27030	sacC	AC_Charge_-2	ATGAAAAAGAGACTGATTCAAGTCATGATCATGTTCACCCTGCTGTTGACTATGGCATTTTCGGCAGATGCAGCCGAAGAA	MKKRLIQVMIMFTLLLTMAFSADAAEE	ATGAAAAAGAGA	CTGATTCAAGTCATGATCATGTTCACCCTGCTGTTG	ACTATGGCATTTTCGGCAGATGCA	GCCGAAGAA	MKKR	LIQVMIMFTLLL	TMAFSADA	AEE	7		0	0	0	0	0	0	0.864164	0	0	0	0	15	0.864164	0	0	0	0	0	0	1	0	0	0	0	0	0	0	0	0	0	0
703	703	34	P50739	BSU22930	sleB	AC_Charge_-2	ATGAAGTCCAAAGGATCGATTATGGCATGTCTCATCCTTTTTTCCTTTACAATAACGACGTTTATTAATACTGAAACGATCTCTGCCTTTGAGGAG	MKSKGSIMACLILFSFTITTFINTETISAFEE	ATGAAGTCCAAAGGATCGATTATG	GCATGTCTCATCCTTTTTTCCTTTACAATAACG	ACGTTTATTAATACTGAAACGATCTCTGCC	TTTGAGGAG	MKSKGSIM	ACLILFSFTIT	TFINTETISA	FEE	3		0	0	11.1236	0	0	0	0	0	0	0	0	2	11.1236	0	0	1	0	0	0	0	0	0	0	0.375	0	0	0	0	0	0.125	0
704	704	35	P07372	BSU36750	spoIID	AC_Charge_-2	ATGAAACAATTCGCAATCACACTATCCGTACTATGTGCATTGATTCTCTTGGTTCCCACACTCTTGGTTATACCATTCCAGCATAATAAGGAAGCGGGGGCCGAAGAA	MKQFAITLSVLCALILLVPTLLVIPFQHNKEAGAEE	ATGAAACAATTC	GCAATCACACTATCCGTACTATGTGCATTGATTCTCTTGGTTCCCACACTCTTGGTTATACCA	TTCCAGCATAATAAGGAAGCGGGG	GCCGAAGAA	MKQF	AITLSVLCALILLVPTLLVIP	FQHNKEAG	AEE			0	0	0	0	0	0	0	0	0	0	0	2	0											0	0	0	0	0	0.25	0	0
705	705	36	P39151	BSU36970	spoIIR	AC_Charge_-2	ATGAAAAAAACAGTAATCATTTGTATATATATCTTTCTTTTATTATCCGGAGCGCTCGTAGGGCTGGCAGCTGAGGAA	MKKTVIICIYIFLLLSGALVGLAAEE	ATGAAAAAA	ACAGTAATCATTTGTATATATATCTTTCTTTTATTA	TCCGGAGCGCTCGTAGGGCTGGCA	GCTGAGGAA	MKK	TVIICIYIFLLL	SGALVGLA	AEE			0	0	0	0	0	0	0	0	0	0	0	0	0											0	0	0	0	0	0	0	0
706	706	37	P54507	BSU24620	tasA	AC_Charge_-2	ATGGGTATGAAAAAGAAATTGAGTTTAGGAGTTGCTTCTGCAGCACTAGGATTAGCTTTAGTTGGAGGAGGAACATGGGCAGCAGAAGAA	MGMKKKLSLGVASAALGLALVGGGTWAAEE	ATGGGTATGAAAAAGAAA	TTGAGTTTAGGAGTTGCTTCTGCAGCACTAGGATTAGCTTTAGTTGGA	GGAGGAACATGGGCA	GCAGAAGAA	MGMKKK	LSLGVASAALGLALVG	GGTWA	AEE	5		0	0	0	0	0.884369	0	0	0	0	0	0	26	0.884369	0	0	0	0	1	0	0	0	0	0	0.166667	0	0	0	0	0	0.166667	0
707	707	38	P29141	BSU38090	vpr	AC_Charge_-2	ATGAAAAAGGGGATCATTCGCTTTCTGCTTGTAAGTTTCGTCTTATTTTTTGCGTTATCCACAGGCATTACGGGCGTTCAGGCAGCTGATGAG	MKKGIIRFLLVSFVLFFALSTGITGVQAADE	ATGAAAAAGGGGATCATTCGC	TTTCTGCTTGTAAGTTTCGTCTTATTTTTTGCGTTA	TCCACAGGCATTACGGGCGTTCAGGCA	GCTGATGAG	MKKGIIR	FLLVSFVLFFAL	STGITGVQA	ADE			0	0	0	0	0	0	0	0	0	0	0	0	0											0.142857	0	0	0	0	0	0.142857	0
708	708	39	Q07833	BSU39230	wapA	AC_Charge_-2	ATGAAAAAAAGAAAGAGGCGAAACTTTAAAAGGTTCATTGCAGCATTTTTAGTGTTGGCTTTAATGATTTCATTAGTGCCAGCCGATGTACTAGCAGCGGATGAA	MKKRKRRNFKRFIAAFLVLALMISLVPADVLAADE	ATGAAAAAAAGAAAGAGGCGAAACTTTAAAAGG	TTCATTGCAGCATTTTTAGTGTTGGCTTTAATGATT	TCATTAGTGCCAGCCGATGTACTAGCA	GCGGATGAA	MKKRKRRNFKR	FIAAFLVLALMI	SLVPADVLA	ADE	7.07851		0	0	0	0	0	1.66329	1.72833	0	1.00421	0	0	26	4.39582	0	0	0	0	0	0.378379	0.393175	0	0.228445	0	0.0909091	0	0	0	0	0.0909091	0	0
709	709	40	P18429	BSU18840	xynA	AC_Charge_-2	ATGTTTAAGTTTAAAAAGAATTTCTTAGTTGGATTATCGGCAGCTTTAATGAGTATTAGCTTGTTTTCGGCAACCGCCTCTGCAGCTGATGAT	MFKFKKNFLVGLSAALMSISLFSATASAADD	ATGTTTAAGTTTAAAAAGAAT	TTCTTAGTTGGATTATCGGCAGCTTTAATGAGTATT	AGCTTGTTTTCGGCAACCGCCTCTGCA	GCTGATGAT	MFKFKKN	FLVGLSAALMSI	SLFSATASA	ADD	3.07591	Train	0	1.97202	283.224	0.933434	1.76874	0	0	3.93048	0	0	0	166	291.828	0	0.00675747	0.970515	0.00319857	0.00606088	0	0	0.0134685	0	0	0.142857	0	0	0	0	0.285714	0	0
710	710	41	P40407	BSU01650	ybbC	AC_Charge_-2	ATGAGAAAAACAATATTCGCTTTTCTGACAGGGCTCATGATGTTCGGAACGATAACCGCTGCCTCTGCTTCAGATGAA	MRKTIFAFLTGLMMFGTITAASASDE	ATGAGAAAA	ACAATATTCGCTTTTCTGACAGGGCTCATGATGTTC	GGAACGATAACCGCTGCCTCTGCT	TCAGATGAA	MRK	TIFAFLTGLMMF	GTITAASA	SDE			0	0	0	0	0	0	0	0	0	0	0	4	0											0	0	0	0	0	0	0	0
711	711	42	O31436	BSU02040	ybdN	AC_Charge_-2	ATGGTGAAAAAATGGCTTATTCAATTCGCTGTTATGCTTTCTGTCTTATCTACCTTTACGTATTCGGCATCAGCTGTCGAGGAT	MVKKWLIQFAVMLSVLSTFTYSASAVED	ATGGTGAAAAAATGG	CTTATTCAATTCGCTGTTATGCTTTCTGTCTTATCT	ACCTTTACGTATTCGGCATCAGCT	GTCGAGGAT	MVKKW	LIQFAVMLSVLS	TFTYSASA	VED	3.5287		21.4831	43.3845	207.07	0	114.084	2.49493	0	0	9.03785	1.02907	9	99	398.583	0.0538986	0.108847	0.519515	0	0.286223	0.00625951	0	0	0.0226749	0.00258183	0	0	0	0	0	0	0	0
712	712	43	O31455	BSU02310	ybfO	AC_Charge_-2	ATGAAACGAATGATAGTGAGAATGACCCTGCCGCTGCTGATCGTTTGTCTGGCGTTTTCTTCTTTTTCAGCCTCAGCCCGTGCTGCTGACGAA	MKRMIVRMTLPLLIVCLAFSSFSASARAADE	ATGAAACGAATGATAGTGAGAATG	ACCCTGCCGCTGCTGATCGTTTGTCTGGCGTTTTCT	TCTTTTTCAGCCTCAGCCCGTGCT	GCTGACGAA	MKRMIVRM	TLPLLIVCLAFS	SFSASARA	ADE	2.82386		34.1776	0.986011	225.039	1.86687	0	0.831644	0	0.98262	1.00421	1.02907	47	110	265.917	0.128527	0.00370797	0.846275	0.0070205	0	0.00312746	0	0.00369522	0.00377639	0.0038699	0	0	0	0	0	0	0	0
713	713	44	P54427	BSU02090	ybxI	AC_Charge_-2	ATGAAAAAATGGATATATGTTGTGCTTGTGCTGAGTATTGCAGGGATCGGCGGCTTCTCCGTCCACGCAGCAGAGGAT	MKKWIYVVLVLSIAGIGGFSVHAAED	ATGAAAAAATGGATATAT	GTTGTGCTTGTGCTGAGTATTGCAGGGATCGGCGGC	TTCTCCGTCCACGCA	GCAGAGGAT	MKKWIY	VVLVLSIAGIGG	FSVHA	AED	5.68386	Train	0.976503	144.944	47.0613	277.23	76.9401	2.49493	299.001	107.106	0	125.547	350	175	1081.3	0.000903083	0.134046	0.0435229	0.256386	0.0711552	0.00230735	0.27652	0.0990526	0	0.116107	0	0	0	0	0	0	0	0
714	714	45	P42402	BSU03400	yckD	AC_Charge_-2	ATGAAACGAATAACCATCAACATTATCACAATGTTCATTGCAGCGGCTGTCATTTCTCTGACCGGTACAGCTGAGGCCGCTGAAGAA	MKRITINIITMFIAAAVISLTGTAEAAEE	ATGAAACGAATAACCATCAAC	ATTATCACAATGTTCATTGCAGCGGCTGTCATT	TCTCTGACCGGTACAGCTGAGGCC	GCTGAAGAA	MKRITIN	IITMFIAAAVI	SLTGTAEA	AEE	1.04244		143.546	0.986011	0	0	0	0	0.864164	0	0	0	15	26	145.396	0.987275	0.00678155	0	0	0	0	0.00594352	0	0	0	0.142857	0	0	0	0	0	0	0
715	715	46	P96657	BSU05100	yddT	AC_Charge_-2	ATGAGAAAGAAAAGAGTTATTACTTGTGTTATGGCTGCATCATTGACTTTAGGCTCACTTTTACCTGCAGGTTACGCTTCTGCAGCAGATGAT	MRKKRVITCVMAASLTLGSLLPAGYASAADD	ATGAGAAAGAAAAGA	GTTATTACTTGTGTTATGGCTGCATCATTGACTTTAGGCTCACTTTTA	CCTGCAGGTTACGCTTCTGCA	GCAGATGAT	MRKKR	VITCVMAASLTLGSLL	PAGYASA	ADD	5.0925	Train	11.718	3.94404	590.406	452.716	688.039	3.32658	796.759	3.93048	75.3154	5.14536	18	117	2631.3	0.00445333	0.0014989	0.224378	0.17205	0.261483	0.00126423	0.302801	0.00149374	0.0286229	0.00195544	0	0	0	0	0	0	0	0
716	716	47	O05512	BSU05880	gmuG	AC_Charge_-2	ATGTTTAAGAAACATACGATCTCTTTGCTCATTATATTTTTACTTGCGTCTGCTGTTTTAGCAAAACCAATTGAAGCGCATGATGAT	MFKKHTISLLIIFLLASAVLAKPIEAHDD	ATGTTTAAGAAACAT	ACGATCTCTTTGCTCATTATATTTTTACTTGCG	TCTGCTGTTTTAGCAAAACCAATTGAAGCG	CATGATGAT	MFKKH	TISLLIIFLLA	SAVLAKPIEA	HDD	3.10218	Train	16.6005	1145.74	1039.63	475.118	420.075	32.4341	2.59249	3.93048	0	8.23257	297	317	3144.36	0.00527948	0.364381	0.330633	0.151102	0.133597	0.010315	0.000824491	0.00125001	0	0.00261821	0	0	0	0	0	0.2	0	0.2
717	717	48	P40775	BSU06250	ydjM	AC_Charge_-2	ATGTTGAAGAAAGTCATTTTAGCCGCTTTTATCTTAGTAGGAAGTACTTTGGGAGCTTTTAGTTTTTCATCAGATGCCAGTGCGGCTGACGAA	MLKKVILAAFILVGSTLGAFSFSSDASAADE	ATGTTGAAGAAA	GTCATTTTAGCCGCTTTTATCTTAGTAGGAAGTACTTTGGGA	GCTTTTAGTTTTTCATCAGATGCCAGTGCG	GCTGACGAA	MLKK	VILAAFILVGSTLG	AFSFSSDASA	ADE	2.56381		64.4492	72.9648	51.3396	0	46.8715	0	0	0.98262	0	0	3	92	236.608	0.272388	0.308379	0.216982	0	0.198098	0	0	0.00415295	0	0	0	0	0	0	0	0	0	0
718	718	49	O34353	BSU06260	ydjN	AC_Charge_-2	ATGAAAAAAAGAATCATATTATTATTAGCAGTGATAATAGCGGCAGCTGCCGCGGGGGTTGCGTTTGAAGAT	MKKRIILLLAVIIAAAAAGVAFED	ATGAAAAAAAGA	ATCATATTATTATTAGCAGTGATAATAGCGGCAGCT	GCCGCGGGGGTTGCG	TTTGAAGAT	MKKR	IILLLAVIIAAA	AAGVA	FED			0	0	0	0	0	0	0	0	0	0	0	4	0											0	0	0	0	0	0	0	0
719	719	50	O31579	BSU08570	yfhK	AC_Charge_-2	ATGAAAAAGAAACAAGTAATGCTCGCTTTAACAGCTGCCGCAGGACTGGGTTTGACAGCACTTCATTCCGCTCCCGCAGCAAAAGCTGCGGATGAT	MKKKQVMLALTAAAGLGLTALHSAPAAKAADD	ATGAAAAAGAAACAAGTAATG	CTCGCTTTAACAGCTGCCGCAGGACTGGGTTTGACAGCACTT	CATTCCGCTCCCGCAGCAAAAGCT	GCGGATGAT	MKKKQVM	LALTAAAGLGLTAL	HSAPAAKA	ADD	3.5349	Train	1.95301	160.72	708.487	172.685	8.84369	194.605	5.18499	0.98262	4.01682	2.05814	147	229	1259.54	0.00155058	0.127602	0.562498	0.137102	0.00702138	0.154505	0.00411658	0.000780144	0.00318913	0.00163405	0	0	0	0	0	0	0	0
720	720	51	O34928	BSU07980	pdaA	AC_Charge_-2	ATGAAGTGGATGTGTTCAATATGCTGCGCCGCCGTATTGCTTGCCGGAGGTGCAGCACAGGCGGCTGACGAG	MKWMCSICCAAVLLAGGAAQAADE	ATGAAGTGGATG	TGTTCAATATGCTGCGCCGCCGTATTGCTTGCCGGA	GGTGCAGCACAGGCG	GCTGACGAG	MKWM	CSICCAAVLLAG	GAAQA	ADE			0	0	0	0	0	0	0	0	0	0	0	0	0											0	0	0	0	0	0	0	0
721	721	52	O34579	BSU07930	yfkD	AC_Charge_-2	ATGATGAAAAAGCTATTTCATTCCACACTTATTGTGTTGTTATTCTTTAGTTTTTTCGGCGTTCAGCCCATCCACGCGGCAGAGGAC	MMKKLFHSTLIVLLFFSFFGVQPIHAAED	ATGATGAAAAAGCTATTTCATTCCACA	CTTATTGTGTTGTTATTCTTTAGTTTTTTCGGCGTT	CAGCCCATCCACGCG	GCAGAGGAC	MMKKLFHST	LIVLLFFSFFGV	QPIHA	AED	3.19397	Test	1.95301	330.314	332.852	252.027	22.1092	67.3632	1.72833	0.98262	1.00421	2.05814	38	148	1012.39	0.0019291	0.326271	0.328778	0.248942	0.0218386	0.0665386	0.00170717	0.000970593	0.000991914	0.00203295	0.111111	0	0	0	0	0.111111	0	0.111111
722	722	53	O07531	BSU09360	yhdC	AC_Charge_-2	ATGAAATCCCTGCCGTATACCATCGCACTTCTTTTTTGCGGATTGATTATCGTGTCAATGGCTGCAAAAGGTCATGAAGAT	MKSLPYTIALLFCGLIIVSMAAKGHED	ATGAAATCCCTGCCGTAT	ACCATCGCACTTCTTTTTTGCGGATTGATTATCGTG	TCAATGGCTGCAAAAGGT	CATGAAGAT	MKSLPY	TIALLFCGLIIV	SMAAKG	HED	7.33276	Train	155.264	3.94404	13.6906	417.245	21.2249	138.885	320.605	5.89572	707.965	604.065	230	366	2388.78	0.0649971	0.00165107	0.00573119	0.174669	0.00888521	0.0581403	0.134213	0.00246808	0.29637	0.252876	0.333333	0	0	0	0	0	0	0
723	723	54	O07555	BSU10440	yhjA	AC_Charge_-2	ATGAAAAAAGCGGCGGCGGTTTTGCTGTCACTCGGTCTCGTTTTCGGTTTTTCATACGGAGCTGGCCATGTGGCGGAAGCCGCGGAAGAT	MKKAAAVLLSLGLVFGFSYGAGHVAEAAED	ATGAAAAAA	GCGGCGGCGGTTTTGCTGTCACTCGGTCTCGTTTTC	GGTTTTTCATACGGAGCTGGCCATGTGGCGGAAGCC	GCGGAAGAT	MKK	AAAVLLSLGLVF	GFSYGAGHVAEA	AED	3.86708	Train	11.718	14.7902	853.949	443.381	253.814	174.645	4.32082	6.87834	3.01262	4.11629	165	247	1770.63	0.00661802	0.00835307	0.482287	0.250409	0.143347	0.0986347	0.00244028	0.00388469	0.00170144	0.00232476	0	0	0	0	0	0	0	0
724	724	55	O31635	BSU11910	yjcM	AC_Charge_-2	ATGAAAAAAGAATTACTTGCTTCACTAGTTTTATGTCTATCATTGTCACCATTAGTGTCAACAAATGAAGTTTTTGCAGCCGAAGAA	MKKELLASLVLCLSLSPLVSTNEVFAAEE	ATGAAAAAAGAA	TTACTTGCTTCACTAGTTTTATGTCTATCATTG	TCACCATTAGTGTCAACAAATGAAGTTTTTGCA	GCCGAAGAA	MKKE	LLASLVLCLSL	SPLVSTNEVFA	AEE	2.06713	Test	0.976503	320.454	0	0.933434	7.07495	0	0	0	0	0	68	37	329.438	0.00296414	0.972727	0	0.00283341	0.0214758	0	0	0	0	0	0	0	0	0	0.25	0	0	0
725	725	56	O31643	BSU11990	yjdB	AC_Charge_-2	ATGAATTTCAAAAAAACGGTTGTTTCTGCTTTATCGATTTCTGCGTTAGCTCTGTCGGTCAGCGGGGTAGCTTCAGCTCATGAAGAG	MNFKKTVVSALSISALALSVSGVASAHEE	ATGAATTTCAAAAAAACG	GTTGTTTCTGCTTTATCGATTTCTGCGTTAGCTCTG	TCGGTCAGCGGGGTAGCTTCAGCT	CATGAAGAG	MNFKKT	VVSALSISALAL	SVSGVASA	HEE			0	0	0	0	0	0	0	0	0	0	0	0	0											0.166667	0	0	0	0	0.166667	0	0
726	726	57	O34554	BSU12110	yjfA	AC_Charge_-2	ATGAAAAGACTGTTTATGAAGGCTTCATTGGTGTTATTCGCAGTAGTATTTGTTTTTGCCGTCAAAGGTGCACCCGCCAAGGCGGCGGATGAC	MKRLFMKASLVLFAVVFVFAVKGAPAKAADD	ATGAAAAGACTGTTTATGAAG	GCTTCATTGGTGTTATTCGCAGTAGTATTTGTTTTTGCCGTCAAAGGTGCA	CCCGCCAAGGCG	GCGGATGAC	MKRLFMK	ASLVLFAVVFVFAVKGA	PAKA	ADD	3.59878	Train	0	558.082	170.276	1396.42	231.705	4.98986	2.59249	1.96524	5.02103	8.23257	301	238	2379.28	0	0.234559	0.0715663	0.586907	0.0973842	0.00209721	0.00108961	0.00082598	0.00211031	0.00346011	0	0	0	0	0	0.142857	0	0
727	727	58	O34679	BSU12200	yjiA	AC_Charge_-2	ATGGCAGCACAGACTGATTACAAAAAACAAGTTGTCGGAATCCTACTTTCACTTGCATTCGTACTCTTTGTGTTCTCTTTTTCTGAGGCAGAAGAA	MAAQTDYKKQVVGILLSLAFVLFVFSFSEAEE	ATGGCAGCACAGACTGATTACAAAAAACAA	GTTGTCGGAATCCTACTTTCACTTGCATTCGTACTC	TTTGTGTTCTCTTTTTCTGAG	GCAGAAGAA	MAAQTDYKKQ	VVGILLSLAFVL	FVFSFSE	AEE			0	0	0	0	0	0	0	0	0	0	0	2	0											0	0.2	0	0.1	0	0	0	0
728	728	59	O35012	BSU13280	ykoJ	AC_Charge_-2	ATGCTCAAGAAAAAATGGATGGTCGGTCTTTTAGCAGGGTGCCTAGCGGCCGGAGGATTCAGCTACAACGCGTTTGCCACAGAAGAA	MLKKKWMVGLLAGCLAAGGFSYNAFATEE	ATGCTCAAGAAAAAATGGATG	GTCGGTCTTTTAGCAGGGTGCCTAGCGGCCGGA	GGATTCAGCTACAACGCGTTTGCC	ACAGAAGAA	MLKKKWM	VGLLAGCLAAG	GFSYNAFA	TEE	3.489	Train	58.5902	1724.53	1517.94	1455.22	639.399	182.13	5.18499	240.742	14.0589	16.4651	355	388	5854.27	0.0100081	0.294577	0.259288	0.248575	0.109219	0.0311106	0.000885676	0.0411224	0.00240147	0.0028125	0	0	0	0	0	0	0	0
729	729	60	O31685	BSU13820	ykvT	AC_Charge_-2	ATGACAACGAAATTCACTGCTCTGGCTGTTTTTCTTCTTTGTTTCATGCCTGCAGCCAAAATTGAGCATACACAAGCTTCAGACGAA	MTTKFTALAVFLLCFMPAAKIEHTQASDE	ATGACAACGAAA	TTCACTGCTCTGGCTGTTTTTCTTCTTTGTTTCATGCCTGCAGCCAAAATT	GAGCATACACAAGCT	TCAGACGAA	MTTK	FTALAVFLLCFMPAAKI	EHTQA	SDE			0	0	0	0	0	0	0	0	0	0	0	2	0											0	0	0	0	0	0	0	0
730	730	61	O31687	BSU13840	stoA	AC_Charge_-2	ATGTTGACGAAGCGCTTGCTTACTATATACATTATGTTATTAGGGTTGATTGCATGGTTTCCAGGTGCGGCACAAGCTGCTGAGGAC	MLTKRLLTIYIMLLGLIAWFPGAAQAAED	ATGTTGACGAAGCGC	TTGCTTACTATATACATTATGTTATTAGGGTTGATT	GCATGGTTTCCAGGTGCGGCACAAGCT	GCTGAGGAC	MLTKR	LLTIYIMLLGLI	AWFPGAAQA	AED	2.99039	Train	81.0497	458.495	1890.15	281.897	0	85.6593	4.32082	1.96524	1.00421	3.08721	81	292	2807.63	0.0288676	0.163303	0.67322	0.100404	0	0.0305094	0.00153895	0.000699963	0.00035767	0.00109958	0	0	0	0	0	0	0	0
731	731	62	O31398	BSU13970	ykwD	AC_Charge_-2	ATGAAGAAAGCATTTATTTTATCTGCTGCCGCTGCGGTTGGATTATTCACATTCGGGGGCGTACAGCAAGCATCAGCGGCCGATGAT	MKKAFILSAAAAVGLFTFGGVQQASAADD	ATGAAGAAA	GCATTTATTTTATCTGCTGCCGCTGCGGTTGGATTATTCACATTC	GGGGGCGTACAGCAAGCATCAGCG	GCCGATGAT	MKK	AFILSAAAAVGLFTF	GGVQQASA	ADD	3.55398	Train	0	135.084	87.2774	295.899	11.4968	36.5923	1.72833	1.96524	1.00421	0	133	68	571.047	0	0.236554	0.152838	0.518169	0.0201329	0.0640794	0.0030266	0.00344147	0.00175853	0	0	0	0	0	0	0	0	0
732	732	63	O31737	BSU15960	ylqB	AC_Charge_-2	ATGAAAAAAATCGGTTTATTGTTTATGTTATGTCTGGCAGCCCTGTTTACAATAGGTTTCCCGGCACAGCAAGCAGACGCTGCTGAAGAT	MKKIGLLFMLCLAALFTIGFPAQQADAAED	ATGAAAAAA	ATCGGTTTATTGTTTATGTTATGTCTGGCAGCCCTG	TTTACAATAGGTTTCCCGGCACAGCAAGCAGACGCT	GCTGAAGAT	MKK	IGLLFMLCLAAL	FTIGFPAQQADA	AED	2.01755	Train	719.683	187.342	678.539	2.8003	6.19058	1.66329	3.45666	0.98262	1.00421	1.02907	181	111	1602.69	0.449047	0.116892	0.423375	0.00174725	0.00386262	0.00103781	0.00215678	0.000613107	0.000626575	0.00064209	0	0	0	0	0	0	0	0
733	733	64	C0SPA3	BSU15250	ylxW	AC_Charge_-2	ATGAGGGGCAAATCAGCAGTCCTTCTTTCCTTGATTATGCTTATCGCAGGTTTTTTGATTTCATTTTCTTTTGAAGAG	MRGKSAVLLSLIMLIAGFLISFSFEE	ATGAGGGGCAAATCA	GCAGTCCTTCTTTCCTTGATTATGCTTATCGCAGGTTTTTTG	ATTTCATTTTCT	TTTGAAGAG	MRGKS	AVLLSLIMLIAGFL	ISFS	FEE			0	0	0	0	0	0	0	0	0	0	0	0	0											0.4	0	0	0	0	0	0.2	0
734	734	65	P50850	BSU16700	ylxY	AC_Charge_-2	ATGTACAAAAAATTTGTACCGTTTGCCGTTTTTTTATTTCTTTTTTTTGTCTCATTTGAGATGATGGAAAATCCGCATGCACTTGATGAC	MYKKFVPFAVFLFLFFVSFEMMENPHALDD	ATGTACAAAAAATTTGTACCG	TTTGCCGTTTTTTTATTTCTTTTTTTTGTCTCATTT	GAGATGATGGAAAATCCGCATGCA	CTTGATGAC	MYKKFVP	FAVFLFLFFVSF	EMMENPHA	LDD			0	0	0	0	0	0	0	0	0	0	0	0	0											0.142857	0	0	0	0	0.142857	0	0
735	735	66	O31805	BSU17720	yndA	AC_Charge_-2	ATGAGATTCACTAAGGTAGTTGGATTTTTGTCTGTTTTAGGGTTGGCTGCGGTTTTTCCATTAACGGCACAAGCAGCCGATGAT	MRFTKVVGFLSVLGLAAVFPLTAQAADD	ATGAGATTCACTAAG	GTAGTTGGATTTTTGTCTGTTTTAGGGTTGGCTGCG	GTTTTTCCATTAACGGCACAAGCA	GCCGATGAT	MRFTK	VVGFLSVLGLAA	VFPLTAQA	ADD	3.84801	Train	0.976503	7.88809	291.78	243.626	170.683	4.15822	1.72833	0.98262	0	2.05814	12	217	723.882	0.00134898	0.0108969	0.403077	0.336555	0.235789	0.00574434	0.00238758	0.00135743	0	0.0028432	0	0	0	0	0	0.2	0	0
736	736	67	O35015	BSU18280	yngK	AC_Charge_-2	ATGAAGGTTTGCCAAAAGTCGATTGTCCGTTTCCTTGTCAGCTTGATCATCGGAACGTTTGTCATTTCCGTTCCGTTTATGGCCAATGCGCAGGATGAT	MKVCQKSIVRFLVSLIIGTFVISVPFMANAQDD	ATGAAGGTTTGCCAAAAGTCGATTGTCCGT	TTCCTTGTCAGCTTGATCATCGGAACGTTTGTCATT	TCCGTTCCGTTTATGGCCAATGCG	CAGGATGAT	MKVCQKSIVR	FLVSLIIGTFVI	SVPFMANA	QDD	2.64619	Train	20.5066	740.494	1140.6	9.33434	2.65311	1.66329	3.45666	2.94786	6.02523	2.05814	347	171	1929.74	0.0106266	0.383728	0.591063	0.00483711	0.00137486	0.000861926	0.00179126	0.0015276	0.00312231	0.00106654	0.1	0	0.1	0	0	0	0	0
737	737	68	O34541	BSU18780	yoaW	AC_Charge_-2	ATGAAAAAGATGTTGATGTTAGCTTTTACATTTCTTTTGGCTTTGACTATCCATGTAGGGGAAGCTTCGGCCGTTGATGAG	MKKMLMLAFTFLLALTIHVGEASAVDE	ATGAAAAAGATG	TTGATGTTAGCTTTTACATTTCTTTTGGCTTTGACT	ATCCATGTAGGGGAAGCTTCGGCC	GTTGATGAG	MKKM	LMLAFTFLLALT	IHVGEASA	VDE			0	0	0	0	0	0	0	0	0	0	0	0	0											0	0	0	0	0	0	0	0
738	738	69	O31836	BSU18820	yobB	AC_Charge_-2	ATGAAGATTAGGAAAATCTTATTGAGTTCTGCTTTATCCTTTGGCATGCTAATATCCGCGGTTCCCGCATTGGCTGCTGAAGAA	MKIRKILLSSALSFGMLISAVPALAAEE	ATGAAGATTAGGAAA	ATCTTATTGAGTTCTGCTTTATCCTTTGGCATGCTA	ATATCCGCGGTTCCCGCATTGGCT	GCTGAAGAA	MKIRK	ILLSSALSFGML	ISAVPALA	AEE	2.95391	Train	260.726	656.683	405.583	71.8745	139.73	47.4037	1.72833	0.98262	94.3953	4.11629	69	112	1683.22	0.154897	0.390134	0.240956	0.0427005	0.0830135	0.0281625	0.0010268	0.000583773	0.0560801	0.00244548	0	0	0	0	0	0	0	0
739	739	70	O34669	BSU19210	yocH	AC_Charge_-2	ATGAAGAAGACGATTATGTCCTTTGTGGCAGTTGCTGCACTTTCAACAACTGCATTCGGAGCTCACGCTTCTGCAGCAGATGAT	MKKTIMSFVAVAALSTTAFGAHASAADD	ATGAAGAAGACGATTATGTCC	TTTGTGGCAGTTGCTGCACTTTCAACAACTGCATTC	GGAGCTCACGCTTCTGCA	GCAGATGAT	MKKTIMS	FVAVAALSTTAF	GAHASA	ADD	2.12551	Train	0	674.432	58.1849	0	0	1.66329	0.864164	0	1.00421	2.05814	3	12	738.206	0	0.913609	0.0788193	0	0	0.00225315	0.00117063	0	0.00136033	0.00278803	0.142857	0	0	0	0	0	0	0
740	740	71	P42094	BSU19800	phy	AC_Charge_-2	ATGAAGGTTCCAAAAACAATGCTGCTAAGCACTGCCGCGGGTTTATTGCTTAGCCTGACAGCAACCTCGGTGTCGGCTCATGAAGAC	MKVPKTMLLSTAAGLLLSLTATSVSAHED	ATGAAGGTTCCAAAAACAATG	CTGCTAAGCACTGCCGCGGGTTTATTGCTTAGCCTG	ACAGCAACCTCGGTGTCGGCT	CATGAAGAC	MKVPKTM	LLSTAAGLLLSL	TATSVSA	HED			0	0	0	0	0	0	0	0	0	0	2	25	0											0.142857	0	0	0	0	0	0	0
741	741	72	O31852	BSU19410	cwlS	AC_Charge_-2	ATGAAAAAGAAGATTGTAGCCGGCTTGGCTGTTTCTGCAGTTGTTGGGTCGTCGATGGCCGCAGCACCCGCGGAAGCAGCGGACGAT	MKKKIVAGLAVSAVVGSSMAAAPAEAADD	ATGAAAAAGAAG	ATTGTAGCCGGCTTGGCTGTTTCTGCAGTTGTT	GGGTCGTCGATGGCCGCAGCACCCGCGGAAGCA	GCGGACGAT	MKKK	IVAGLAVSAVV	GSSMAAAPAEA	ADD	2.93639	Train	517.547	1681.15	989.999	964.238	422.728	92.3125	44.0724	14.7393	7.02944	5.14536	479	344	4738.96	0.109211	0.354751	0.208906	0.20347	0.0892028	0.0194795	0.00930001	0.00311024	0.00148333	0.00108576	0	0	0	0	0	0	0	0
742	742	73	O31994	BSU21540	yolA	AC_Charge_-2	ATGAAGAAGAGAATTACATATTCACTGCTTGCTCTTCTAGCAGTTGTTGCTTTCGCTTTCACTGATTCATCAAAAGCAAAAGCGGCAGAAGAA	MKKRITYSLLALLAVVAFAFTDSSKAKAAEE	ATGAAGAAGAGAATTACATATTCA	CTGCTTGCTCTTCTAGCAGTTGTTGCTTTCGCTTTC	ACTGATTCATCAAAAGCAAAAGCG	GCAGAAGAA	MKKRITYS	LLALLAVVAFAF	TDSSKAKA	AEE	2.71325	Train	194.324	112.405	65.8859	280.964	0	4.15822	0	0.98262	1.00421	1.02907	58	64	660.753	0.294095	0.170117	0.0997133	0.425217	0	0.00629315	0	0.00148712	0.00151979	0.00155742	0.125	0	0	0	0	0	0	0
743	743	74	O31992	BSU21520	yolC	AC_Charge_-2	ATGAAGAAGAGGCTAATCGGATTTTTGGTCTTAGTTCCTGCTTTGATTATGTCAGGTATTACTTTAATCGAAGCAAATGATGAT	MKKRLIGFLVLVPALIMSGITLIEANDD	ATGAAGAAGAGG	CTAATCGGATTTTTGGTCTTAGTTCCTGCTTTGATT	ATGTCAGGTATTACTTTAATCGAAGCA	AATGATGAT	MKKR	LIGFLVLVPALI	MSGITLIEA	NDD	4.88999	Train	4.88251	165.65	28.2368	173.619	183.949	433.287	81.2314	0	8.03364	0	44	282	1078.89	0.00452551	0.153538	0.0261721	0.160924	0.170498	0.401605	0.0752918	0	0.00744622	0	0	0	0	0	0	0	0	0
744	744	75	P68569	BSU21460	bdbA	AC_Charge_-2	ATGAAAAAGTGGATTGTTTTATTTCTTGTTTTAATAGCAGCAGCCATTAGTATTTTCGTTTATGTTTCTACAGGTAGCGATGAT	MKKWIVLFLVLIAAAISIFVYVSTGSDD	ATGAAAAAGTGG	ATTGTTTTATTTCTTGTTTTAATAGCAGCAGCCATT	AGTATTTTCGTTTATGTTTCTACAGGT	AGCGATGAT	MKKW	IVLFLVLIAAAI	SIFVYVSTG	SDD			0	0	0	0	0	0	0	0	0	0	0	0	0											0	0	0	0	0	0	0	0
[truncated: 10,899 more rows]
[truncated: 148 more columns]

## Sheet: Feature_description
Feature name	Feature escription	Calculaion method	Link to package manual and description of the command	Reference DOI	Reference
[truncated: 87 more rows]
