# Supplementary material for: Signal Peptide Efficiency: From High-Throughput Data to Prediction and Explanation
Source: ACS Synth Biol. 2023 Jan 17;12(2):390–404. doi: 10.1021/acssynbio.2c00328 (PMC9942255; doi:10.1021/acssynbio.2c00328)
Supplement: Supplementary file 12 — sb2c00328_si_012.xls [file sb2c00328_si_012.xls]

## Sheet: Edited_Features
Modified physicochemical feature	Modified region	Target levels
Charge:	N-region:	0, +2, +4, +6
	H-region:	0, +2, +4, +6
	C-region:	-6, -3, 0, +3, +6
Length:	N-region:	3, 6, 9, 12
	H-region:	9, 13, 17, 21
	C-region:	4, 8, 12, 16
Hydrophobicicity (Gravy scale):	N-region:	-3, -1, 0, +1 (+/- 0.1)
	H-region:	0, +1, +2, +3 (+/- 0.2)
	C-region:	-1, 0, +1, +2 (+/- 0.2)
Amino acid cleavage site:	Position -3:	A, R, N, D, C, E, Q, G, H, I, L, K, M, F, P, S, T, W, Y, V
	Position -1:	A, R, N, D, C, E, Q, G, H, I, L, K, M, F, P, S, T, W, Y, V
Charge after cleavage:	Ac-region:	-3, -2, -1, 0, +1, +2, +3
RNA 2nd structure (mfe kcal/mol):	-35nt to +36:	-10, -7, -5 , -4 (+/- 1)
	CDS of SP:	-10, -7, -5 , -4 (+/- 1)
Codon optimization:	Whole SP:	Optimized, De-optimized*
*Sequences were codon optimized according the method by Roubos and Peij, 2008. De-optimized sequences were obtained applying the reverse methodology.
Roubos JA, Peij NNME (2008)."A method for achieving improved polypeptide expression." Patent n. WO2008000632.

## Sheet: Feature_processing
All features_N	All features_H	All features_C	All features_Ac	All features_SP	Dummy variables added after clustering		Legend
Helix_N	Helix_H	Helix_C	Helix_Ac	Helix_SP	-3_A			Removed because no variance
Turn_N	Turn_H	Turn_C	Turn_Ac	Turn_SP	-3_C			Removed at clustering stage
Sheet_N	Sheet_H	Sheet_C	Sheet_Ac	Sheet_SP	-3_D
A_N	A_H	A_C	A_Ac	A_SP	-3_E
C_N	C_H	C_C	C_Ac	C_SP	-3_F
D_N	D_H	D_C	D_Ac	D_SP	-3_G
E_N	E_H	E_C	E_Ac	E_SP	-3_H
F_N	F_H	F_C	F_Ac	F_SP	-3_I
G_N	G_H	G_C	G_Ac	G_SP	-3_K
H_N	H_H	H_C	H_Ac	H_SP	-3_L
I_N	I_H	I_C	I_Ac	I_SP	-3_M
K_N	K_H	K_C	K_Ac	K_SP	-3_N
L_N	L_H	L_C	L_Ac	L_SP	-3_P
M_N	M_H	M_C	M_Ac	M_SP	-3_Q
N_N	N_H	N_C	N_Ac	N_SP	-3_R
P_N	P_H	P_C	P_Ac	P_SP	-3_S
Q_N	Q_H	Q_C	Q_Ac	Q_SP	-3_T
R_N	R_H	R_C	R_Ac	R_SP	-3_V
S_N	S_H	S_C	S_Ac	S_SP	-3_W
T_N	T_H	T_C	T_Ac	T_SP	-3_Y
V_N	V_H	V_C	V_Ac	V_SP	-1_A
W_N	W_H	W_C	W_Ac	W_SP	-1_C
Y_N	Y_H	Y_C	Y_Ac	Y_SP	-1_D
Length_N	Length_H	Length_C	Length_Ac	Length_SP	-1_E
MW_N	MW_H	MW_C	MW_Ac	MW_SP	-1_F
Charge_N	Charge_H	Charge_C	Charge_Ac	Charge_SP	-1_G
ChargeDensity_N	ChargeDensity_H	ChargeDensity_C	ChargeDensity_Ac	ChargeDensity_SP	-1_H
pI_N	pI_H	pI_C	pI_Ac	pI_SP	-1_I
InstabilityInd_N	InstabilityInd_H	InstabilityInd_C	InstabilityInd_Ac	InstabilityInd_SP	-1_K
Aromaticity_N	Aromaticity_H	Aromaticity_C	Aromaticity_Ac	Aromaticity_SP	-1_L
AliphaticInd_N	AliphaticInd_H	AliphaticInd_C	AliphaticInd_Ac	AliphaticInd_SP	-1_M
BomanInd_N	BomanInd_H	BomanInd_C	BomanInd_Ac	BomanInd_SP	-1_N
HydrophRatio_N	HydrophRatio_H	HydrophRatio_C	HydrophRatio_Ac	HydrophRatio_SP	-1_P
argos_N	argos_H	argos_C	argos_Ac	argos_SP	-1_Q
eisenberg_N	eisenberg_H	eisenberg_C	eisenberg_Ac	eisenberg_SP	-1_R
ez_N	ez_H	ez_C	ez_Ac	ez_SP	-1_S
flexibility_N	flexibility_H	flexibility_C	flexibility_Ac	flexibility_SP	-1_T
gravy_N	gravy_H	gravy_C	gravy_Ac	gravy_SP	-1_V
hopp-woods_N	hopp-woods_H	hopp-woods_C	hopp-woods_Ac	hopp-woods_SP	-1_W
janin_N	janin_H	janin_C	janin_Ac	janin_SP	-1_Y
kytedoolittle_N	kytedoolittle_H	kytedoolittle_C	kytedoolittle_Ac	kytedoolittle_SP
polarity_N	polarity_H	polarity_C	polarity_Ac	polarity_SP
tm_tend_N	tm_tend_H	tm_tend_C	tm_tend_Ac	tm_tend_SP
mfe_N	mfe_H	mfe_C	mfe_Ac	mfe_SP
CAI_RSCU_N	CAI_RSCU_H	CAI_RSCU_C	CAI_RSCU_Ac	CAI_RSCU_SP
				-35_mfe_SP
				amyQ_mfe_SP

## Sheet: Clusters
Cluster 1	Cluster 2	Cluster 3	Cluster 4	Cluster 5	Cluster 6	Cluster 7	Cluster 8	Cluster 9	Cluster 10	Cluster 11	Cluster 12	Cluster 13	Cluster 14
argos_H	Charge_SP	tm_tend_SP	Sheet_N	BomanInd_N	Sheet_SP	flexibility_Ac	Sheet_C	flexibility_C	Y_Ac	C_SP	Helix_H	Charge_C	Aromaticity_SP
BomanInd_H	K_SP	BomanInd_SP	flexibility_N	polarity_N	L_SP	gravy_Ac	S_SP	kytedoolittle_C	H_C	C_H	ez_H	ChargeDensity_C	F_H
R_H	R_SP	gravy_SP	argos_N	kytedoolittle_N	L_H	kytedoolittle_Ac	A_C	eisenberg_C	F_C	Charge_Ac	AliphaticInd_SP	K_C	A_SP
pI_H	pI_SP	HydrophRatio_SP	R_N	K_N	I_H	Helix_Ac	Turn_SP	argos_C	Aromaticity_C	K_Ac	ez_SP	pI_C	Aromaticity_H
HydrophRatio_H		argos_SP	M_N	HydrophRatio_N	I_SP	BomanInd_Ac	T_SP	polarity_C	CAI_RSCU_SP	pI_Ac	Helix_SP		A_H
K_H		hopp-woods_SP	CAI_RSCU_N	Helix_N	Sheet_H	polarity_Ac	-35_mfe_SP	janin_C	V_H				F_SP
gravy_H		polarity_SP	Charge_N	tm_tend_N		Aromaticity_Ac	T_H	HydrophRatio_C	CAI_RSCU_H
AliphaticInd_H		kytedoolittle_SP	pI_N	hopp-woods_N		hopp-woods_Ac		tm_tend_C	AliphaticInd_N
polarity_H				ez_N		HydrophRatio_Ac		gravy_C	H_SP
flexibility_H				gravy_N		argos_Ac		hopp-woods_C	V_SP
kytedoolittle_H						AliphaticInd_Ac		BomanInd_C
hopp-woods_H						tm_tend_Ac
tm_tend_H
Charge_H
Legend
Selected features from each cluster
