# Supplementary material for: Signal Peptide Efficiency: From High-Throughput Data to Prediction and Explanation
Source: ACS Synth Biol. 2023 Jan 17;12(2):390–404. doi: 10.1021/acssynbio.2c00328 (PMC9942255; doi:10.1021/acssynbio.2c00328)
Supplement: Supplementary file 13 — sb2c00328_si_013.xls [file sb2c00328_si_013.xls]

## Sheet: Summary
	#Total Reads after demultiplexing	#Mapped reads	% Mapped reads	% of SPs with any coverage
BIN1	1829884	1614186	88.212	50.02
BIN2	2286217	1928382	84.348	52.09
BIN3	2227444	1750456	78.586	54.52
BIN4	2098338	1478252	70.449	54.39
BIN5	2317319	1376525	59.402	56.47
BIN6	2191023	1069562	48.816	55.48
BIN7	2376023	1037311	43.657	53.74
BIN8	2151594	780918	36.295	50.7
BIN9	2036409	699041	34.327	57.99
BIN10	2070736	580217	28.02	48.1
Occupation control	2247755	1341600	59.686	63.76
Glystock control	2147283	1551572	72.257	91.91
Unmatched BIN	125876	64918	51.573	61.61
Total	26105901	15272940
