# Supplementary material for: Signal Peptide Efficiency: From High-Throughput Data to Prediction and Explanation
Source: ACS Synth Biol. 2023 Jan 17;12(2):390–404. doi: 10.1021/acssynbio.2c00328 (PMC9942255; doi:10.1021/acssynbio.2c00328)
Supplement: Supplementary file 14 — sb2c00328_si_014.xlsx [file sb2c00328_si_014.xlsx]

## Sheet: Comparison
			PRE-EDIT	PRE-EDIT	POST-EDIT
mutated_idx_name	index	index	measured_WA	predicted_WA	predicted_WA	mutated_idx_name	index
VC_0	6027	6027	9.31047	7.55069	3.74671	VC_0	6027
VC_1	7903	7903	9.99128	8.75765	3.23954	VC_1	7903
VC_2	3500	3500	7.88123	7.58919	4.36368	VC_2	3500
VC_3	4242	4242	7.47328	6.95163	2.87399	VC_3	4242
VC_4	4230	4230	8.07195	7.53708	3.30302	VC_4	4230
VC_5	3188	3188	8.12413	7.81668	2.89919	VC_5	3188
VC_6	11137	11137	7.43931	7.42138	3.1845	VC_6	11137
VC_7	3148	3148	7.61615	7.04674	2.7538	VC_7	3148
VC_8	6733	6733	7.70983	6.53588	3.46944	VC_8	6733
VC_9	3049	3049	9.96149	8.31277	3.17704	VC_9	3049
VC_10	2491	2491	7.75655	7.57222	2.89502	VC_10	2491
VC_11	6227	6227	5.43139	7.34295	3.04243	VC_11	6227
VC_12	4289	4289	7.09021	7.26591	3.65605	VC_12	4289
VC_13	5289	5289	7.78213	7.23886	3.00834	VC_13	5289
VC_14	5627	5627	4.51037	6.37218	3.55308	VC_14	5627
VC_15	131	131	6.74692	6.70175	3.50018	VC_15	131
VC_16	7746	7746	6.23345	6.695	3.54359	VC_16	7746
VC_17	4683	4683	6.02714	5.70161	3.03085	VC_17	4683
VC_18	7335	7335	6.89877	5.7037	3.75445	VC_18	7335
VC_19	10129	10129	7.63669	6.85685	2.98432	VC_19	10129
VC_20	6674	6674	5.73833	6.43045	3.88445	VC_20	6674
VC_21	6758	6758	7.20991	6.80445	3.48117	VC_21	6758
VC_22	11508	11508	8.18483	7.27875	2.84299	VC_22	11508
VC_23	207	207	5.84748	7.07791	3.8179	VC_23	207
VC_24	367	367	6.48585	6.30958	2.66429	VC_24	367
VC_25	9109	9109	8.92995	6.82017	3.56425	VC_25	9109
VC_26	9684	9684	6.40188	6.06167	2.81861	VC_26	9684
VC_27	385	385	5.64641	6.16853	2.87342	VC_27	385
VC_28	2007	2007	8.60011	7.71107	2.80546	VC_28	2007
VC_29	244	244	6.37595	5.9871	2.72023	VC_29	244
VC_30	4291	4291	1.14929	1.28012	6.34328	VC_30	4291
VC_31	357	357	1.07928	1.14126	4.11581	VC_31	357
VC_32	4377	4377	1.00792	1.14599	6.26783	VC_32	4377
VC_33	9657	9657	1.35174	1.40011	6.59322	VC_33	9657
VC_34	10187	10187	1.21238	1.28009	5.93458	VC_34	10187
VC_35	9925	9925	1.46742	1.44357	5.75048	VC_35	9925
VC_36	9785	9785	1.03978	1.37116	5.72734	VC_36	9785
VC_37	12337	12337	1.48429	1.47998	6.32601	VC_37	12337
VC_38	10053	10053	1.14788	1.23576	5.65892	VC_38	10053
VC_39	271	271	1.41397	1.22982	5.5951	VC_39	271
VC_40	10541	10541	1.01961	1.1388	5.84163	VC_40	10541
VC_41	10327	10327	1.28737	1.45271	7.08057	VC_41	10327
VC_42	9737	9737	1.02748	1.39074	6.03367	VC_42	9737
VC_43	9871	9871	1.04524	1.15661	6.63749	VC_43	9871
VC_44	6977	6977	1.30441	1.41414	6.07447	VC_44	6977
VC_45	1896	1896	1.18527	1.44748	6.55058	VC_45	1896
VC_46	11527	11527	1.34779	1.64294	6.48416	VC_46	11527
VC_47	2683	2683	1.0177	1.30788	6.01143	VC_47	2683
VC_48	7093	7093	1.46988	1.7252	4.74041	VC_48	7093
VC_49	573	573	1.01558	1.75407	5.95846	VC_49	573
VC_50	7	7	1.59951	1.66335	4.14854	VC_50	7
VC_51	1272	1272	1.21785	1.74388	5.59882	VC_51	1272
VC_52	10321	10321	1.17049	1.22969	4.46065	VC_52	10321
VC_53	543	543	1.72915	1.74139	6.95022	VC_53	543
VC_54	11345	11345	1.0167	1.37942	5.22302	VC_54	11345
VC_55	9802	9802	1.26043	1.53355	6.04044	VC_55	9802
VC_56	1580	1580	1.42601	1.77244	6.78097	VC_56	1580
VC_57	1574	1574	1.63648	1.78618	5.53179	VC_57	1574
VC_58	11265	11265	1.48783	1.57969	5.80406	VC_58	11265
VC_59	10182	10182	1.31022	1.75958	6.10834	VC_59	10182
					2.78834	V_60	225
					2.79666	V_61	284
					2.49268	V_62	1017
					2.74846	V_63	1019
					2.69814	V_64	1716
					2.67158	V_65	2072
					2.62892	V_66	2168
					2.41042	V_67	2990
					2.61982	V_68	3436
					2.75479	V_69	3596
					2.77718	V_70	3597
					2.53313	V_71	3830
					2.5413	V_72	4418
					2.27352	V_73	4746
					2.46495	V_74	4791
					2.5005	V_75	5019
					2.56648	V_76	5020
					2.75962	V_77	5324
					2.38043	V_78	5787
					2.63624	V_79	6434
					2.56133	V_80	7165
					2.78719	V_81	7203
					2.75086	V_82	7310
					2.57136	V_83	7524
					2.74643	V_84	8005
					2.69391	V_85	8184
					2.79331	V_86	8214
					2.47074	V_87	8474
					2.6339	V_88	8569
					2.69819	V_89	8777
					2.79343	V_90	8785
					2.79431	V_91	9857

## Sheet: PRE_edit_SPs_info
index	Uniprot ID	Locus	gene	WA	Predicted WA	Group	SP_nt	SP_aa	N_nt	H_nt	C_nt	Ac_nt	N_aa	H_aa	C_aa	Ac_aa	Length_gBlock	Helix_N	Turn_N	Sheet_N	isoelectic_N	A_N	C_N	D_N	E_N	F_N	G_N	H_N	I_N	K_N	L_N	M_N	N_N	P_N	Q_N	R_N	S_N	T_N	V_N	W_N	Y_N	Length_N	MW_N	Charge_N	ChargeDensity_N	pI_N	InstabilityInd_N	Aromaticity_N	AliphaticInd_N
6027	P54587	BSU09030	yhcC	9.31047	7.55069	1	ATGGCCATTATTATAGCAATAATTGCTGCTGTCATTGTCATTGCGGCCCTTATTACATTTAACGTCCGCAACCAATCACCTGGA	MAIIIAIIAAVIVIAALITFNVRNQSPG	ATG	GCCATTATTATAGCAATAATTGCTGCTGTCATTGTCATTGCGGCCCTTATTACATTT	AACGTCCGCAACCAA	TCACCTGGA	M	AIIIAIIAAVIVIAALITF	NVRNQ	SPG	151	0	0	1	5.27496	0	0	0	0	0	0	0	0	0	0	1	0	0	0	0	0	0	0	0	0	1	149.21	-0.004	-2.68079e-05	6	0	0	0
7903	P54587	BSU09030	yhcC	9.99128	8.75765	1	ATGGCCATTATTATAGCAATAATTGCTGCTGTCATTGTCATTGCGGCCCTTATTACATTTAACGTCATTAACGCCTCACCTGGA	MAIIIAIIAAVIVIAALITFNVINASPG	ATG	GCCATTATTATAGCAATAATTGCTGCTGTCATTGTCATTGCGGCCCTTATTACATTT	AACGTCATTAACGCC	TCACCTGGA	M	AIIIAIIAAVIVIAALITF	NVINA	SPG	151	0	0	1	5.27496	0	0	0	0	0	0	0	0	0	0	1	0	0	0	0	0	0	0	0	0	1	149.21	-0.004	-2.68079e-05	6	0	0	0
3500	P39848	BSU35780	lytD	7.88123	7.58919	1	ATGAAAAAGAGACTAATCGCACCTATGCTTAAGCGTAAAAAACGTCGGGCCTTTTTTGCCATGTCTGGTTCTGCCCAGGCAGCCGCGTAT	MKKRLIAPMLKRKKRRAFFAMSGSAQAAAY	ATGAAAAAGAGACTAATCGCACCTATG	CTTAAGCGTAAAAAACGTCGGGCCTTTTTTGCC	ATGTCTGGTTCTGCCCAGGCA	GCCGCGTAT	MKKRLIAPM	LKRKKRRAFFA	MSGSAQA	AAY	157	0.222222	0.111111	0.444444	11.166	0.111111	0	0	0	0	0	0	0.111111	0.222222	0.111111	0.222222	0	0.111111	0	0.111111	0	0	0	0	0	9	1087.45	2.995	0.00275415	11.5723	58.1333	0	97.7778
4242	O07934	BSU26920	yraJ	7.47328	6.95163	1	ATGACTAAACTGAAAATGCTGAGTATGTTAACCGTGATGATTGCATCTTTATTCATTTTTTCCAAGAAGCGACGCCGTAAAGCACTTGCCGTTCAGTAC	MTKLKMLSMLTVMIASLFIFSKKRRRKALAVQY	ATGACTAAACTGAAAATGCTGAGTATG	TTAACCGTGATGATTGCATCTTTATTCATTTTTTCC	AAGAAGCGACGCCGTAAAGCACTTGCC	GTTCAGTAC	MTKLKMLSM	LTVMIASLFIFS	KKRRRKALA	VQY	166	0.222222	0.111111	0.555556	10.0009	0	0	0	0	0	0	0	0	0.222222	0.222222	0.333333	0	0	0	0	0.111111	0.111111	0	0	0	9	1082.45	1.995	0.00184304	10.709	23.0444	0	86.6667
4230	O31926	BSU20850	yopL	8.07195	7.53708	1	ATGAAAAAACTTATTATGGCTTTAGTTATCTTGGGCGCACTAAAAAAGAGGAAGAAAAAAATAAGTGCAGATTCTTCA	MKKLIMALVILGALKKRKKKISADSS	ATGAAAAAA	CTTATTATGGCTTTAGTTATCTTGGGCGCACTA	AAAAAGAGGAAGAAAAAAATAAGTGCA	GATTCTTCA	MKK	LIMALVILGAL	KKRKKKISA	DSS	145	0	0	0.333333	10.0009	0	0	0	0	0	0	0	0	0.666667	0	0.333333	0	0	0	0	0	0	0	0	0	3	405.56	1.995	0.00491912	10.709	6.66667	0	0
3188	P96729	BSU35970	ywsB	8.12413	7.81668	1	ATGAACAAACCAACAAAACTAAAAAAAAAGAAAGCACTTGCGGCTGGAATGACTGCGGCGGCTGCTGGCGGCGCTGGCACGATCCATGCTCAACAGCCA	MNKPTKLKKKKALAAGMTAAAAGGAGTIHAQQP	ATGAACAAACCAACAAAA	CTAAAAAAAAAGAAAGCACTTGCGGCTGGAATGACT	GCGGCGGCTGCTGGCGGCGCTGGCACGATCCATGCT	CAACAGCCA	MNKPTK	LKKKKALAAGMT	AAAAGGAGTIHA	QQP	166	0	0.333333	0.166667	10.0009	0	0	0	0	0	0	0	0	0.333333	0	0.166667	0.166667	0.166667	0	0	0	0.166667	0	0	0	6	717.88	1.995	0.00277902	10.709	35.2333	0	0
11137	Q02114	BSU35620	lytC	7.43931	7.42138	1	ATGCGTTCTTATATAAAAAGTAAAAAAAGGTGTAAACAGCAACTCATACTTTTTGTGCCAACAGCTTTGGCCGATAACTCA	MRSYIKSKKRCKQQLILFVPTALADNS	ATGCGTTCTTATATAAAA	AGTAAAAAAAGGTGTAAACAGCAACTCATACTTTTTGTG	CCAACAGCTTTGGCC	GATAACTCA	MRSYIK	SKKRCKQQLILFV	PTALA	DNS	148	0.333333	0.166667	0.166667	9.99237	0	0	0	0	0	0	0	0.166667	0.166667	0	0.166667	0	0	0	0.166667	0.166667	0	0	0	0.166667	6	796.98	1.995	0.0025032	10.4414	54.85	0.166667	65
3148	O35015	BSU18280	yngK	7.61615	7.04674	1	ATGAAGGTTTGCCAAAAGTCGATTGTCCGTTTCAGAAAAAGACGGATCATCGGAACGTTTGTCATTTCCGTTCCGTTTATGGCCAATGCGCAGTCTGAC	MKVCQKSIVRFRKRRIIGTFVISVPFMANAQSD	ATGAAGGTTTGCCAAAAGTCGATTGTCCGT	TTCAGAAAAAGACGGATCATCGGAACGTTTGTCATT	TCCGTTCCGTTTATGGCCAATGCG	CAGTCTGAC	MKVCQKSIVR	FRKRRIIGTFVI	SVPFMANA	QSD	166	0.3	0.1	0.1	10.0605	0	0.1	0	0	0	0	0	0.1	0.2	0	0.1	0	0	0.1	0.1	0.1	0	0.2	0	0	10	1191.51	2.928	0.00245739	10.6816	-15.52	0	97
6733	P50739	BSU22930	sleB	7.70983	6.53588	1	ATGAAGTCCAAAGGATCGATTATGGCATGTCTCATCCTTTTTTCCTTTACAATAACGACGTTTATTAATACTGAAACGATCTCTGTTTTTTCGAAT	MKSKGSIMACLILFSFTITTFINTETISVFSN	ATGAAGTCCAAAGGATCGATTATG	GCATGTCTCATCCTTTTTTCCTTTACAATAACG	ACGTTTATTAATACTGAAACGATCTCTGTT	TTTTCGAAT	MKSKGSIM	ACLILFSFTIT	TFINTETISV	FSN	163	0.125	0.375	0.25	10.0009	0	0	0	0	0	0.125	0	0.125	0.25	0	0.25	0	0	0	0	0.25	0	0	0	0	8	881.12	1.995	0.00226416	10.709	-1.8625	0	48.75
3049	P71047	BSU37580	ywgB	9.96149	8.31277	1	ATGTTCATGAAATCAGGAATGGAGCAGGCGGTTTCTGTGCTGCTGTTACTGTCACGGCTGCCGGTACAGGCTTCTTTGACGTCAGAG	MFMKSGMEQAVSVLLLLSRLPVQASLTSE	ATGTTCATGAAATCAGGAATGGAGCAG	GCGGTTTCTGTGCTGCTGTTACTGTCACGGCTG	CCGGTACAGGCTTCTTTG	ACGTCAGAG	MFMKSGMEQ	AVSVLLLLSRL	PVQASL	TSE	154	0.111111	0.222222	0.444444	5.75299	0	0	0	0.111111	0.111111	0.111111	0	0	0.111111	0	0.333333	0	0	0.111111	0	0.111111	0	0	0	0	9	1088.32	-0.003	-2.75654e-06	6.75	30.2889	0.111111	0
2491	P50733	BSU22980	ypbG	7.75655	7.57222	1	ATGAAGCTATCAGTGAAAATTGCCGGTGTACTAACTGTTGCGGCAGCGGCAATGAAAGCAACAGCAAAAGGCAAT	MKLSVKIAGVLTVAAAAMKATAKGN	ATGAAGCTATCAGTGAAA	ATTGCCGGTGTACTAACTGTTGCGGCAGCGGCAATG	AAAGCAACAGCA	AAAGGCAAT	MKLSVK	IAGVLTVAAAAM	KATA	KGN	142	0.333333	0.166667	0.333333	10.0009	0	0	0	0	0	0	0	0	0.333333	0.166667	0.166667	0	0	0	0	0.166667	0	0.166667	0	0	6	704.92	1.995	0.00283011	10.709	-10.6167	0	113.333
6227	C0SPA3	BSU15250	ylxW	5.43139	7.34295	1	ATGAGGGGCAAATCAGCAGTCCTTCTTTCCTTGATTATGCTTATCGCAGGTTTTTTGATTTCATTTAGCTTTCAAATG	MRGKSAVLLSLIMLIAGFLISFSFQM	ATGAGGGGCAAATCA	GCAGTCCTTCTTTCCTTGATTATGCTTATCGCAGGTTTTTTG	ATTTCATTTAGC	TTTCAAATG	MRGKS	AVLLSLIMLIAGFL	ISFS	FQM	145	0	0.4	0.2	11.0003	0	0	0	0	0	0.2	0	0	0.2	0	0.2	0	0	0	0.2	0.2	0	0	0	0	5	577.7	1.996	0.00345508	11.4004	-41.04	0	0
4289	P53001	BSU22370	aspB	7.09021	7.26591	1	ATGAAACTGGCAAAAAGAGTATCCGCATTAACACCATCAACCACACTGGCAATCACAGCGAAAGCAAAAGAACTG	MKLAKRVSALTPSTTLAITAKAKEL	ATGAAACTGGCAAAAAGA	GTATCCGCATTAACACCATCAACCACACTGGCAATC	ACAGCGAAAGCA	AAAGAACTG	MKLAKR	VSALTPSTTLAI	TAKA	KEL	142	0.166667	0	0.5	11.166	0.166667	0	0	0	0	0	0	0	0.333333	0.166667	0.166667	0	0	0	0.166667	0	0	0	0	0	6	745.98	2.995	0.00401485	11.5723	48.5167	0	81.6667
5289	C0SPA3	BSU15250	ylxW	7.78213	7.23886	1	ATGAGGGGCAAATCAGCAGTCCTTCTTTCCTTGATTATGCTTATCGCAGGTTTTTTGATTTCATTTCATTTTCAAATG	MRGKSAVLLSLIMLIAGFLISFHFQM	ATGAGGGGCAAATCA	GCAGTCCTTCTTTCCTTGATTATGCTTATCGCAGGTTTTTTG	ATTTCATTTCAT	TTTCAAATG	MRGKS	AVLLSLIMLIAGFL	ISFH	FQM	145	0	0.4	0.2	11.0003	0	0	0	0	0	0.2	0	0	0.2	0	0.2	0	0	0	0.2	0.2	0	0	0	0	5	577.7	1.996	0.00345508	11.4004	-41.04	0	0
5627	C0H426	BSU18908	yozY	4.51037	6.37218	1	ATGAACCTTCGAAAAATTTTATTGAGTTCTGCTTTATCATTAGGTATGCTGGTATCTGCTGCTCCTGTCTTGATGACAAGTTCT	MNLRKILLSSALSLGMLVSAAPVLMTSS	ATGAACCTTCGAAAA	ATTTTATTGAGTTCTGCTTTATCATTAGGTATGCTG	GTATCTGCTGCTCCTGTCTTGATG	ACAAGTTCT	MNLRK	ILLSSALSLGML	VSAAPVLM	TSS	151	0.2	0.2	0.4	11.0003	0	0	0	0	0	0	0	0	0.2	0.2	0.2	0.2	0	0	0.2	0	0	0	0	0	5	660.83	1.996	0.00302044	11.4004	46.52	0	78
131	P54587	BSU09030	yhcC	6.74692	6.70175	1	ATGGCCATTATTATAGCAATAATTGCTGCTGTCATTGTCATTGCGGCCCTTATTACATTTAACGTCCGCAACGCCTCACCTGAA	MAIIIAIIAAVIVIAALITFNVRNASPE	ATG	GCCATTATTATAGCAATAATTGCTGCTGTCATTGTCATTGCGGCCCTTATTACATTT	AACGTCCGCAACGCC	TCACCTGAA	M	AIIIAIIAAVIVIAALITF	NVRNA	SPE	151	0	0	1	5.27496	0	0	0	0	0	0	0	0	0	0	1	0	0	0	0	0	0	0	0	0	1	149.21	-0.004	-2.68079e-05	6	0	0	0
7746	Q45606	BSU40270	yycP	6.23345	6.695	1	ATGAAAAAGTGGATGATTACCATCGCCATGCTGATTCTCGCAGGAATCGCACTATTTGTCTTCATTTCTCCTTTTAAAAGCCATAAAACC	MKKWMITIAMLILAGIALFVFISPFKSHKT	ATGAAAAAGTGGATGATTACCATCGCCATG	CTGATTCTCGCAGGAATCGCACTATTTGTCTTCATT	TCTCCTTTTAAAAGC	CATAAAACC	MKKWMITIAM	LILAGIALFVFI	SPFKS	HKT	157	0.3	0	0.4	10.0009	0.1	0	0	0	0	0	0	0.2	0.2	0	0.3	0	0	0	0	0	0.1	0	0.1	0	10	1252.66	1.995	0.00159261	10.709	32.68	0.1	88
4683	P94431	BSU03940	ycnI	6.02714	5.70161	1	ATGTTGAAAAAAATCGCATTGACACTATGTCCGGCTATTGTCGGCTCCCTCTTATTCTTTACGGCCCCTGCCAGCGAACATGTTTCT	MLKKIALTLCPAIVGSLLFFTAPASEHVS	ATGTTGAAAAAAATC	GCATTGACACTATGTCCGGCTATTGTCGGCTCCCTCTTATTCTTTACG	GCCCCTGCCAGCGAA	CATGTTTCT	MLKKI	ALTLCPAIVGSLLFFT	APASE	HVS	154	0.4	0	0.4	10.0009	0	0	0	0	0	0	0	0.2	0.4	0.2	0.2	0	0	0	0	0	0	0	0	0	5	631.87	1.995	0.0031573	10.709	-25.96	0	156
7335	P39607	BSU38080	ywcI	6.89877	5.7037	1	ATGAAACGTTTGCTTGTATCTTTACGGGTGTGGATGGTCTTTTTGATGAACTGGGTGACGCCGGACAGAAAAACTGAAGCTGCCGCGGTCTAT	MKRLLVSLRVWMVFLMNWVTPDRKTEAAAVY	ATGAAACGT	TTGCTTGTATCTTTACGGGTGTGGATGGTCTTTTTGATGAACTGGGTGACG	CCGGACAGAAAAACTGAAGCTGCC	GCGGTCTAT	MKR	LLVSLRVWMVFLMNWVT	PDRKTEAA	AVY	160	0	0	0.333333	11.0003	0	0	0	0	0	0	0	0	0.333333	0	0.333333	0	0	0	0.333333	0	0	0	0	0	3	433.57	1.996	0.00460364	11.4004	115.333	0	0
10129	P50733	BSU22980	ypbG	7.63669	6.85685	1	ATGAAGCTATCCGTGAAAATTGCCGGTGTACTAACTGTTGCGGCAGCGGCAATGACGGCAAAAATGTATGCAACAGCAAAAGGCAAT	MKLSVKIAGVLTVAAAAMTAKMYATAKGN	ATGAAGCTATCCGTGAAA	ATTGCCGGTGTACTAACTGTTGCGGCAGCGGCAATG	ACGGCAAAAATGTATGCAACAGCA	AAAGGCAAT	MKLSVK	IAGVLTVAAAAM	TAKMYATA	KGN	154	0.333333	0.166667	0.333333	10.0009	0	0	0	0	0	0	0	0	0.333333	0.166667	0.166667	0	0	0	0	0.166667	0	0.166667	0	0	6	704.92	1.995	0.00283011	10.709	-10.6167	0	113.333
6674	Q45606	BSU40270	yycP	5.73833	6.43045	1	ATGAAAAAGTGGATGATTACCATCGCCATGCTGATTCTCGCAGGAATCGCACTATTTGTCTTCATTTCTCCTCTCAAATGGCATAAAACC	MKKWMITIAMLILAGIALFVFISPLKWHKT	ATGAAAAAGTGGATGATTACCATCGCCATG	CTGATTCTCGCAGGAATCGCACTATTTGTCTTCATT	TCTCCTCTCAAATGG	CATAAAACC	MKKWMITIAM	LILAGIALFVFI	SPLKW	HKT	157	0.3	0	0.4	10.0009	0.1	0	0	0	0	0	0	0.2	0.2	0	0.3	0	0	0	0	0	0.1	0	0.1	0	10	1252.66	1.995	0.00159261	10.709	32.68	0.1	88
6758	O35012	BSU13280	ykoJ	7.20991	6.80445	1	ATGCTCAAGAAAAAATGGATGGTCGGTCTTTTAGCAGGGTGCCTAGCGGCCGGAGGATTCAGCTACAACGCGTTTGTTACAGAAAAC	MLKKKWMVGLLAGCLAAGGFSYNAFVTEN	ATGCTCAAGAAAAAATGGATG	GTCGGTCTTTTAGCAGGGTGCCTAGCGGCCGGA	GGATTCAGCTACAACGCGTTTGTT	ACAGAAAAC	MLKKKWM	VGLLAGCLAAG	GFSYNAFV	TEN	154	0.285714	0	0.428571	10.3013	0	0	0	0	0	0	0	0	0.428571	0.142857	0.285714	0	0	0	0	0	0	0	0.142857	0	7	964.29	2.995	0.00310591	10.9868	30.2714	0.142857	55.7143
11508	P54525	BSU24190	yqiI	8.18483	7.27875	1	ATGAGAATGTTATGGAGGAGCTCTTCACAGTGCGGATTGGCTTTGACGCTCGCGCCTTGTGCACAGGCAGCAGAGCCG	MRMLWRSSSQCGLALTLAPCAQAAEP	ATGAGAATGTTATGGAGG	AGCTCTTCACAGTGCGGATTGGCTTTGACGCTCGCG	CCTTGTGCACAGGCA	GCAGAGCCG	MRMLWR	SSSQCGLALTLA	PCAQA	AEP	145	0.333333	0	0.5	12.0001	0	0	0	0	0	0	0	0	0	0.166667	0.333333	0	0	0	0.333333	0	0	0	0.166667	0	6	892.14	1.996	0.00223732	12.1016	35.2333	0.166667	65
207	O31992	BSU21520	yolC	5.84748	7.07791	1	ATGAAGAAGAGGCTAATCGGATTTTTGGTCTTAGTTCCTGCTTTGATTATGTCAGGTATTACTTTAATCGAAGCAAATAAAAAG	MKKRLIGFLVLVPALIMSGITLIEANKK	ATGAAGAAGAGG	CTAATCGGATTTTTGGTCTTAGTTCCTGCTTTGATT	ATGTCAGGTATTACTTTAATCGAAGCA	AATAAAAAG	MKKR	LIGFLVLVPALI	MSGITLIEA	NKK	151	0	0	0.25	11.166	0	0	0	0	0	0	0	0	0.5	0	0.25	0	0	0	0.25	0	0	0	0	0	4	561.74	2.995	0.00533165	11.5723	89	0	0
367	P39607	BSU38080	ywcI	6.48585	6.30958	1	ATGAAACGTTTGCTTGTATCTTTACGGGTGTGGATGGTCTTTTTGATGAACTGGGTGACGCCGGACAGAAAAACTGCGGCTGCCGCGGTCTAT	MKRLLVSLRVWMVFLMNWVTPDRKTAAAAVY	ATGAAACGT	TTGCTTGTATCTTTACGGGTGTGGATGGTCTTTTTGATGAACTGGGTGACG	CCGGACAGAAAAACTGCGGCTGCC	GCGGTCTAT	MKR	LLVSLRVWMVFLMNWVT	PDRKTAAA	AVY	160	0	0	0.333333	11.0003	0	0	0	0	0	0	0	0	0.333333	0	0.333333	0	0	0	0.333333	0	0	0	0	0	3	433.57	1.996	0.00460364	11.4004	115.333	0	0
9109	P54587	BSU09030	yhcC	8.92995	6.82017	1	ATGGCCATTATTATAGCAATAATTGCTGCTGTCATTGTCATTGCGGCCCTTATTACATTTAACGTCAGAAACGCCTCACCTGGA	MAIIIAIIAAVIVIAALITFNVRNASPG	ATG	GCCATTATTATAGCAATAATTGCTGCTGTCATTGTCATTGCGGCCCTTATTACATTT	AACGTCAGAAACGCC	TCACCTGGA	M	AIIIAIIAAVIVIAALITF	NVRNA	SPG	151	0	0	1	5.27496	0	0	0	0	0	0	0	0	0	0	1	0	0	0	0	0	0	0	0	0	1	149.21	-0.004	-2.68079e-05	6	0	0	0
9684	P54507	BSU24620	tasA	6.40188	6.06167	1	ATGGGAATGAAAAAGAAATTGTCGTTAGGAGTTGCTTCTGCAGCACTAGGATTAGCTTTAGTTGGAGGAGGAACATGGGCAGCATTTAAC	MGMKKKLSLGVASAALGLALVGGGTWAAFN	ATGGGAATGAAAAAGAAA	TTGTCGTTAGGAGTTGCTTCTGCAGCACTAGGATTAGCTTTAGTTGGA	GGAGGAACATGGGCA	GCATTTAAC	MGMKKK	LSLGVASAALGLALVG	GGTWA	AFN	157	0	0.166667	0.333333	10.3013	0	0	0	0	0	0.166667	0	0	0.5	0	0.333333	0	0	0	0	0	0	0	0	0	6	721.98	2.995	0.00414831	10.9868	8.33333	0	0
385	P37566	BSU00720	yacD	5.64641	6.16853	1	ATGAAATCAAGAACAATCTGGACCATTATTTTAGGGGCGCTGTTGGTTTGCTGTATTGCTGTTGCATATACGCTGACGAAATCCCAAGCCGGCGCATCGTCATCC	MKSRTIWTIILGALLVCCIAVAYTLTKSQAGASSS	ATGAAATCAAGAACA	ATCTGGACCATTATTTTAGGGGCGCTGTTGGTTTGC	TGTATTGCTGTTGCATATACGCTGACGAAATCCCAAGCCGGCGCA	TCGTCATCC	MKSRT	IWTIILGALLVC	CIAVAYTLTKSQAGA	SSS	172	0	0.2	0.2	11.0003	0	0	0	0	0	0	0	0	0.2	0	0.2	0	0	0	0.2	0.2	0.2	0	0	0	5	621.75	1.996	0.00321029	11.4004	46.52	0	0
2007	P54587	BSU09030	yhcC	8.60011	7.71107	1	ATGGCCATTATTATAGCAATAATTGCTGCTGTCATTGTCATTGCGGCCCTTATTAACGTCCGCAACGCCTCACCTGGA	MAIIIAIIAAVIVIAALINVRNASPG	ATG	GCCATTATTATAGCAATAATTGCTGCTGTCATTGTCATTGCGGCCCTTATT	AACGTCCGCAACGCC	TCACCTGGA	M	AIIIAIIAAVIVIAALI	NVRNA	SPG	145	0	0	1	5.27496	0	0	0	0	0	0	0	0	0	0	1	0	0	0	0	0	0	0	0	0	1	149.21	-0.004	-2.68079e-05	6	0	0	0
244	O31487	BSU04290	ydaL	6.37595	5.9871	1	ATGCTATGCGTCATGATGCTTCTATTTTCAGCTATTGCGTCTTTTCCCGTTTCTGCGCAAGCGGCGAAGAAA	MLCVMMLLFSAIASFPVSAQAAKK	ATG	CTATGCGTCATGATGCTTCTATTTTCAGCTATTGCG	TCTTTTCCCGTTTCTGCGCAAGCG	GCGAAGAAA	M	LCVMMLLFSAIA	SFPVSAQA	AKK	139	0	0	1	5.27496	0	0	0	0	0	0	0	0	0	0	1	0	0	0	0	0	0	0	0	0	1	149.21	-0.004	-2.68079e-05	6	0	0	0
4291	P04957	BSU39070	bglS	1.14929	1.28012	2	ATGCCTTATCTGAAACGAGTGTTGCTGCTTCTTGTCACTGGATTGTTTATGAGTTTGTTTGCAGTCACTGCTACTGCCTCAGCACAAACAGGT	MPYLKRVLLLLVTGLFMSLFAVTATASAQTG	ATGCCTTATCTGAAACGA	GTGTTGCTGCTTCTTGTCACTGGATTGTTTATGAGTTTGTTT	GCAGTCACTGCTACTGCCTCAGCA	CAAACAGGT	MPYLKR	VLLLLVTGLFMSLF	AVTATASA	QTG	160	0.333333	0.166667	0.333333	9.99237	0	0	0	0	0	0	0	0	0.166667	0.166667	0.166667	0	0.166667	0	0.166667	0	0	0	0	0.166667	6	807.02	1.995	0.00247206	10.4414	121.75	0.166667	65
357	O32041	BSU27580	yrvJ	1.07928	1.14126	2	ATGAACAAGAAATACTTTGTCCTTATTGTATGTATTATTTTCACCTCAGCGCTATTCCCGACCTTTTCATCCGTTACAGCTGCTCAAGGA	MNKKYFVLIVCIIFTSALFPTFSSVTAAQG	ATGAACAAGAAATAC	TTTGTCCTTATTGTATGTATTATTTTCACCTCAGCGCTATTCCCGACC	TTTTCATCCGTTACAGCT	GCTCAAGGA	MNKKY	FVLIVCIIFTSALFPT	FSSVTA	AQG	157	0.2	0.2	0.2	9.70026	0	0	0	0	0	0	0	0	0.4	0	0.2	0.2	0	0	0	0	0	0	0	0.2	5	682.83	1.995	0.00292166	10.2397	55.36	0.2	0
4377	O32041	BSU27580	yrvJ	1.00792	1.14599	2	ATGAACAAGAAATACTTTGTCCTTATTGTATGTATTATTTTCACCTCAGCGCTATTCCCGACCTTTTCATCCGTTACAGCAGCTCAAGGA	MNKKYFVLIVCIIFTSALFPTFSSVTAAQG	ATGAACAAGAAATAC	TTTGTCCTTATTGTATGTATTATTTTCACCTCAGCGCTATTCCCGACC	TTTTCATCCGTTACAGCA	GCTCAAGGA	MNKKY	FVLIVCIIFTSALFPT	FSSVTA	AQG	157	0.2	0.2	0.2	9.70026	0	0	0	0	0	0	0	0	0.4	0	0.2	0.2	0	0	0	0	0	0	0	0.2	5	682.83	1.995	0.00292166	10.2397	55.36	0.2	0
9657	P16396	BSU38400	epr	1.35174	1.40011	2	ATGAAAAACATGTCTTGTAAACTTGTTGTATCAGTCACTCTGTTTTTCAGTTTTCTCACCATAGGCCCTCTCGCTCATGCGCAAAACAGC	MKNMSCKLVVSVTLFFSFLTIGPLAHAQNS	ATGAAAAACATGTCTTGTAAA	CTTGTTGTATCAGTCACTCTGTTTTTCAGTTTTCTC	ACCATAGGCCCTCTCGCTCATGCG	CAAAACAGC	MKNMSCK	LVVSVTLFFSFL	TIGPLAHA	QNS	157	0	0.285714	0.285714	9.30536	0	0.142857	0	0	0	0	0	0	0.285714	0	0.285714	0.142857	0	0	0	0.142857	0	0	0	0	7	841.08	1.928	0.00229229	9.85938	117.914	0	0
10187	P04957	BSU39070	bglS	1.21238	1.28009	2	ATGCCATACCTGAAGCGCGTGTTGCTGCTTCTTGTCACTGGATTGTTTATGAGTTTGTTTGCAGTCACTGCTACTGCCTCAGCTCAAACAGGT	MPYLKRVLLLLVTGLFMSLFAVTATASAQTG	ATGCCATACCTGAAGCGC	GTGTTGCTGCTTCTTGTCACTGGATTGTTTATGAGTTTGTTT	GCAGTCACTGCTACTGCCTCAGCT	CAAACAGGT	MPYLKR	VLLLLVTGLFMSLF	AVTATASA	QTG	160	0.333333	0.166667	0.333333	9.99237	0	0	0	0	0	0	0	0	0.166667	0.166667	0.166667	0	0.166667	0	0.166667	0	0	0	0	0.166667	6	807.02	1.995	0.00247206	10.4414	121.75	0.166667	65
9925	P16396	BSU38400	epr	1.46742	1.44357	2	ATGAAAAACATGTCTTGCAAACTTGTTGTTAGCGTTACTCTGTTTTTCAGTTTTCTCACCATAGGCCCTCTCGCTCATGCGCAAAACAGC	MKNMSCKLVVSVTLFFSFLTIGPLAHAQNS	ATGAAAAACATGTCTTGCAAA	CTTGTTGTTAGCGTTACTCTGTTTTTCAGTTTTCTC	ACCATAGGCCCTCTCGCTCATGCG	CAAAACAGC	MKNMSCK	LVVSVTLFFSFL	TIGPLAHA	QNS	157	0	0.285714	0.285714	9.30536	0	0.142857	0	0	0	0	0	0	0.285714	0	0.285714	0.142857	0	0	0	0.142857	0	0	0	0	7	841.08	1.928	0.00229229	9.85938	117.914	0	0
9785	P04957	BSU39070	bglS	1.03978	1.37116	2	ATGCCTTATCTGAAACGAGTGTTGCTGTTATTGGTAACTGGATTGTTTATGAGTTTGTTTGCAGTCACTGCTACTGCCTCAGCTCAAACAGGT	MPYLKRVLLLLVTGLFMSLFAVTATASAQTG	ATGCCTTATCTGAAACGA	GTGTTGCTGTTATTGGTAACTGGATTGTTTATGAGTTTGTTT	GCAGTCACTGCTACTGCCTCAGCT	CAAACAGGT	MPYLKR	VLLLLVTGLFMSLF	AVTATASA	QTG	160	0.333333	0.166667	0.333333	9.99237	0	0	0	0	0	0	0	0	0.166667	0.166667	0.166667	0	0.166667	0	0.166667	0	0	0	0	0.166667	6	807.02	1.995	0.00247206	10.4414	121.75	0.166667	65
12337	P16396	BSU38400	epr	1.48429	1.47998	2	ATGAAAAATATGTCGTGTAAACTGGTGGTTAGCGTTACGTTATTCTTTAGCTTTCTTACAATAGGTCCCTTAGCTCATGCACAAAATTCT	MKNMSCKLVVSVTLFFSFLTIGPLAHAQNS	ATGAAAAATATGTCGTGTAAA	CTGGTGGTTAGCGTTACGTTATTCTTTAGCTTTCTT	ACAATAGGTCCCTTAGCTCATGCA	CAAAATTCT	MKNMSCK	LVVSVTLFFSFL	TIGPLAHA	QNS	157	0	0.285714	0.285714	9.30536	0	0.142857	0	0	0	0	0	0	0.285714	0	0.285714	0.142857	0	0	0	0.142857	0	0	0	0	7	841.08	1.928	0.00229229	9.85938	117.914	0	0
10053	P04957	BSU39070	bglS	1.14788	1.23576	2	ATGCCTTATCTGAAACGAGTTTTGCTGCTTCTTGTTACTGGATTGTTTATGAGTTTGTTTGCAGTCACTGCTACTGCCTCAGCTCAAACAGGT	MPYLKRVLLLLVTGLFMSLFAVTATASAQTG	ATGCCTTATCTGAAACGA	GTTTTGCTGCTTCTTGTTACTGGATTGTTTATGAGTTTGTTT	GCAGTCACTGCTACTGCCTCAGCT	CAAACAGGT	MPYLKR	VLLLLVTGLFMSLF	AVTATASA	QTG	160	0.333333	0.166667	0.333333	9.99237	0	0	0	0	0	0	0	0	0.166667	0.166667	0.166667	0	0.166667	0	0.166667	0	0	0	0	0.166667	6	807.02	1.995	0.00247206	10.4414	121.75	0.166667	65
271	P04957	BSU39070	bglS	1.41397	1.22982	2	ATGCCTTATCTGAAACGAGTGTTGCTGCTTCTTGTCACTGGATTGTTTATGAGTTTGTTTGCAGTCACTGCTACTGCCTCAGCTCAAACAGGT	MPYLKRVLLLLVTGLFMSLFAVTATASAQTG	ATGCCTTATCTGAAACGA	GTGTTGCTGCTTCTTGTCACTGGATTGTTTATGAGTTTGTTT	GCAGTCACTGCTACTGCCTCAGCT	CAAACAGGT	MPYLKR	VLLLLVTGLFMSLF	AVTATASA	QTG	160	0.333333	0.166667	0.333333	9.99237	0	0	0	0	0	0	0	0	0.166667	0.166667	0.166667	0	0.166667	0	0.166667	0	0	0	0	0.166667	6	807.02	1.995	0.00247206	10.4414	121.75	0.166667	65
10541	O32041	BSU27580	yrvJ	1.01961	1.1388	2	ATGAACAAGAAATACTTTGTCCTTATTGTATGTATTATTTTCACCTCAGCGCTATTCCCGACCTTTTCATCGGTTACAGCTGCTCAAGGA	MNKKYFVLIVCIIFTSALFPTFSSVTAAQG	ATGAACAAGAAATAC	TTTGTCCTTATTGTATGTATTATTTTCACCTCAGCGCTATTCCCGACC	TTTTCATCGGTTACAGCT	GCTCAAGGA	MNKKY	FVLIVCIIFTSALFPT	FSSVTA	AQG	157	0.2	0.2	0.2	9.70026	0	0	0	0	0	0	0	0	0.4	0	0.2	0.2	0	0	0	0	0	0	0	0.2	5	682.83	1.995	0.00292166	10.2397	55.36	0.2	0
10327	P16396	BSU38400	epr	1.28737	1.45271	2	ATGAAAAACATGTCTTGCAAACTTGTTGTATCAGTCACTCTGTTTTTCAGTTTTCTCACCATAGGCCCTCTCGCCCATGCGCAGAACTCT	MKNMSCKLVVSVTLFFSFLTIGPLAHAQNS	ATGAAAAACATGTCTTGCAAA	CTTGTTGTATCAGTCACTCTGTTTTTCAGTTTTCTC	ACCATAGGCCCTCTCGCCCATGCG	CAGAACTCT	MKNMSCK	LVVSVTLFFSFL	TIGPLAHA	QNS	157	0	0.285714	0.285714	9.30536	0	0.142857	0	0	0	0	0	0	0.285714	0	0.285714	0.142857	0	0	0	0.142857	0	0	0	0	7	841.08	1.928	0.00229229	9.85938	117.914	0	0
9737	O32041	BSU27580	yrvJ	1.02748	1.39074	2	ATGAACAAGAAATACTTTGTGCTAATCGTGTGTATTATTTTCACCTCAGCGCTATTCCCGACCTTTTCATCCGTTACAGCTGCTCAAGGA	MNKKYFVLIVCIIFTSALFPTFSSVTAAQG	ATGAACAAGAAATAC	TTTGTGCTAATCGTGTGTATTATTTTCACCTCAGCGCTATTCCCGACC	TTTTCATCCGTTACAGCT	GCTCAAGGA	MNKKY	FVLIVCIIFTSALFPT	FSSVTA	AQG	157	0.2	0.2	0.2	9.70026	0	0	0	0	0	0	0	0	0.4	0	0.2	0.2	0	0	0	0	0	0	0	0.2	5	682.83	1.995	0.00292166	10.2397	55.36	0.2	0
9871	O32041	BSU27580	yrvJ	1.04524	1.15661	2	ATGAATAAAAAATACTTTGTCCTTATTGTATGTATTATTTTCACCTCAGCGCTATTCCCGACCTTTTCATCCGTTACAGCTGCTCAAGGA	MNKKYFVLIVCIIFTSALFPTFSSVTAAQG	ATGAATAAAAAATAC	TTTGTCCTTATTGTATGTATTATTTTCACCTCAGCGCTATTCCCGACC	TTTTCATCCGTTACAGCT	GCTCAAGGA	MNKKY	FVLIVCIIFTSALFPT	FSSVTA	AQG	157	0.2	0.2	0.2	9.70026	0	0	0	0	0	0	0	0	0.4	0	0.2	0.2	0	0	0	0	0	0	0	0.2	5	682.83	1.995	0.00292166	10.2397	55.36	0.2	0
6977	P16396	BSU38400	epr	1.30441	1.41414	2	ATGAAAAACATGTCTTGCAAACTTGTTGTATCAGTCACTCTGTTTTTCAGTTTTCTCACCATAGGCCCTCTCGCACATGCGCAAAACAGC	MKNMSCKLVVSVTLFFSFLTIGPLAHAQNS	ATGAAAAACATGTCTTGCAAA	CTTGTTGTATCAGTCACTCTGTTTTTCAGTTTTCTC	ACCATAGGCCCTCTCGCACATGCG	CAAAACAGC	MKNMSCK	LVVSVTLFFSFL	TIGPLAHA	QNS	157	0	0.285714	0.285714	9.30536	0	0.142857	0	0	0	0	0	0	0.285714	0	0.285714	0.142857	0	0	0	0.142857	0	0	0	0	7	841.08	1.928	0.00229229	9.85938	117.914	0	0
1896	P68736	BSU14700	nprE	1.18527	1.44748	2	ATGGGTTTAGGTAAGAAATTGTCTGTTGCTGTCGCTGCTTCGTTTATGAGTTTATCAATCAGCCTGTCTCCAGGTGTTCAGGCTGCTGAAGGT	MGLGKKLSVAVAASFMSLSISLSPGVQAAEG	ATGGGTTTAGGTAAGAAA	TTGTCTGTTGCTGTCGCTGCTTCGTTTATGAGTTTATCAATCAGCCTGTCT	CCAGGTGTTCAGGCT	GCTGAAGGT	MGLGKK	LSVAVAASFMSLSISLS	PGVQA	AEG	160	0.166667	0.333333	0.333333	10.0009	0	0	0	0	0	0.333333	0	0	0.333333	0.166667	0.166667	0	0	0	0	0	0	0	0	0	6	632.82	1.995	0.00315256	10.709	-5.81667	0	65
11527	P04957	BSU39070	bglS	1.34779	1.64294	2	ATGCCTTATCTGAAACGAGTGTTGCTGCTTCTTGTCTTCTTTTTGTTTATGTTTTTGTTTTCTGCAGTCACTGCTACTGCCTCAGCTCAAACAGGT	MPYLKRVLLLLVFFLFMFLFSAVTATASAQTG	ATGCCTTATCTGAAACGA	GTGTTGCTGCTTCTTGTCTTCTTTTTGTTTATGTTTTTGTTTTCT	GCAGTCACTGCTACTGCCTCAGCT	CAAACAGGT	MPYLKR	VLLLLVFFLFMFLFS	AVTATASA	QTG	163	0.333333	0.166667	0.333333	9.99237	0	0	0	0	0	0	0	0	0.166667	0.166667	0.166667	0	0.166667	0	0.166667	0	0	0	0	0.166667	6	807.02	1.995	0.00247206	10.4414	121.75	0.166667	65
2683	P04957	BSU39070	bglS	1.0177	1.30788	2	ATGCGCAAGCTGAAACGAGTGTTGCTGCTTCTTGTCACTGGATTGTTTATGAGTTTGTTTGCAGTCACTGCTACTGCCTCAGCTCAAACAGGT	MRKLKRVLLLLVTGLFMSLFAVTATASAQTG	ATGCGCAAGCTGAAACGA	GTGTTGCTGCTTCTTGTCACTGGATTGTTTATGAGTTTGTTT	GCAGTCACTGCTACTGCCTCAGCT	CAAACAGGT	MRKLKR	VLLLLVTGLFMSLF	AVTATASA	QTG	160	0.166667	0	0.333333	12.0165	0	0	0	0	0	0	0	0	0.333333	0.166667	0.166667	0	0	0	0.333333	0	0	0	0	0	6	831.08	3.995	0.004807	12.1562	21.8	0	65
7093	O05213	BSU01670	amiE	1.46988	1.7252	2	ATGAAAACAAAGACACTGTTCATATTCAGTGCCATTTTAACCCTATCGATATTTGCGCCAAATGAAGCATTCGCACAAACAGCA	MKTKTLFIFSAILTLSIFAPNEAFAQTA	ATGAAAACAAAGACA	CTGTTCATATTCAGTGCCATTTTAACCCTATCGATA	TTTGCGCCAAATGAAGCATTCGCA	CAAACAGCA	MKTKT	LFIFSAILTLSI	FAPNEAFA	QTA	151	0	0	0.2	10.0009	0	0	0	0	0	0	0	0	0.4	0	0.2	0	0	0	0	0	0.4	0	0	0	5	607.77	1.995	0.00328249	10.709	8	0	0
573	P29141	BSU38090	vpr	1.01558	1.75407	2	ATGAAAAAGGGGATCATTCGCTTTCTGCTTGTAAGTTTCGTCTTATTTTTTGCGTTATCCACAGGCATTACGGGCGTTCAGGCAGCTCCGAAA	MKKGIIRFLLVSFVLFFALSTGITGVQAAPK	ATGAAAAAGGGGATCATTCGC	TTTCTGCTTGTAAGTTTCGTCTTATTTTTTGCGTTA	TCCACAGGCATTACGGGCGTTCAGGCA	GCTCCGAAA	MKKGIIR	FLLVSFVLFFAL	STGITGVQA	APK	160	0.285714	0.142857	0.142857	11.166	0	0	0	0	0	0.142857	0	0.285714	0.285714	0	0.142857	0	0	0	0.142857	0	0	0	0	0	7	845.11	2.995	0.00354392	11.5723	-15.6857	0	111.429
7	P38422	BSU23480	dacF	1.59951	1.66335	2	ATGAAACGTCTTTTATCCACTTTGTTGATTGGTATAATGCTGCTTACATTTGCACCGTCTGCATTTGCAGCGCAAGAT	MKRLLSTLLIGIMLLTFAPSAFAAQD	ATGAAACGT	CTTTTATCCACTTTGTTGATTGGTATAATGCTGCTT	ACATTTGCACCGTCTGCATTTGCA	GCGCAAGAT	MKR	LLSTLLIGIMLL	TFAPSAFA	AQD	145	0	0	0.333333	11.0003	0	0	0	0	0	0	0	0	0.333333	0	0.333333	0	0	0	0.333333	0	0	0	0	0	3	433.57	1.996	0.00460364	11.4004	115.333	0	0
1272	O35015	BSU18280	yngK	1.21785	1.74388	2	ATGAAGGTTTGCCAAAAGTCGATTCGTTTCCTTGTCAGCTTGATCATCGGAACGTTTGTCATTTCCGTTCCGTTTATGGCCAATGCGCAGTCTGAC	MKVCQKSIRFLVSLIIGTFVISVPFMANAQSD	ATGAAGGTTTGCCAAAAGTCGATTCGT	TTCCTTGTCAGCTTGATCATCGGAACGTTTGTCATT	TCCGTTCCGTTTATGGCCAATGCG	CAGTCTGAC	MKVCQKSIR	FLVSLIIGTFVI	SVPFMANA	QSD	163	0.222222	0.111111	0.111111	10.0605	0	0.111111	0	0	0	0	0	0.111111	0.222222	0	0.111111	0	0	0.111111	0.111111	0.111111	0	0.111111	0	0	9	1092.38	2.928	0.00268039	10.6816	-8.92222	0	75.5556
10321	P04957	BSU39070	bglS	1.17049	1.22969	2	ATGCCATATCTTAAGCGAGTGTTGCTGCTTCTTGTCACTGGATTGTTTATGAGTTTGTTTGCAGTCACTGCTACTGCCTCAGCTCAAACAGGT	MPYLKRVLLLLVTGLFMSLFAVTATASAQTG	ATGCCATATCTTAAGCGA	GTGTTGCTGCTTCTTGTCACTGGATTGTTTATGAGTTTGTTT	GCAGTCACTGCTACTGCCTCAGCT	CAAACAGGT	MPYLKR	VLLLLVTGLFMSLF	AVTATASA	QTG	160	0.333333	0.166667	0.333333	9.99237	0	0	0	0	0	0	0	0	0.166667	0.166667	0.166667	0	0.166667	0	0.166667	0	0	0	0	0.166667	6	807.02	1.995	0.00247206	10.4414	121.75	0.166667	65
543	P38422	BSU23480	dacF	1.72915	1.74139	2	ATGAAACGTCTTTTATCCACTTTGTTGATTGGTATAATGCTGCTTACATTTGCACCGTCTGCATTTGCAGCCCAAAAG	MKRLLSTLLIGIMLLTFAPSAFAAQK	ATGAAACGT	CTTTTATCCACTTTGTTGATTGGTATAATGCTGCTT	ACATTTGCACCGTCTGCATTTGCA	GCCCAAAAG	MKR	LLSTLLIGIMLL	TFAPSAFA	AQK	145	0	0	0.333333	11.0003	0	0	0	0	0	0	0	0	0.333333	0	0.333333	0	0	0	0.333333	0	0	0	0	0	3	433.57	1.996	0.00460364	11.4004	115.333	0	0
11345	O32041	BSU27580	yrvJ	1.0167	1.37942	2	ATGAACAAGAAATACGGTGTCCTTATTGTATGTATTATTTTCACCTCAGCGCTATTCCCGACCTTTTCATCCGTTACAGCTGCTCAAGGA	MNKKYGVLIVCIIFTSALFPTFSSVTAAQG	ATGAACAAGAAATAC	GGTGTCCTTATTGTATGTATTATTTTCACCTCAGCGCTATTCCCGACC	TTTTCATCCGTTACAGCT	GCTCAAGGA	MNKKY	GVLIVCIIFTSALFPT	FSSVTA	AQG	157	0.2	0.2	0.2	9.70026	0	0	0	0	0	0	0	0	0.4	0	0.2	0.2	0	0	0	0	0	0	0	0.2	5	682.83	1.995	0.00292166	10.2397	55.36	0.2	0
9802	P68736	BSU14700	nprE	1.26043	1.53355	2	ATGGGTCTCGGAAAGAAACTAAGCGTAGCGGTAGCCGCTTCGTTTATGAGTTTATCAATCAGCCTGCCAGGTGTTCAGGCTGCTGAAGGT	MGLGKKLSVAVAASFMSLSISLPGVQAAEG	ATGGGTCTCGGAAAGAAA	CTAAGCGTAGCGGTAGCCGCTTCGTTTATGAGTTTATCAATCAGCCTG	CCAGGTGTTCAGGCT	GCTGAAGGT	MGLGKK	LSVAVAASFMSLSISL	PGVQA	AEG	157	0.166667	0.333333	0.333333	10.0009	0	0	0	0	0	0.333333	0	0	0.333333	0.166667	0.166667	0	0	0	0	0	0	0	0	0	6	632.82	1.995	0.00315256	10.709	-5.81667	0	65
1580	P96729	BSU35970	ywsB	1.42601	1.77244	2	ATGAACAAACCAACAAAACTATTTTCAACATTAGCACTTGCGGCTGCGGCGGCTGCTGGCGGCGCTGGCACGATCCATGCTCAACAGCCA	MNKPTKLFSTLALAAAAAAGGAGTIHAQQP	ATGAACAAACCAACAAAA	CTATTTTCAACATTAGCACTTGCGGCT	GCGGCGGCTGCTGGCGGCGCTGGCACGATCCATGCT	CAACAGCCA	MNKPTK	LFSTLALAA	AAAAGGAGTIHA	QQP	157	0	0.333333	0.166667	10.0009	0	0	0	0	0	0	0	0	0.333333	0	0.166667	0.166667	0.166667	0	0	0	0.166667	0	0	0	6	717.88	1.995	0.00277902	10.709	35.2333	0	0
1574	P39632	BSU37800	yweA	1.63648	1.78618	2	ATGCTAAAAAGAACTTCATTCGTATCTTCATTATTCATCAGTTCAGCTGTTTTACTACTTCCTTCGGGCCAAGCTCATGCACAGTCTGCA	MLKRTSFVSSLFISSAVLLLPSGQAHAQSA	ATGCTAAAAAGAACTTCATTCGTATCTTCA	TTATTCATCAGTTCAGCTGTTTTACTA	CTTCCTTCGGGCCAAGCTCATGCA	CAGTCTGCA	MLKRTSFVSS	LFISSAVLL	LPSGQAHA	QSA	157	0.3	0.3	0.2	11.0003	0	0	0	0	0.1	0	0	0	0.1	0.1	0.1	0	0	0	0.1	0.3	0.1	0.1	0	0	10	1155.37	1.996	0.00172759	11.4004	52.37	0.1	68
11265	P16396	BSU38400	epr	1.48783	1.57969	2	ATGAAAAACATGTCTTGCAAAGGGGTTGTATCAGTCACTCTGTTTTTCAGTTTTCTCACCATAGGCCCTCTCGCTCATGCGCAAAACAGC	MKNMSCKGVVSVTLFFSFLTIGPLAHAQNS	ATGAAAAACATGTCTTGCAAA	GGGGTTGTATCAGTCACTCTGTTTTTCAGTTTTCTC	ACCATAGGCCCTCTCGCTCATGCG	CAAAACAGC	MKNMSCK	GVVSVTLFFSFL	TIGPLAHA	QNS	157	0	0.285714	0.285714	9.30536	0	0.142857	0	0	0	0	0	0	0.285714	0	0.285714	0.142857	0	0	0	0.142857	0	0	0	0	7	841.08	1.928	0.00229229	9.85938	117.914	0	0
10182	O34841	BSU18380	iseA	1.31022	1.75958	2	ATGAAAAAATGTCTTCTATTTCTAACAACCATCGCCCTTATTCTGTCATTAAGCACAAATGCATTTGCGAAAAATACA	MKKCLLFLTTIALILSLSTNAFAKNT	ATGAAAAAA	TGTCTTCTATTTCTAACAACCATCGCCCTTATTCTG	TCATTAAGCACAAATGCATTTGCG	AAAAATACA	MKK	CLLFLTTIALIL	SLSTNAFA	KNT	145	0	0	0.333333	10.0009	0	0	0	0	0	0	0	0	0.666667	0	0.333333	0	0	0	0	0	0	0	0	0	3	405.56	1.995	0.00491912	10.709	6.66667	0	0
[truncated: 192 more columns]

## Sheet: POST_edit_SPs_info
mutated_idx_name	index	Uniprot ID	Locus	gene	Group	predicted_WA	SP_nt_new	SP_aa_new	N_nt	H_nt	C_nt	Ac_nt	N_aa	H_aa	C_aa	Ac_aa	Helix_N	Turn_N	Sheet_N	isoelectic_N	A_N	C_N	D_N	E_N	F_N	G_N	H_N	I_N	K_N	L_N	M_N	N_N	P_N	Q_N	R_N	S_N	T_N	V_N	W_N	Y_N	Length_N	MW_N	Charge_N	ChargeDensity_N	pI_N	InstabilityInd_N	Aromaticity_N	AliphaticInd_N	BomanInd_N
VC_0	6027	P54587	BSU09030	yhcC	1	3.74671	ATGAAACGCGCCATTATTATAGCAATAATTGCTGCTGTCATTGTCATTGCGGCCCTTATTACATTTCCGGTCCTTGGCGCATCACAAGGA	MKRAIIIAIIAAVIVIAALITFPVLGASQG	ATGAAACGC	GCCATTATTATAGCAATAATTGCTGCTGTCATTGTCATTGCGGCCCTTATTACATTT	CCGGTCCTTGGCGCA	TCACAAGGA	MKR	AIIIAIIAAVIVIAALITF	PVLGA	SQG	0	0	0.333333	11.0003	0	0	0	0	0	0	0	0	0.333333	0	0.333333	0	0	0	0.333333	0	0	0	0	0	3	433.57	1.996	0.00460364	11.4004	115.333	0	0	6.04
VC_1	7903	P54587	BSU09030	yhcC	1	3.23954	ATGCGCAAAGCCATTATTATAGCAATAATTGCTGCTGTCATTGTCATTGCGGCCCTTATTACATTTGGCGTCTCTGCCGCCTCACAAGGA	MRKAIIIAIIAAVIVIAALITFGVSAASQG	ATGCGCAAA	GCCATTATTATAGCAATAATTGCTGCTGTCATTGTCATTGCGGCCCTTATTACATTT	GGCGTCTCTGCCGCC	TCACAAGGA	MRK	AIIIAIIAAVIVIAALITF	GVSAA	SQG	0	0	0.333333	11.0003	0	0	0	0	0	0	0	0	0.333333	0	0.333333	0	0	0	0.333333	0	0	0	0	0	3	433.57	1.996	0.00460364	11.4004	-18.4667	0	0	6.04
VC_2	3500	P39848	BSU35780	lytD	1	4.36368	ATGAAAAAGAGACTAATCGCACCTATGCTTTTAATCGTCGTTCTTATTGCCTTTTTTGCCATGTCTGGCTCAGCGCAAGCAGCAGCATAT	MKKRLIAPMLLIVVLIAFFAMSGSAQAAAY	ATGAAAAAGAGACTAATCGCACCTATG	CTTTTAATCGTCGTTCTTATTGCCTTTTTTGCC	ATGTCTGGCTCAGCGCAAGCA	GCAGCATAT	MKKRLIAPM	LLIVVLIAFFA	MSGSAQA	AAY	0.222222	0.111111	0.444444	11.166	0.111111	0	0	0	0	0	0	0.111111	0.222222	0.111111	0.222222	0	0.111111	0	0.111111	0	0	0	0	0	9	1087.45	2.995	0.00275415	11.5723	58.1333	0	97.7778	1.07444
VC_3	4242	O07934	BSU26920	yraJ	1	2.87399	ATGACTAAACTGAAAATGCTGAGTATGTTAACCGTGATGATTGCATCTTTATTCATTTTTTCCCCGTCTATGACATCAGCCGCACTTGCCGTTCAGTAC	MTKLKMLSMLTVMIASLFIFSPSMTSAALAVQY	ATGACTAAACTGAAAATGCTGAGTATG	TTAACCGTGATGATTGCATCTTTATTCATTTTTTCC	CCGTCTATGACATCAGCCGCACTTGCC	GTTCAGTAC	MTKLKMLSM	LTVMIASLFIFS	PSMTSAALA	VQY	0.222222	0.111111	0.555556	10.0009	0	0	0	0	0	0	0	0	0.222222	0.222222	0.333333	0	0	0	0	0.111111	0.111111	0	0	0	9	1082.45	1.995	0.00184304	10.709	23.0444	0	86.6667	0.02
VC_4	4230	O31926	BSU20850	yopL	1	3.30302	ATGAAAAAACTTATTATGGCTTTAGTTATCTTGGGCGCACTATTAATCGTCAGCCCGACATTTGCAGCGATAAGTGCAGATTCTTCA	MKKLIMALVILGALLIVSPTFAAISADSS	ATGAAAAAA	CTTATTATGGCTTTAGTTATCTTGGGCGCACTATTAATCGTC	AGCCCGACATTTGCAGCGATAAGTGCA	GATTCTTCA	MKK	LIMALVILGALLIV	SPTFAAISA	DSS	0	0	0.333333	10.0009	0	0	0	0	0	0	0	0	0.666667	0	0.333333	0	0	0	0	0	0	0	0	0	3	405.56	1.995	0.00491912	10.709	6.66667	0	0	2.91667
VC_5	3188	P96729	BSU35970	ywsB	1	2.89919	ATGAACAAACCAACAAAACTAGTTGTCATTTTAGCACTTGCGGCTGGAATGACTGCGGCGGCTGCTGGCGGCGCTGGCACGATCCATGCTCAACAGCCA	MNKPTKLVVILALAAGMTAAAAGGAGTIHAQQP	ATGAACAAACCAACAAAA	CTAGTTGTCATTTTAGCACTTGCGGCTGGAATGACT	GCGGCGGCTGCTGGCGGCGCTGGCACGATCCATGCT	CAACAGCCA	MNKPTK	LVVILALAAGMT	AAAAGGAGTIHA	QQP	0	0.333333	0.166667	10.0009	0	0	0	0	0	0	0	0	0.333333	0	0.166667	0.166667	0.166667	0	0	0	0.166667	0	0	0	6	717.88	1.995	0.00277902	10.709	35.2333	0	0	2.99333
VC_6	11137	Q02114	BSU35620	lytC	1	3.1845	ATGCGTTCTTATATAAAAAGTATTCTTGTTTGTGTGATCTTACTCATACTTTTTGTGCCAACAGCTTTGGCCGATAACTCA	MRSYIKSILVCVILLILFVPTALADNS	ATGCGTTCTTATATAAAA	AGTATTCTTGTTTGTGTGATCTTACTCATACTTTTTGTG	CCAACAGCTTTGGCC	GATAACTCA	MRSYIK	SILVCVILLILFV	PTALA	DNS	0.333333	0.166667	0.166667	9.99237	0	0	0	0	0	0	0	0.166667	0.166667	0	0.166667	0	0	0	0.166667	0.166667	0	0	0	0.166667	6	796.98	1.995	0.0025032	10.4414	54.85	0.166667	65	2.79
VC_7	3148	O35015	BSU18280	yngK	1	2.7538	ATGAAGGTTTGCCAAAAGTCGATTGTCCGTTTCGTTATTCTTTTTATCATCGGAACGTTTGTCATTTCCGTTCCGTTTATGGCCAATGCGCAGTCTGAC	MKVCQKSIVRFVILFIIGTFVISVPFMANAQSD	ATGAAGGTTTGCCAAAAGTCGATTGTCCGT	TTCGTTATTCTTTTTATCATCGGAACGTTTGTCATT	TCCGTTCCGTTTATGGCCAATGCG	CAGTCTGAC	MKVCQKSIVR	FVILFIIGTFVI	SVPFMANA	QSD	0.3	0.1	0.1	10.0605	0	0.1	0	0	0	0	0	0.1	0.2	0	0.1	0	0	0.1	0.1	0.1	0	0.2	0	0	10	1191.51	2.928	0.00245739	10.6816	-15.52	0	97	1.833
VC_8	6733	P50739	BSU22930	sleB	1	3.46944	ATGAAGTCCAAAGGATCGATTATGGCATGTCTCATCCTTTTTTCCTTTACAATAACGACGCCGGGAAATGCGGCTACGGCATCTGCGGCCTCAAAT	MKSKGSIMACLILFSFTITTPGNAATASAASN	ATGAAGTCCAAAGGATCGATTATG	GCATGTCTCATCCTTTTTTCCTTTACAATAACG	ACGCCGGGAAATGCGGCTACGGCATCTGCG	GCCTCAAAT	MKSKGSIM	ACLILFSFTIT	TPGNAATASA	ASN	0.125	0.375	0.25	10.0009	0	0	0	0	0	0.125	0	0.125	0.25	0	0.25	0	0	0	0	0.25	0	0	0	0	8	881.12	1.995	0.00226416	10.709	-1.8625	0	48.75	0.9175
VC_9	3049	P71047	BSU37580	ywgB	1	3.17704	ATGTTCATGAAATCAGGAATGGAGCAGGCGGTTATTGTGCTGCTGTTACTGGTCATCCTGCCGGTAGCCGCTTCTGCTACGTCAGAG	MFMKSGMEQAVIVLLLLVILPVAASATSE	ATGTTCATGAAATCAGGAATGGAGCAG	GCGGTTATTGTGCTGCTGTTACTGGTCATCCTG	CCGGTAGCCGCTTCTGCT	ACGTCAGAG	MFMKSGMEQ	AVIVLLLLVIL	PVAASA	TSE	0.111111	0.222222	0.444444	5.75299	0	0	0	0.111111	0.111111	0.111111	0	0	0.111111	0	0.333333	0	0	0.111111	0	0.111111	0	0	0	0	9	1088.32	-0.003	-2.75654e-06	6.75	30.2889	0.111111	0	1.14778
VC_10	2491	P50733	BSU22980	ypbG	1	2.89502	ATGAAGCTATCAGTGAAAATTGCCGGTGTACTAACTGTTGCGGCAGCGGCAATGCCGGCAACAGCAGCACAGAAT	MKLSVKIAGVLTVAAAAMPATAAQN	ATGAAGCTATCAGTGAAA	ATTGCCGGTGTACTAACTGTTGCGGCAGCGGCAATG	CCGGCAACAGCA	GCACAGAAT	MKLSVK	IAGVLTVAAAAM	PATA	AQN	0.333333	0.166667	0.333333	10.0009	0	0	0	0	0	0	0	0	0.333333	0.166667	0.166667	0	0	0	0	0.166667	0	0.166667	0	0	6	704.92	1.995	0.00283011	10.709	-10.6167	0	113.333	0.531667
VC_11	6227	C0SPA3	BSU15250	ylxW	1	3.04243	ATGAGGGGCAAATCAGCAGTCCTTCTTTCCTTGATTATGCTTATCGCAGGTTTTTTGCCGGTGAGCGCAGGCCAAATG	MRGKSAVLLSLIMLIAGFLPVSAGQM	ATGAGGGGCAAATCA	GCAGTCCTTCTTTCCTTGATTATGCTTATCGCAGGTTTTTTG	CCGGTGAGCGCA	GGCCAAATG	MRGKS	AVLLSLIMLIAGFL	PVSA	GQM	0	0.4	0.2	11.0003	0	0	0	0	0	0.2	0	0	0.2	0	0.2	0	0	0	0.2	0.2	0	0	0	0	5	577.7	1.996	0.00345508	11.4004	-41.04	0	0	4.116
VC_12	4289	P53001	BSU22370	aspB	1	3.65605	ATGAAACTGGCAAAAAGAGTAATTGCATTAATCGTCGTTCTTATTCTGGCAATCGGCTCAGGCGCAAGCGCAGTTCAACTG	MKLAKRVIALIVVLILAIGSGASAVQL	ATGAAACTGGCAAAAAGA	GTAATTGCATTAATCGTCGTTCTTATTCTGGCAATC	GGCTCAGGCGCAAGCGCA	GTTCAACTG	MKLAKR	VIALIVVLILAI	GSGASA	VQL	0.166667	0	0.5	11.166	0.166667	0	0	0	0	0	0	0	0.333333	0.166667	0.166667	0	0	0	0.166667	0	0	0	0	0	6	745.98	2.995	0.00401485	11.5723	48.5167	0	81.6667	2.82333
VC_13	5289	C0SPA3	BSU15250	ylxW	1	3.00834	ATGAGGGGCAAATCAGCAGTCCTTCTTTCCTTGATTATGCTTATCGCAGGTTTTTTGCCGGCAGGCGCAGGCCAAATG	MRGKSAVLLSLIMLIAGFLPAGAGQM	ATGAGGGGCAAATCA	GCAGTCCTTCTTTCCTTGATTATGCTTATCGCAGGTTTTTTG	CCGGCAGGCGCA	GGCCAAATG	MRGKS	AVLLSLIMLIAGFL	PAGA	GQM	0	0.4	0.2	11.0003	0	0	0	0	0	0.2	0	0	0.2	0	0.2	0	0	0	0.2	0.2	0	0	0	0	5	577.7	1.996	0.00345508	11.4004	-41.04	0	0	4.116
VC_14	5627	C0H426	BSU18908	yozY	1	3.55308	ATGAACCTTCGAAAAATTTTATTGAGTTCTGCTTTATCATTAGGTATGCTGGTATCTGCTGCTCCTGTCTTGGGCACAAGTCAA	MNLRKILLSSALSLGMLVSAAPVLGTSQ	ATGAACCTTCGAAAA	ATTTTATTGAGTTCTGCTTTATCATTAGGTATGCTG	GTATCTGCTGCTCCTGTCTTGGGC	ACAAGTCAA	MNLRK	ILLSSALSLGML	VSAAPVLG	TSQ	0.2	0.2	0.4	11.0003	0	0	0	0	0	0	0	0	0.2	0.2	0.2	0.2	0	0	0.2	0	0	0	0	0	5	660.83	1.996	0.00302044	11.4004	46.52	0	78	3.968
VC_15	131	P54587	BSU09030	yhcC	1	3.50018	ATGAAACAGAAAGCCATTATTATAGCAATAATTGCTGCTGTCATTGTCATTGCGGCCCTTATTACATTTCCTGGCGTTAGCGCCTCACCTGAA	MKQKAIIIAIIAAVIVIAALITFPGVSASPE	ATGAAACAGAAA	GCCATTATTATAGCAATAATTGCTGCTGTCATTGTCATTGCGGCCCTTATTACATTT	CCTGGCGTTAGCGCC	TCACCTGAA	MKQK	AIIIAIIAAVIVIAALITF	PGVSA	SPE	0	0	0.25	10.0009	0	0	0	0	0	0	0	0	0.5	0	0.25	0	0	0.25	0	0	0	0	0	0	4	533.69	1.995	0.00373813	10.709	66.6	0	0	3.5725
VC_16	7746	Q45606	BSU40270	yycP	1	3.54359	ATGAAAAAGTGGATGATTACCATCGCCATGCTGATTCTCGCAGGAATCGCACTATTTGTCTTCATTGGCCCGGTTGCAGCGCATAAAACA	MKKWMITIAMLILAGIALFVFIGPVAAHKT	ATGAAAAAGTGGATGATTACCATCGCCATG	CTGATTCTCGCAGGAATCGCACTATTTGTCTTCATT	GGCCCGGTTGCAGCG	CATAAAACA	MKKWMITIAM	LILAGIALFVFI	GPVAA	HKT	0.3	0	0.4	10.0009	0.1	0	0	0	0	0	0	0.2	0.2	0	0.3	0	0	0	0	0	0.1	0	0.1	0	10	1252.66	1.995	0.00159261	10.709	32.68	0.1	88	-0.736
VC_17	4683	P94431	BSU03940	ycnI	1	3.03085	ATGTTGAAAAAAATCGCATTGACACTATGTCCGGCTATTGTCGGCTCCCTCTTATTCTTTACGGCACCGGCGAGCGCTCAAGTTTCT	MLKKIALTLCPAIVGSLLFFTAPASAQVS	ATGTTGAAAAAAATC	GCATTGACACTATGTCCGGCTATTGTCGGCTCCCTCTTATTCTTTACG	GCACCGGCGAGCGCT	CAAGTTTCT	MLKKI	ALTLCPAIVGSLLFFT	APASA	QVS	0.4	0	0.4	10.0009	0	0	0	0	0	0	0	0.2	0.4	0.2	0.2	0	0	0	0	0	0	0	0	0	5	631.87	1.995	0.0031573	10.709	-25.96	0	156	-0.218
VC_18	7335	P39607	BSU38080	ywcI	1	3.75445	ATGAAACGTTTGCTTGTATCTTTAATTGTGATTATGGTCTTTTTGATGAACCTGGTGACGCCGGGCTCTAATACTGTTGCTGCCGCGGTCTAT	MKRLLVSLIVIMVFLMNLVTPGSNTVAAAVY	ATGAAACGT	TTGCTTGTATCTTTAATTGTGATTATGGTCTTTTTGATGAACCTGGTGACG	CCGGGCTCTAATACTGTTGCTGCC	GCGGTCTAT	MKR	LLVSLIVIMVFLMNLVT	PGSNTVAA	AVY	0	0	0.333333	11.0003	0	0	0	0	0	0	0	0	0.333333	0	0.333333	0	0	0	0.333333	0	0	0	0	0	3	433.57	1.996	0.00460364	11.4004	115.333	0	0	6.04
VC_19	10129	P50733	BSU22980	ypbG	1	2.98432	ATGAAGCTATCCGTGAAAATTGCCGGTGTACTAACTGTTGCGGCAGCGGCAATGCCGGCAAAAATGTATGCAACAGCAAAACAAAAT	MKLSVKIAGVLTVAAAAMPAKMYATAKQN	ATGAAGCTATCCGTGAAA	ATTGCCGGTGTACTAACTGTTGCGGCAGCGGCAATG	CCGGCAAAAATGTATGCAACAGCA	AAACAAAAT	MKLSVK	IAGVLTVAAAAM	PAKMYATA	KQN	0.333333	0.166667	0.333333	10.0009	0	0	0	0	0	0	0	0	0.333333	0.166667	0.166667	0	0	0	0	0.166667	0	0.166667	0	0	6	704.92	1.995	0.00283011	10.709	-10.6167	0	113.333	0.531667
VC_20	6674	Q45606	BSU40270	yycP	1	3.88445	ATGAAAAAGTGGATGATTACCATCGCCATGCTGATTCTCGCAGGAATCGCACTATTTGTCTTCATTAGCCCGCTTGGCGCGCATAAAACA	MKKWMITIAMLILAGIALFVFISPLGAHKT	ATGAAAAAGTGGATGATTACCATCGCCATG	CTGATTCTCGCAGGAATCGCACTATTTGTCTTCATT	AGCCCGCTTGGCGCG	CATAAAACA	MKKWMITIAM	LILAGIALFVFI	SPLGA	HKT	0.3	0	0.4	10.0009	0.1	0	0	0	0	0	0	0.2	0.2	0	0.3	0	0	0	0	0	0.1	0	0.1	0	10	1252.66	1.995	0.00159261	10.709	32.68	0.1	88	-0.736
VC_21	6758	O35012	BSU13280	ykoJ	1	3.48117	ATGCTCAAGAAAAAATGGATGGTCGTTCTTTTAGCAGTGTGCCTAGCGGCCGGAGGCGGCAGCTATAATGCATTTGCAACAGATCAA	MLKKKWMVVLLAVCLAAGGGSYNAFATDQ	ATGCTCAAGAAAAAATGGATG	GTCGTTCTTTTAGCAGTGTGCCTAGCGGCCGGA	GGCGGCAGCTATAATGCATTTGCA	ACAGATCAA	MLKKKWM	VVLLAVCLAAG	GGSYNAFA	TDQ	0.285714	0	0.428571	10.3013	0	0	0	0	0	0	0	0	0.428571	0.142857	0.285714	0	0	0	0	0	0	0	0.142857	0	7	964.29	2.995	0.00310591	10.9868	30.2714	0.142857	55.7143	0.671429
VC_22	11508	P54525	BSU24190	yqiI	1	2.84299	ATGAGAATGAAAAGCAGGATTCTTGTTGTCTGCGGATTGGCTTTGGTTCTCGCGCCTTGTGCACAGGCAGCAGAGCCG	MRMKSRILVVCGLALVLAPCAQAAEP	ATGAGAATGAAAAGCAGG	ATTCTTGTTGTCTGCGGATTGGCTTTGGTTCTCGCG	CCTTGTGCACAGGCA	GCAGAGCCG	MRMKSR	ILVVCGLALVLA	PCAQA	AEP	0	0.166667	0.333333	12.0085	0	0	0	0	0	0	0	0	0.166667	0	0.333333	0	0	0	0.333333	0.166667	0	0	0	0	6	808.03	2.996	0.00370778	12.1309	27.8667	0	0	5.68167
VC_23	207	O31992	BSU21520	yolC	1	3.8179	ATGAAGAAGAGGCTAATCGGATTTTTGGTCTTAGTTCCTGCTTTGATTATGTCAGGCGCAACATTAACAAATGCAGCACAACAA	MKKRLIGFLVLVPALIMSGATLTNAAQQ	ATGAAGAAGAGG	CTAATCGGATTTTTGGTCTTAGTTCCTGCTTTGATT	ATGTCAGGCGCAACATTAACAAATGCA	GCACAACAA	MKKR	LIGFLVLVPALI	MSGATLTNA	AQQ	0	0	0.25	11.166	0	0	0	0	0	0	0	0	0.5	0	0.25	0	0	0	0.25	0	0	0	0	0	4	561.74	2.995	0.00533165	11.5723	89	0	0	5.9175
VC_24	367	P39607	BSU38080	ywcI	1	2.66429	ATGAAACGTTTGCTTGTAATTTTAGTTGTGGTGATGGTCTTTTTGATTGCAGTTGTGACGCCGGGCGGCTCAACAGCAGCAGCAGCGGTCCAA	MKRLLVILVVVMVFLIAVVTPGGSTAAAAVQ	ATGAAACGT	TTGCTTGTAATTTTAGTTGTGGTGATGGTCTTTTTGATTGCAGTTGTGACG	CCGGGCGGCTCAACAGCAGCAGCA	GCGGTCCAA	MKR	LLVILVVVMVFLIAVVT	PGGSTAAA	AVQ	0	0	0.333333	11.0003	0	0	0	0	0	0	0	0	0.333333	0	0.333333	0	0	0	0.333333	0	0	0	0	0	3	433.57	1.996	0.00460364	11.4004	115.333	0	0	6.04
VC_25	9109	P54587	BSU09030	yhcC	1	3.56425	ATGCGCAAACTTCTTGCCATTATTATAGCAATAATTGCTGCTGTCATTGTCATTGCGGCCCTTATTACATTTCCGGTCGGCAACGCCTCACAAGGA	MRKLLAIIIAIIAAVIVIAALITFPVGNASQG	ATGCGCAAACTTCTT	GCCATTATTATAGCAATAATTGCTGCTGTCATTGTCATTGCGGCCCTTATTACATTT	CCGGTCGGCAACGCC	TCACAAGGA	MRKLL	AIIIAIIAAVIVIAALITF	PVGNA	SQG	0.4	0	0.6	11.0003	0	0	0	0	0	0	0	0	0.2	0.4	0.2	0	0	0	0.2	0	0	0	0	0	5	659.88	1.996	0.00302479	11.4004	-24.06	0	156	1.656
VC_26	9684	P54507	BSU24620	tasA	1	2.81861	ATGGGAATGAAAAAGAAATTGTCGTTAATTGTTGCTTCTGCAGCACTAGTCTTAGCTTTAGTTGGAGGACCGACAAGCGCAGCACAAAAC	MGMKKKLSLIVASAALVLALVGGPTSAAQN	ATGGGAATGAAAAAGAAA	TTGTCGTTAATTGTTGCTTCTGCAGCACTAGTCTTAGCTTTAGTTGGA	GGACCGACAAGCGCA	GCACAAAAC	MGMKKK	LSLIVASAALVLALVG	GPTSA	AQN	0	0.166667	0.333333	10.3013	0	0	0	0	0	0.166667	0	0	0.5	0	0.333333	0	0	0	0	0	0	0	0	0	6	721.98	2.995	0.00414831	10.9868	8.33333	0	0	1.835
VC_27	385	P37566	BSU00720	yacD	1	2.87342	ATGAAATCAAGAACAATCGTTACCATTATTTTAGGGGCGCTGTTGGTTTGCTGTATTGCTGTTGCATATACGCTGACGAAATCCCAAGCCGGCGCAGCACAATCC	MKSRTIVTIILGALLVCCIAVAYTLTKSQAGAAQS	ATGAAATCAAGAACA	ATCGTTACCATTATTTTAGGGGCGCTGTTGGTTTGC	TGTATTGCTGTTGCATATACGCTGACGAAATCCCAAGCCGGCGCA	GCACAATCC	MKSRT	IVTIILGALLVC	CIAVAYTLTKSQAGA	AQS	0	0.2	0.2	11.0003	0	0	0	0	0	0	0	0	0.2	0	0.2	0	0	0	0.2	0.2	0.2	0	0	0	5	621.75	1.996	0.00321029	11.4004	46.52	0	0	4.818
VC_28	2007	P54587	BSU09030	yhcC	1	2.80546	ATGAAGAAGAGGGCCCTTATTATAGCAATAATTGCTGCTGTCATTGTCATTGCGGCCCTTATTCCGCTGGCAAGCGCACAAGCAGGC	MKKRALIIAIIAAVIVIAALIPLASAQAG	ATGAAGAAGAGG	GCCCTTATTATAGCAATAATTGCTGCTGTCATTGTCATTGCGGCCCTTATT	CCGCTGGCAAGCGCA	CAAGCAGGC	MKKR	ALIIAIIAAVIVIAALI	PLASA	QAG	0	0	0.25	11.166	0	0	0	0	0	0	0	0	0.5	0	0.25	0	0	0	0.25	0	0	0	0	0	4	561.74	2.995	0.00533165	11.5723	89	0	0	5.9175
VC_29	244	O31487	BSU04290	ydaL	1	2.72023	ATGCGCAAAAATCTTCTATGCGTCATTGTTCTTCTATTTTCAGCTATTGCGTCAAGCCCGGTTTCAGCACAAGCAGCACAAAAA	MRKNLLCVIVLLFSAIASSPVSAQAAQK	ATGCGCAAAAATCTT	CTATGCGTCATTGTTCTTCTATTTTCAGCTATTGCG	TCAAGCCCGGTTTCAGCACAAGCA	GCACAAAAA	MRKNL	LCVIVLLFSAIA	SSPVSAQA	AQK	0.2	0.2	0.4	11.0003	0	0	0	0	0	0	0	0	0.2	0.2	0.2	0.2	0	0	0.2	0	0	0	0	0	5	660.83	1.996	0.00302044	11.4004	-7.08	0	78	3.968
VC_30	4291	P04957	BSU39070	bglS	2	6.34328	ATGATGTGGCAAAACACTCTTGTCACTAAGTTGTTTACTAGTTTGTTTAATCGAACTTGGTGGAGATCAAAACCGACATTT	MMWQNTLVTKLFTSLFNRTWWRSKPTF	ATGATG	TGGCAAAACACTCTTGTCACTAAGTTGTTTACTAGTTTGTTT	AATCGAACTTGGTGGAGATCAAAA	CCGACATTT	MM	WQNTLVTKLFTSLF	NRTWWRSK	PTF	0	0	1	5.27496	0	0	0	0	0	0	0	0	0	0	1	0	0	0	0	0	0	0	0	0	2	280.41	-0.004	-1.42648e-05	6	-9.4	0	0	-2.35
VC_31	357	O32041	BSU27580	yrvJ	2	4.11581	ATGTTCAAGAAACGATGGGTCCTTATTGTATGTATTATTTTCACCTCAGGGCTATTCTGGACCTTTTGGTCCGTTACAGCTGCTAAATAC	MFKKRWVLIVCIIFTSGLFWTFWSVTAAKY	ATGTTCAAGAAACGA	TGGGTCCTTATTGTATGTATTATTTTCACCTCAGGGCTATTCTGGACC	TTTTGGTCCGTTACAGCT	GCTAAATAC	MFKKR	WVLIVCIIFTSGLFWT	FWSVTA	AKY	0.2	0	0.2	11.166	0	0	0	0	0.2	0	0	0	0.4	0	0.2	0	0	0	0.2	0	0	0	0	0	5	708.92	2.995	0.00422474	11.5723	43.14	0.2	0	4.138
VC_32	4377	O32041	BSU27580	yrvJ	2	6.26783	ATGTGGTTAATCATGATCATACTTATTGTATGTATTATTTTCACCTCAGCGCTAATAATCATTAAAGAGTCCGTTACACACTACCCCCAC	MWLIMIILIVCIIFTSALIIIKESVTHYPH	ATGTGGTTAATCATG	ATCATACTTATTGTATGTATTATTTTCACCTCAGCGCTAATAATCATT	AAAGAGTCCGTTACACAC	TACCCCCAC	MWLIM	IILIVCIIFTSALIII	KESVTH	YPH	0.6	0	0.6	5.27496	0	0	0	0	0	0	0	0.2	0	0.2	0.4	0	0	0	0	0	0	0	0.2	0	5	692.93	-0.004	-5.77259e-06	6	32.68	0.2	156	-3.374
VC_33	9657	P16396	BSU38400	epr	2	6.59322	ATGATGGGGATGTCTTGTATGCTTGTTGTATCAGTCACTCTGTTTTTCAGTTTTCTCACCCGTAAGCGCAAGGCTCATCACTGGAACAGC	MMGMSCMLVVSVTLFFSFLTRKRKAHHWNS	ATGATGGGGATGTCTTGTATG	CTTGTTGTATCAGTCACTCTGTTTTTCAGTTTTCTC	ACCCGTAAGCGCAAGGCTCATCAC	TGGAACAGC	MMGMSCM	LVVSVTLFFSFL	TRKRKAHH	WNS	0	0.285714	0.571429	5.27277	0	0.142857	0	0	0	0.142857	0	0	0	0	0.571429	0	0	0	0	0.142857	0	0	0	0	7	790.07	-0.072	-9.11312e-05	5.125	160.371	0	0	-1.17429
VC_34	10187	P04957	BSU39070	bglS	2	5.93458	ATGCCATACCTGCCGCCAGTGTTGCTGCTTCTTGTCACTGGATTGTTTATGAGTTTGTTTATCGTCACTATAACTTTCCACTGGCCTTGGCGC	MPYLPPVLLLLVTGLFMSLFIVTITFHWPWR	ATGCCATACCTGCCGCCA	GTGTTGCTGCTTCTTGTCACTGGATTGTTTATGAGTTTGTTT	ATCGTCACTATAACTTTCCACTGG	CCTTGGCGC	MPYLPP	VLLLLVTGLFMSLF	IVTITFHW	PWR	0.333333	0.5	0.333333	5.27472	0	0	0	0	0	0	0	0	0	0.166667	0.166667	0	0.5	0	0	0	0	0	0	0.166667	6	716.89	-0.005	-6.97457e-06	6	145.767	0.166667	65	-1.18833
VC_35	9925	P16396	BSU38400	epr	2	5.75048	ATGATGCTTGTTGTTAGCGTTACTCTGTTTTTCAGTTTTCTCACCATAATAATACTCTTTCATTGGTACCACAGC	MMLVVSVTLFFSFLTIIILFHWYHS	ATGATG	CTTGTTGTTAGCGTTACTCTGTTTTTCAGTTTTCTC	ACCATAATAATACTCTTTCATTGG	TACCACAGC	MM	LVVSVTLFFSFL	TIIILFHW	YHS	0	0	1	5.27496	0	0	0	0	0	0	0	0	0	0	1	0	0	0	0	0	0	0	0	0	2	280.41	-0.004	-1.42648e-05	6	-9.4	0	0	-2.35
VC_36	9785	P04957	BSU39070	bglS	2	5.72734	ATGCCTTATCTGTTAGTTGTGTTGCTGTTATTGGTAACTGGATTGTTTATGAGTTTGTTTATAGTCACTATAACTATATCAATACCTACAGGT	MPYLLVVLLLLVTGLFMSLFIVTITISIPTG	ATGCCTTATCTGTTAGTT	GTGTTGCTGTTATTGGTAACTGGATTGTTTATGAGTTTGTTT	ATAGTCACTATAACTATATCAATA	CCTACAGGT	MPYLLV	VLLLLVTGLFMSLF	IVTITISI	PTG	0.666667	0.166667	0.5	5.27472	0	0	0	0	0	0	0	0	0	0.333333	0.166667	0	0.166667	0	0	0	0	0.166667	0	0.166667	6	734.95	-0.005	-6.80318e-06	6	81.5667	0.166667	178.333	-2.68167
VC_37	12337	P16396	BSU38400	epr	2	6.32601	ATGAAAAATATGTCGTGTAAACTGGACGACAGCGTTACGTTAGACGACAGCTTTCTTACAATAATAATATTACGTCATAAATGGAATTCT	MKNMSCKLDDSVTLDDSFLTIIILRHKWNS	ATGAAAAATATGTCGTGTAAA	CTGGACGACAGCGTTACGTTAGACGACAGCTTTCTT	ACAATAATAATATTACGTCATAAA	TGGAATTCT	MKNMSCK	LDDSVTLDDSFL	TIIILRHK	WNS	0	0.285714	0.285714	9.30536	0	0.142857	0	0	0	0	0	0	0.285714	0	0.285714	0.142857	0	0	0	0.142857	0	0	0	0	7	841.08	1.928	0.00229229	9.85938	117.914	0	0	2.16571
VC_38	10053	P04957	BSU39070	bglS	2	5.65892	ATGGTTGGAGGGGACGACGTTACTGGAGGGGACGACAGTTTGTTTGCAGTCACTGCTACTGCCTCAGCTCAAACAGGT	MVGGDDVTGGDDSLFAVTATASAQTG	ATG	GTTGGAGGGGACGACGTTACTGGAGGGGACGACAGTTTGTTT	GCAGTCACTGCTACTGCCTCAGCT	CAAACAGGT	M	VGGDDVTGGDDSLF	AVTATASA	QTG	0	0	1	5.27496	0	0	0	0	0	0	0	0	0	0	1	0	0	0	0	0	0	0	0	0	1	149.21	-0.004	-2.68079e-05	6	0	0	0	-2.35
VC_39	271	P04957	BSU39070	bglS	2	5.5951	ATGCCTTATCTGAAACGAGTGTTGCTGCTTCTTGTCACTGGATTGTTTATGAGTTTGTTTAAACGAACTTCCACTGTATCTGGTGGTACATTC	MPYLKRVLLLLVTGLFMSLFKRTSTVSGGTF	ATGCCTTATCTGAAACGA	GTGTTGCTGCTTCTTGTCACTGGATTGTTTATGAGTTTGTTT	AAACGAACTTCCACTGTATCTGGT	GGTACATTC	MPYLKR	VLLLLVTGLFMSLF	KRTSTVSG	GTF	0.333333	0.166667	0.333333	9.99237	0	0	0	0	0	0	0	0	0.166667	0.166667	0.166667	0	0.166667	0	0.166667	0	0	0	0	0.166667	6	807.02	1.995	0.00247206	10.4414	121.75	0.166667	65	2.22333
VC_40	10541	O32041	BSU27580	yrvJ	2	5.84163	ATGGACGAGTTTGTCCTTATTGTATGTATTATTTTCACCTCAGCGCTATTCCCGACCTTTTCATCGAAGACATGGGCTCCCGGA	MDEFVLIVCIIFTSALFPTFSSKTWAPG	ATGGACGAG	TTTGTCCTTATTGTATGTATTATTTTCACCTCAGCGCTATTCCCGACC	TTTTCATCGAAGACATGG	GCTCCCGGA	MDE	FVLIVCIIFTSALFPT	FSSKTW	APG	0	0	0.666667	4.08453	0	0	0.333333	0.333333	0	0	0	0	0	0	0.333333	0	0	0	0	0	0	0	0	0	3	393.41	-2.002	-0.00508884	2.8457	6.66667	0	0	4.39333
VC_41	10327	P16396	BSU38400	epr	2	7.08057	ATGAAAAACATGTCTTGCAAACTTAAGAGGAAGAGGACAAAGAGGAAGAGGTTCCTCACCATAGGCCCTCTCGCCCATGCGCAGAACTCT	MKNMSCKLKRKRTKRKRFLTIGPLAHAQNS	ATGAAAAACATGTCTTGCAAA	CTTAAGAGGAAGAGGACAAAGAGGAAGAGGTTCCTC	ACCATAGGCCCTCTCGCCCATGCG	CAGAACTCT	MKNMSCK	LKRKRTKRKRFL	TIGPLAHA	QNS	0	0.285714	0.285714	9.30536	0	0.142857	0	0	0	0	0	0	0.285714	0	0.285714	0.142857	0	0	0	0.142857	0	0	0	0	7	841.08	1.928	0.00229229	9.85938	117.914	0	0	2.16571
VC_42	9737	O32041	BSU27580	yrvJ	2	6.03367	ATGATGTTTGACGAGGACGAGTGTATTATTTTCACCTCAGACGAGGACGAGACCTTTTCATCCGTTACAGCTGCTCAAGGA	MMFDEDECIIFTSDEDETFSSVTAAQG	ATGATG	TTTGACGAGGACGAGTGTATTATTTTCACCTCAGACGAGGACGAGACC	TTTTCATCCGTTACAGCT	GCTCAAGGA	MM	FDEDECIIFTSDEDET	FSSVTA	AQG	0	0	1	5.27496	0	0	0	0	0	0	0	0	0	0	1	0	0	0	0	0	0	0	0	0	2	280.41	-0.004	-1.42648e-05	6	-9.4	0	0	-2.35
VC_43	9871	O32041	BSU27580	yrvJ	2	6.63749	ATGAATAAAAAATACTTTGTCCTTATTGTATGTATTATTTTCACCTCAGCGCTATTCCCGACCTTTTCAAAGCGAAAGCGATACTGGAAG	MNKKYFVLIVCIIFTSALFPTFSKRKRYWK	ATGAATAAAAAATAC	TTTGTCCTTATTGTATGTATTATTTTCACCTCAGCGCTATTCCCGACC	TTTTCAAAGCGAAAGCGA	TACTGGAAG	MNKKY	FVLIVCIIFTSALFPT	FSKRKR	YWK	0.2	0.2	0.2	9.70026	0	0	0	0	0	0	0	0	0.4	0	0.2	0.2	0	0	0	0	0	0	0	0.2	5	682.83	1.995	0.00292166	10.2397	55.36	0.2	0	3.106
VC_44	6977	P16396	BSU38400	epr	2	6.07447	ATGATAATACTTGTTGTATCAGTCACTCTGTTTTTCAGTTTTCTCACCATAGACGAGCTCGACCATGAGTGGCACTAC	MIILVVSVTLFFSFLTIDELDHEWHY	ATGATAATA	CTTGTTGTATCAGTCACTCTGTTTTTCAGTTTTCTC	ACCATAGACGAGCTCGACCATGAG	TGGCACTAC	MII	LVVSVTLFFSFL	TIDELDHE	WHY	0.666667	0	0.333333	5.27496	0	0	0	0	0	0	0	0.666667	0	0	0.333333	0	0	0	0	0	0	0	0	0	3	375.53	-0.004	-1.06516e-05	6	6.66667	0	260	-4.06333
VC_45	1896	P68736	BSU14700	nprE	2	6.55058	ATGGGTTTAGGTAAGAAATTGTCTGTTGCTGTCGCTGCTTCGTTTATGAGTTTATCAATCAGCCTGTCTAAGCGGGTTAAGCGGGACGAGGAC	MGLGKKLSVAVAASFMSLSISLSKRVKRDED	ATGGGTTTAGGTAAGAAA	TTGTCTGTTGCTGTCGCTGCTTCGTTTATGAGTTTATCAATCAGCCTGTCT	AAGCGGGTTAAGCGG	GACGAGGAC	MGLGKK	LSVAVAASFMSLSISLS	KRVKR	DED	0.166667	0.333333	0.333333	10.0009	0	0	0	0	0	0.333333	0	0	0.333333	0.166667	0.166667	0	0	0	0	0	0	0	0	0	6	632.82	1.995	0.00315256	10.709	-5.81667	0	65	0.325
VC_46	11527	P04957	BSU39070	bglS	2	6.48416	ATGCCTGACGACGACGTGGACGAGGACGAGGTCTTCTTTTTGGACGAGGACGAGTTTTCTGCAGTCACTGCTACTGCCTCAGCTCAAACAGGT	MPDDDVDEDEVFFLDEDEFSAVTATASAQTG	ATGCCTGACGACGAC	GTGGACGAGGACGAGGTCTTCTTTTTGGACGAGGACGAGTTTTCT	GCAGTCACTGCTACTGCCTCAGCT	CAAACAGGT	MPDDD	VDEDEVFFLDEDEFS	AVTATASA	QTG	0	0.2	0.2	3.67023	0	0	0.6	0	0	0	0	0	0	0	0.2	0	0.2	0	0	0	0	0	0	0	5	591.59	-3.003	-0.00507615	2.65039	80.8	0	0	4.762
VC_47	2683	P04957	BSU39070	bglS	2	6.01143	ATGCGCAAGCTGAAACGAGTGTTGCTGCTTCTTGTCACTGGATTGTTTATGAGTTTGTTTGACGAGACTGCTACTGACGAGGACGACGAGGAC	MRKLKRVLLLLVTGLFMSLFDETATDEDDED	ATGCGCAAGCTGAAACGA	GTGTTGCTGCTTCTTGTCACTGGATTGTTTATGAGTTTGTTT	GACGAGACTGCTACTGACGAGGAC	GACGAGGAC	MRKLKR	VLLLLVTGLFMSLF	DETATDED	DED	0.166667	0	0.333333	12.0165	0	0	0	0	0	0	0	0	0.333333	0.166667	0.166667	0	0	0	0.333333	0	0	0	0	0	6	831.08	3.995	0.004807	12.1562	21.8	0	65	5.61167
VC_48	7093	O05213	BSU01670	amiE	2	4.74041	ATGAAACTGTTCATATTCAGTGCCATTTTAACCCTATCGATATTTACTGTCAATGAAGCATTCGCAGGTACATTC	MKLFIFSAILTLSIFTVNEAFAGTF	ATGAAA	CTGTTCATATTCAGTGCCATTTTAACCCTATCGATA	TTTACTGTCAATGAAGCATTCGCA	GGTACATTC	MK	LFIFSAILTLSI	FTVNEAFA	GTF	0	0	0.5	8.50006	0	0	0	0	0	0	0	0	0.5	0	0.5	0	0	0	0	0	0	0	0	0	2	277.38	0.996	0.00359074	10.0254	5	0	0	1.6
VC_49	573	P29141	BSU38090	vpr	2	5.95846	ATGGGGATCATTCGCTTTCTGCTTGTAAGTTTCGTCTTATTTTTTGCGTTATCCACAGGCATTACGGGCTACTGGAAGGGGCCGAAA	MGIIRFLLVSFVLFFALSTGITGYWKGPK	ATGGGGATCATTCGC	TTTCTGCTTGTAAGTTTCGTCTTATTTTTTGCGTTA	TCCACAGGCATTACGGGCTACTGGAAG	GGGCCGAAA	MGIIR	FLLVSFVLFFAL	STGITGYWK	GPK	0.4	0.2	0.2	9.50006	0	0	0	0	0	0.2	0	0.4	0	0	0.2	0	0	0	0.2	0	0	0	0	0	5	588.76	0.996	0.00169169	10.7422	-8.98	0	156	0.358
VC_50	7	P38422	BSU23480	dacF	2	4.14854	ATGAAACGTCTTTTATCCACTTTGTTGATTGGTATAATGCTGCTTACATTTAAGCCGTCTGTTTTTGCAGGTACAGAT	MKRLLSTLLIGIMLLTFKPSVFAGTD	ATGAAACGT	CTTTTATCCACTTTGTTGATTGGTATAATGCTGCTT	ACATTTAAGCCGTCTGTTTTTGCA	GGTACAGAT	MKR	LLSTLLIGIMLL	TFKPSVFA	GTD	0	0	0.333333	11.0003	0	0	0	0	0	0	0	0	0.333333	0	0.333333	0	0	0	0.333333	0	0	0	0	0	3	433.57	1.996	0.00460364	11.4004	115.333	0	0	6.04
VC_51	1272	O35015	BSU18280	yngK	2	5.59882	ATGAAGGTTTGCCAAAAGTCGATTCGTTTCCTTGTCAGCTTGATCTCCGGAACGTTTGTCATTTCCGTTATATTTATGGTAAATGGTATATCTGAC	MKVCQKSIRFLVSLISGTFVISVIFMVNGISD	ATGAAGGTTTGCCAAAAGTCGATTCGT	TTCCTTGTCAGCTTGATCTCCGGAACGTTTGTCATT	TCCGTTATATTTATGGTAAATGGT	ATATCTGAC	MKVCQKSIR	FLVSLISGTFVI	SVIFMVNG	ISD	0.222222	0.111111	0.111111	10.0605	0	0.111111	0	0	0	0	0	0.111111	0.222222	0	0.111111	0	0	0.111111	0.111111	0.111111	0	0.111111	0	0	9	1092.38	2.928	0.00268039	10.6816	-8.92222	0	75.5556	2.48556
VC_52	10321	P04957	BSU39070	bglS	2	4.46065	ATGCCATATCTTAAGCGAGTGTTGCTGCTTCTTGTCACTGGATTGTTTATGAGTTTGTTTGCAGTCACTAAGACTAAGTCAGCTTCAACAGGT	MPYLKRVLLLLVTGLFMSLFAVTKTKSASTG	ATGCCATATCTTAAGCGA	GTGTTGCTGCTTCTTGTCACTGGATTGTTTATGAGTTTGTTT	GCAGTCACTAAGACTAAGTCAGCT	TCAACAGGT	MPYLKR	VLLLLVTGLFMSLF	AVTKTKSA	STG	0.333333	0.166667	0.333333	9.99237	0	0	0	0	0	0	0	0	0.166667	0.166667	0.166667	0	0.166667	0	0.166667	0	0	0	0	0.166667	6	807.02	1.995	0.00247206	10.4414	121.75	0.166667	65	2.22333
VC_53	543	P38422	BSU23480	dacF	2	6.95022	ATGAAACGTCTTTTATCCACTTTGTTGATTGGTATAATGCTGCTTACATTTAGGAGGTCTCACTTTGCAGGGCCGAAG	MKRLLSTLLIGIMLLTFRRSHFAGPK	ATGAAACGT	CTTTTATCCACTTTGTTGATTGGTATAATGCTGCTT	ACATTTAGGAGGTCTCACTTTGCA	GGGCCGAAG	MKR	LLSTLLIGIMLL	TFRRSHFA	GPK	0	0	0.333333	11.0003	0	0	0	0	0	0	0	0	0.333333	0	0.333333	0	0	0	0.333333	0	0	0	0	0	3	433.57	1.996	0.00460364	11.4004	115.333	0	0	6.04
VC_54	11345	O32041	BSU27580	yrvJ	2	5.22302	ATGATGATAAAATACGGTGTCCTTATTGTATGTATTATTTTCACCTCAGCGCTATTCCCGACCAAGTCATCCGTTACAAAGTTCTACGGA	MMIKYGVLIVCIIFTSALFPTKSSVTKFYG	ATGATGATAAAATAC	GGTGTCCTTATTGTATGTATTATTTTCACCTCAGCGCTATTCCCGACC	AAGTCATCCGTTACAAAG	TTCTACGGA	MMIKY	GVLIVCIIFTSALFPT	KSSVTK	FYG	0.4	0	0.4	8.34467	0	0	0	0	0	0	0	0.2	0.2	0	0.4	0	0	0	0	0	0	0	0	0.2	5	684.91	0.995	0.00145275	9.65039	-14.74	0.2	78	-0.786
VC_55	9802	P68736	BSU14700	nprE	2	6.04044	ATGGGTCTCGGAAAGAAACTAAGCAGCGGGTCTGGGGGTTCGTTTATGAGTTTATCAATCAGCCTGCCACCACCACAGGCTGCTGAAGGT	MGLGKKLSSGSGGSFMSLSISLPPPQAAEG	ATGGGTCTCGGAAAGAAA	CTAAGCAGCGGGTCTGGGGGTTCGTTTATGAGTTTATCAATCAGCCTG	CCACCACCACAGGCT	GCTGAAGGT	MGLGKK	LSSGSGGSFMSLSISL	PPPQA	AEG	0.166667	0.333333	0.333333	10.0009	0	0	0	0	0	0.333333	0	0	0.333333	0.166667	0.166667	0	0	0	0	0	0	0	0	0	6	632.82	1.995	0.00315256	10.709	-5.81667	0	65	0.325
VC_56	1580	P96729	BSU35970	ywsB	2	6.78097	ATGAACAAACCAACAAAACTATTTTCAACATTAGCACTTGCGGCTAAGAGGAAGAGGTTCTTCGCTGGCACGATCCATGCTGGTGGGCCA	MNKPTKLFSTLALAAKRKRFFAGTIHAGGP	ATGAACAAACCAACAAAA	CTATTTTCAACATTAGCACTTGCGGCT	AAGAGGAAGAGGTTCTTCGCTGGCACGATCCATGCT	GGTGGGCCA	MNKPTK	LFSTLALAA	KRKRFFAGTIHA	GGP	0	0.333333	0.166667	10.0009	0	0	0	0	0	0	0	0	0.333333	0	0.166667	0.166667	0.166667	0	0	0	0.166667	0	0	0	6	717.88	1.995	0.00277902	10.709	35.2333	0	0	2.99333
VC_57	1574	P39632	BSU37800	yweA	2	5.53179	ATGCTAAAAAGAACTTCATTCGTATCTTCATTATTCATCAGTTCAGCTGTTTTACTACTTACTTCGACTCAAGGTCATATAGTATCTTGG	MLKRTSFVSSLFISSAVLLLTSTQGHIVSW	ATGCTAAAAAGAACTTCATTCGTATCTTCA	TTATTCATCAGTTCAGCTGTTTTACTA	CTTACTTCGACTCAAGGTCATATA	GTATCTTGG	MLKRTSFVSS	LFISSAVLL	LTSTQGHI	VSW	0.3	0.3	0.2	11.0003	0	0	0	0	0.1	0	0	0	0.1	0.1	0.1	0	0	0	0.1	0.3	0.1	0.1	0	0	10	1155.37	1.996	0.00172759	11.4004	52.37	0.1	68	1.895
VC_58	11265	P16396	BSU38400	epr	2	5.80406	ATGAAAAACATGTCTTGCAAAGGGGTTGTATCAGTCACTCTGTTTTTCAGTTTTCTCACCATAAACACTCTCATACATATAGGTAAGAGC	MKNMSCKGVVSVTLFFSFLTINTLIHIGKS	ATGAAAAACATGTCTTGCAAA	GGGGTTGTATCAGTCACTCTGTTTTTCAGTTTTCTC	ACCATAAACACTCTCATACATATA	GGTAAGAGC	MKNMSCK	GVVSVTLFFSFL	TINTLIHI	GKS	0	0.285714	0.285714	9.30536	0	0.142857	0	0	0	0	0	0	0.285714	0	0.285714	0.142857	0	0	0	0.142857	0	0	0	0	7	841.08	1.928	0.00229229	9.85938	117.914	0	0	2.16571
VC_59	10182	O34841	BSU18380	iseA	2	6.10834	ATGGACGAGTGTCTTCTATTTCTAACAACCATCGACGAGGACGAGTCATTAAGCACAAATGCATTTGCGAAAAATACA	MDECLLFLTTIDEDESLSTNAFAKNT	ATGGACGAG	TGTCTTCTATTTCTAACAACCATCGACGAGGACGAG	TCATTAAGCACAAATGCATTTGCG	AAAAATACA	MDE	CLLFLTTIDEDE	SLSTNAFA	KNT	0	0	0.666667	4.08453	0	0	0.333333	0.333333	0	0	0	0	0	0	0.333333	0	0	0	0	0	0	0	0	0	3	393.41	-2.002	-0.00508884	2.8457	6.66667	0	0	4.39333
V_60	225				3	2.78834	ATGAAAAGAAAAACATTTGTTACACTTATTCTTGTTATGCCGATTTCAAGCCTTGCAATGATGATGGATCCGCCGGCAAAAGCAGCACAAACA	MKRKTFVTLILVMPISSLAMMMDPPAKAAQT	ATGAAAAGAAAAACA	TTTGTTACACTTATTCTTGTTATGCCGATTTCAAGCCTTGCA	ATGATGATGGATCCGCCGGCAAAAGCA	GCACAAACA	MKRKT	FVTLILVMPISSLA	MMMDPPAKA	AQT	0	0	0.2	11.166	0	0	0	0	0	0	0	0	0.4	0	0.2	0	0	0	0.2	0	0.2	0	0	0	5	662.85	2.995	0.00451837	11.5723	73.2	0	0	5.248
V_61	284				3	2.79666	ATGAGAAAATTTAGACTGGTTTCACTTAGCCTGGTTGCACTGATTCATGCAACAGCAACATCACAAAATGTTGCACTGGCAGCAGATCAA	MRKFRLVSLSLVALIHATATSQNVALAADQ	ATGAGAAAATTTAGA	CTGGTTTCACTTAGCCTGGTTGCACTGATT	CATGCAACAGCAACATCACAAAATGTTGCACTGGCA	GCAGATCAA	MRKFR	LVSLSLVALI	HATATSQNVALA	ADQ	0.2	0	0.2	12.0085	0	0	0	0	0.2	0	0	0	0.2	0	0.2	0	0	0	0.4	0	0	0	0	0	5	736.93	2.996	0.00406552	12.1309	-7.08	0.2	0	6.012
V_62	1017				3	2.49268	ATGTCAAAATCAAAATTTACACTGCTTCTTATTCTTATTCTGGCACTTGCAGCAACAGAACCGAGCGCATCAGCACAATCAATT	MSKSKFTLLLILILALAATEPSASAQSI	ATGTCAAAATCAAAA	TTTACACTGCTTCTTATTCTTATTCTGGCACTTGCA	GCAACAGAACCGAGCGCATCAGCA	CAATCAATT	MSKSK	FTLLLILILALA	ATEPSASA	QSI	0	0.4	0.2	10.0009	0	0	0	0	0	0	0	0	0.4	0	0.2	0	0	0	0	0.4	0	0	0	0	5	579.71	1.995	0.00344138	10.709	95.88	0	0	3.11
V_63	1019				3	2.74846	ATGAGACTTAGCAAATTTGCACTTATTGTTTTTCTGGGATCAGCAGTTCTTGCACTGAGCTTTCCGCTTGCAGCACAAGCAAAATCAGAA	MRLSKFALIVFLGSAVLALSFPLAAQAKSE	ATGAGACTTAGCAAA	TTTGCACTTATTGTTTTTCTGGGATCAGCAGTTCTTGCACTG	AGCTTTCCGCTTGCAGCACAAGCA	AAATCAGAA	MRLSK	FALIVFLGSAVLAL	SFPLAAQA	KSE	0.2	0.2	0.4	11.0003	0	0	0	0	0	0	0	0	0.2	0.2	0.2	0	0	0	0.2	0.2	0	0	0	0	5	633.81	1.996	0.00314921	11.4004	-7.08	0	78	3.32
V_64	1716				3	2.69814	ATGAAAAATGCACTGCTTCTGGCAGGCCTGGTTATTCTGACATCATCAGCAAGCGCACCGACATTTAAAGGCGCATTTGCACAAACAGTT	MKNALLLAGLVILTSSASAPTFKGAFAQTV	ATGAAAAAT	GCACTGCTTCTGGCAGGCCTGGTTATTCTGACATCATCAGCAAGC	GCACCGACATTTAAAGGCGCATTTGCA	CAAACAGTT	MKN	ALLLAGLVILTSSAS	APTFKGAFA	QTV	0	0.333333	0.333333	8.50006	0	0	0	0	0	0	0	0	0.333333	0	0.333333	0.333333	0	0	0	0	0	0	0	0	3	391.49	0.996	0.00254413	10.0254	6.66667	0	0	3.28
V_65	2072				3	2.67158	ATGATTACAACACTTGCACTTATTGCACTTTTTAGCGTTGTTCTTGCATCAAGCATGCCGGGCTTTACAGCAGTTGCACAAGCAAAAAATCAA	MITTLALIALFSVVLASSMPGFTAVAQAKNQ	ATGATTACAACA	CTTGCACTTATTGCACTTTTTAGCGTTGTTCTT	GCATCAAGCATGCCGGGCTTTACAGCAGTTGCACAAGCA	AAAAATCAA	MITT	LALIALFSVVL	ASSMPGFTAVAQA	KNQ	0.25	0	0.25	5.27496	0	0	0	0	0	0	0	0.25	0	0	0.25	0	0	0	0	0	0.5	0	0	0	4	464.58	-0.004	-8.60993e-06	6	7.5	0	97.5	-0.5325
V_66	2168				3	2.62892	ATGTCAACATTTATTCTGGCAATTTTTGTTGCACTGTTTCTTGGCGTTCAAGGCGTTGCACCGCCGACAGCAAATGCAGGCAGCCAA	MSTFILAIFVALFLGVQGVAPPTANAGSQ	ATGTCAACA	TTTATTCTGGCAATTTTTGTTGCACTGTTTCTTGGC	GTTCAAGGCGTTGCACCGCCGACAGCAAATGCA	GGCAGCCAA	MST	FILAIFVALFLG	VQGVAPPTANA	GSQ	0	0.333333	0.333333	5.27496	0	0	0	0	0	0	0	0	0	0	0.333333	0	0	0	0	0.333333	0.333333	0	0	0	3	337.39	-0.004	-1.18557e-05	6	153.133	0	0	1.20667
V_67	2990				3	2.41042	ATGAAAAAAACATGCGTTCTGGCAATTCTTGTTATGATTGCAAGCATTGGATGCGCAGCAGCAACAAGCATGTTTGCATCAGCAGCACAATCA	MKKTCVLAILVMIASIGCAAATSMFASAAQS	ATGAAAAAAACA	TGCGTTCTGGCAATTCTTGTTATGATTGCAAGCATTGGATGCGCAGCA	GCAACAAGCATGTTTGCATCAGCA	GCACAATCA	MKKT	CVLAILVMIASIGCAA	ATSMFASA	AQS	0	0	0.25	10.0009	0	0	0	0	0	0	0	0	0.5	0	0.25	0	0	0	0	0	0.25	0	0	0	4	506.66	1.995	0.00393755	10.709	7.5	0	0	2.83
V_68	3436				3	2.61982	ATGGCAAAAAAACTTATTTTTGTTTGCCTTCTGCTTCTGGCATCACCGCCGATGCCGACAGCAGCAGTTGCACAAGCAAAAAATCAA	MAKKLIFVCLLLLASPPMPTAAVAQAKNQ	ATGGCAAAAAAA	CTTATTTTTGTTTGCCTTCTGCTTCTG	GCATCACCGCCGATGCCGACAGCAGCAGTTGCACAAGCA	AAAAATCAA	MAKK	LIFVCLLLL	ASPPMPTAAVAQA	KNQ	0	0	0.5	10.0009	0.25	0	0	0	0	0	0	0	0.5	0	0.25	0	0	0	0	0	0	0	0	0	4	476.64	1.995	0.00418555	10.709	38.35	0	25	1.735
V_69	3596				3	2.75479	ATGAAATGCATTCTTGCACTTCTGACACTGTTTGGAATTATTCTTTTTCCGCTTACAACAGCAGGCGCAAGCGCACTGCAAGTT	MKCILALLTLFGIILFPLTTAGASALQV	ATGAAA	TGCATTCTTGCACTTCTGACACTGTTTGGAATTATTCTT	TTTCCGCTTACAACAGCAGGCGCAAGCGCA	CTGCAAGTT	MK	CILALLTLFGIIL	FPLTTAGASA	LQV	0	0	0.5	8.50006	0	0	0	0	0	0	0	0	0.5	0	0.5	0	0	0	0	0	0	0	0	0	2	277.38	0.996	0.00359074	10.0254	5	0	0	1.6
V_70	3597				3	2.77718	ATGGGCAAATCAACAGTTTGCCTGCCGTTTAGCCTTCTTTTTGGAGTTCTGCCGCTGCCGCAAAGCGCATTTGCACATCAACCG	MGKSTVCLPFSLLFGVLPLPQSAFAHQP	ATGGGCAAATCA	ACAGTTTGCCTGCCGTTTAGCCTTCTTTTTGGAGTTCTG	CCGCTGCCGCAAAGCGCATTTGCA	CATCAACCG	MGKS	TVCLPFSLLFGVL	PLPQSAFA	HQP	0	0.5	0.25	8.50006	0	0	0	0	0	0.25	0	0	0.25	0	0.25	0	0	0	0	0.25	0	0	0	0	4	421.51	0.996	0.00236293	10.0254	-13.725	0	0	1.415
V_71	3830				3	2.53313	ATGAGACTTGCACTTATTATTGCAAATATTGTTTTTCTGATTCTGGCAGCAGGCGCAACAATTGGCCCGGCACCGATGGCATTTGCAAATAAACAA	MRLALIIANIVFLILAAGATIGPAPMAFANKQ	ATGAGA	CTTGCACTTATTATTGCAAATATTGTTTTTCTGATTCTGGCAGCAGGC	GCAACAATTGGCCCGGCACCGATGGCATTTGCA	AATAAACAA	MR	LALIIANIVFLILAAG	ATIGPAPMAFA	NKQ	0	0	0.5	9.50006	0	0	0	0	0	0	0	0	0	0	0.5	0	0	0	0.5	0	0	0	0	0	2	305.4	0.996	0.0032613	10.7422	-32.7	0	0	6.285
V_72	4418				3	2.5413	ATGAAAAGAAGAAAAACACTGGCAATGCTGGGCGTTGTTGCAGTTTTTGGATTTGTTCTTGAAGGCACACCGTTTGCATTTGCACAAGGAGAA	MKRRKTLAMLGVVAVFGFVLEGTPFAFAQGE	ATGAAAAGAAGAAAAACACTG	GCAATGCTGGGCGTTGTTGCAGTTTTTGGATTTGTTCTT	GAAGGCACACCGTTTGCATTTGCA	CAAGGAGAA	MKRRKTL	AMLGVVAVFGFVL	EGTPFAFA	QGE	0.142857	0	0.285714	12.0165	0	0	0	0	0	0	0	0	0.285714	0.142857	0.142857	0	0	0	0.285714	0	0.142857	0	0	0	7	932.19	3.995	0.00428561	12.1562	136.971	0	55.7143	5.17714
V_73	4746				3	2.27352	ATGATTAAAAAAATTAAAAGAAGAATTCTGCTGCTTTCACTGAGCGCAGCATTTTTTTGCGCAACACCGGGCGCAGAAGCACAAGAAATT	MIKKIKRRILLLSLSAAFFCATPGAEAQEI	ATGATTAAAAAAATTAAAAGAAGA	ATTCTGCTGCTTTCACTGAGCGCAGCATTTTTTTGC	GCAACACCGGGCGCAGAAGCA	CAAGAAATT	MIKKIKRR	ILLLSLSAAFFC	ATPGAEA	QEI	0.25	0	0.125	12.0245	0	0	0	0	0	0	0	0.25	0.375	0	0.125	0	0	0	0.25	0	0	0	0	0	8	1072.42	4.995	0.00465769	12.1797	89.2625	0	97.5	4.2875
V_74	4791				3	2.46495	ATGATGAGCAATTTTCTGTTTATTCTTATTGCAATTATTCTTGCATCACCGACAACACATGTTATGACAGCAAGCGCAGCACAAAAA	MMSNFLFILIAIILASPTTHVMTASAAQK	ATGATGAGCAAT	TTTCTGTTTATTCTTATTGCAATTATTCTT	GCATCACCGACAACACATGTTATGACAGCAAGCGCA	GCACAAAAA	MMSN	FLFILIAIIL	ASPTTHVMTASA	AQK	0	0.5	0.5	5.27496	0	0	0	0	0	0	0	0	0	0	0.5	0.25	0	0	0	0.25	0	0	0	0	4	481.59	-0.004	-8.30582e-06	6	110.15	0	0	1.335
V_75	5019				3	2.5005	ATGTCAAAAAGATCACTGATTGTTTTTCTGTTTGCAACAATTCTGCTTGCACTGTCACCGGGCGCAGCACATGCACAAACAGCA	MSKRSLIVFLFATILLALSPGAAHAQTA	ATGTCAAAAAGATCA	CTGATTGTTTTTCTGTTTGCAACAATTCTGCTTGCA	CTGTCACCGGGCGCAGCACATGCA	CAAACAGCA	MSKRS	LIVFLFATILLA	LSPGAAHA	QTA	0	0.4	0.2	11.0003	0	0	0	0	0	0	0	0	0.2	0	0.2	0	0	0	0.2	0.4	0	0	0	0	5	607.72	1.996	0.00328441	11.4004	248.96	0	0	4.984
V_76	5020				3	2.56648	ATGCCGATGGTTATTGTTATTGCAACATTTTCAACACTGTCAGTTGTTGCACCGAGCAGCTTTGCATCAGCAAAACAAACA	MPMVIVIATFSTLSVVAPSSFASAKQT	ATGCCGATG	GTTATTGTTATTGCAACATTTTCAACACTGTCA	GTTGTTGCACCGAGCAGCTTTGCATCAGCA	AAACAAACA	MPM	VIVIATFSTLS	VVAPSSFASA	KQT	0	0.333333	0.666667	5.27496	0	0	0	0	0	0	0	0	0	0	0.666667	0	0.333333	0	0	0	0	0	0	0	3	377.52	-0.004	-1.05955e-05	6	128	0	0	-1.56667
V_77	5324				3	2.75962	ATGATGACAATGAAAATTGTTATTGCAATTCTTATTGCACTTCTGGTTACACTTTTTTTTGGACCGGAAACAGCATCAGCAACACAATCA	MMTMKIVIAILIALLVTLFFGPETASATQS	ATGATGACAATGAAA	ATTGTTATTGCAATTCTTATTGCACTTCTGGTTACACTTTTTTTT	GGACCGGAAACAGCATCAGCA	ACACAATCA	MMTMK	IVIAILIALLVTLFF	GPETASA	TQS	0	0	0.6	8.50006	0	0	0	0	0	0	0	0	0.2	0	0.6	0	0	0	0	0	0.2	0	0	0	5	640.88	0.996	0.00155411	10.0254	-3.52	0	0	0.214
V_78	5787				3	2.38043	ATGAGAAAAAAAGTTGCATGCTTTGTTCTGCTGGCACTTTCAATTATTATTGTTATTATTACACCGGGAGGACCGGCACTGGCACAATCAGGA	MRKKVACFVLLALSIIIVIITPGGPALAQSG	ATGAGAAAAAAA	GTTGCATGCTTTGTTCTGCTGGCACTTTCAATTATTATTGTTATTATT	ACACCGGGAGGACCGGCACTGGCA	CAATCAGGA	MRKK	VACFVLLALSIIIVII	TPGGPALA	QSG	0	0	0.25	11.166	0	0	0	0	0	0	0	0	0.5	0	0.25	0	0	0	0.25	0	0	0	0	0	4	561.74	2.995	0.00533165	11.5723	-11.35	0	0	5.9175
V_79	6434				3	2.63624	ATGAGAAAACCGATTTTTATTCTTTCAACATTTGCAATTCTTACACTTGTTGCAATTTCAGCATTTACATCAGCAGCACAAAGC	MRKPIFILSTFAILTLVAISAFTSAAQS	ATGAGAAAA	CCGATTTTTATTCTTTCAACATTTGCAATTCTTACACTT	GTTGCAATTTCAGCATTTACATCAGCA	GCACAAAGC	MRK	PIFILSTFAILTL	VAISAFTSA	AQS	0	0	0.333333	11.0003	0	0	0	0	0	0	0	0	0.333333	0	0.333333	0	0	0	0.333333	0	0	0	0	0	3	433.57	1.996	0.00460364	11.4004	-18.4667	0	0	6.04
V_80	7165				3	2.56133	ATGAGAAGAAATGCAGCATTTTCACTGGTTAGCTTTGTTCTGACAGCACCGATTTCAACAGCAATTCCGGTTAGCGCAATGGCAGCAACACAA	MRRNAAFSLVSFVLTAPISTAIPVSAMAATQ	ATGAGAAGAAAT	GCAGCATTTTCACTGGTTAGCTTTGTTCTGACAGCA	CCGATTTCAACAGCAATTCCGGTTAGCGCAATGGCA	GCAACACAA	MRRN	AAFSLVSFVLTA	PISTAIPVSAMA	ATQ	0	0.25	0.25	12.0001	0	0	0	0	0	0	0	0	0	0	0.25	0.25	0	0	0.5	0	0	0	0	0	4	575.68	1.996	0.0034672	12.1016	162.7	0	0	8.5325
V_81	7203				3	2.78719	ATGAGCTGGAAAGCAGCAGCACTGGCATGCCTTGCACTGGTTATTGTTGAACCGGCAGCAACAAAATTTTCAACAAGCTTTGCACAAGCAGCA	MSWKAAALACLALVIVEPAATKFSTSFAQAA	ATGAGCTGGAAA	GCAGCAGCACTGGCATGCCTTGCACTGGTTATTGTT	GAACCGGCAGCAACAAAATTTTCAACAAGCTTTGCA	CAAGCAGCA	MSWK	AAALACLALVIV	EPAATKFSTSFA	QAA	0.25	0.25	0.25	8.50006	0	0	0	0	0	0	0	0	0.25	0	0.25	0	0	0	0	0.25	0	0	0.25	0	4	550.67	0.996	0.00180871	10.0254	117.35	0.25	0	1.0675
V_82	7310				3	2.75086	ATGAAAAAAACAAGATTTCTGCTGCTTTGCAGCCTGAGCGTTCTTGTTACAACACTTGCATCATATACACCGAGCACAGCATCAGCAACAAAACAA	MKKTRFLLLCSLSVLVTTLASYTPSTASATKQ	ATGAAAAAAACAAGA	TTTCTGCTGCTTTGCAGCCTGAGCGTTCTTGTTACAACACTT	GCATCATATACACCGAGCACAGCATCAGCA	ACAAAACAA	MKKTR	FLLLCSLSVLVTTL	ASYTPSTASA	TKQ	0	0	0.2	11.166	0	0	0	0	0	0	0	0	0.4	0	0.2	0	0	0	0.2	0	0.2	0	0	0	5	662.85	2.995	0.00451837	11.5723	8	0	0	5.248
V_83	7524				3	2.57136	ATGCTTAGCAGAAAGAAAAAGAAAAGAGCAGTTCTTCTGTGCCTTTGCGTTCTGATTGGCCTGGTTGCAGGATTTCCGGCATCAGCACAATCAACA	MLSRKKKKRAVLLCLCVLIGLVAGFPASAQST	ATGCTTAGCAGAAAGAAAAAGAAAAGA	GCAGTTCTTCTGTGCCTTTGCGTTCTGATTGGCCTG	GTTGCAGGATTTCCGGCATCAGCA	CAATCAACA	MLSRKKKKR	AVLLCLCVLIGL	VAGFPASA	QST	0.111111	0.111111	0.222222	12.032	0	0	0	0	0	0	0	0	0.444444	0.111111	0.111111	0	0	0	0.222222	0.111111	0	0	0	0	9	1174.51	5.995	0.00510426	12.2012	66.5111	0	43.3333	5.35222
V_84	8005				3	2.74643	ATGTCACTTATTGCACTTCTGCTGGGAATTGCAACAACAATTGCACATGTTGCAGCAGCACCGGGCGCAGGAGGCGTTTTTGCAAGCCAAGGC	MSLIALLLGIATTIAHVAAAPGAGGVFASQG	ATGTCA	CTTATTGCACTTCTGCTGGGAATTGCAACAACAATTGCA	CATGTTGCAGCAGCACCGGGCGCAGGAGGCGTTTTTGCA	AGCCAAGGC	MS	LIALLLGIATTIA	HVAAAPGAGGVFA	SQG	0	0.5	0.5	5.27496	0	0	0	0	0	0	0	0	0	0	0.5	0	0	0	0	0.5	0	0	0	0	2	236.29	-0.004	-1.69284e-05	6	224.7	0	0	0.525
V_85	8184				3	2.69391	ATGAAAATGACAGTTGCAAAAAAACTTGGCAGATTTCTTAGCCTGATTCTTTTTCTGCTTCTTGCATATGGACCGATTGCAAGCGCAAATGCACAA	MKMTVAKKLGRFLSLILFLLLAYGPIASANAQ	ATGAAAATGACAGTTGCAAAAAAA	CTTGGCAGATTTCTTAGCCTGATTCTTTTTCTGCTTCTT	GCATATGGACCGATTGCAAGCGCA	AATGCACAA	MKMTVAKK	LGRFLSLILFLLL	AYGPIASA	NAQ	0.125	0	0.375	10.3013	0.125	0	0	0	0	0	0	0	0.375	0	0.25	0	0	0	0	0	0.125	0.125	0	0	8	936.24	2.995	0.00319897	10.9868	45.9	0	48.75	1.08375
V_86	8214				3	2.79331	ATGAAAAGAAGAAAATCACTTCTGGCAATTCTGGCACTTCTGCTTATTACAGCAGTTGCAACAGGAGCAAGCGCACATGCACAAGCAGCA	MKRRKSLLAILALLLITAVATGASAHAQAA	ATGAAAAGAAGAAAATCA	CTTCTGGCAATTCTGGCACTTCTGCTTATT	ACAGCAGTTGCAACAGGAGCAAGCGCACATGCA	CAAGCAGCA	MKRRKS	LLAILALLLI	TAVATGASAHA	QAA	0	0.166667	0.166667	12.0165	0	0	0	0	0	0	0	0	0.333333	0	0.166667	0	0	0	0.333333	0.166667	0	0	0	0	6	805	3.995	0.00496273	12.1562	158.133	0	0	6.99833
V_87	8474				3	2.47074	ATGGGCTCAGGAACAATGAGAATTAAAAAAAGCGGAATTCTGGTTATGCTTATTTTTACACCGTTTGCAACAGGCAGCGCAGTTGCAAAACAAGGC	MGSGTMRIKKSGILVMLIFTPFATGSAVAKQG	ATGGGCTCAGGAACAATGAGAATTAAAAAA	AGCGGAATTCTGGTTATGCTTATTTTTACA	CCGTTTGCAACAGGCAGCGCAGTTGCA	AAACAAGGC	MGSGTMRIKK	SGILVMLIFT	PFATGSAVA	KQG	0.1	0.3	0.2	11.166	0	0	0	0	0	0.2	0	0.1	0.2	0	0.2	0	0	0	0.1	0.1	0.1	0	0	0	10	1108.38	2.995	0.00270214	11.5723	-15.52	0	39	2.049
V_88	8569				3	2.6339	ATGTCATTTATTCTTCTGGGCACAATTCTTCTGGTTATTGTTCTTCTGGCACTTCCGCCGATGAGCGCAGCAGAAGCACATCAACAA	MSFILLGTILLVIVLLALPPMSAAEAHQQ	ATGTCA	TTTATTCTTCTGGGCACAATTCTTCTGGTTATTGTTCTTCTGGCACTT	CCGCCGATGAGCGCAGCAGAAGCA	CATCAACAA	MS	FILLGTILLVIVLLAL	PPMSAAEA	HQQ	0	0.5	0.5	5.27496	0	0	0	0	0	0	0	0	0	0	0.5	0	0	0	0	0.5	0	0	0	0	2	236.29	-0.004	-1.69284e-05	6	224.7	0	0	0.525
V_89	8777				3	2.69819	ATGAAACTGGCAAGCCTGATTGGATCAGCAGCAAGCGTTATTGCAGCAATTCCGCCGAATAGCGCAACAGCAGCACAAAGC	MKLASLIGSAASVIAAIPPNSATAAQS	ATGAAA	CTGGCAAGCCTGATTGGATCAGCAGCAAGCGTTATTGCAGCA	ATTCCGCCGAATAGCGCAACAGCA	GCACAAAGC	MK	LASLIGSAASVIAA	IPPNSATA	AQS	0	0	0.5	8.50006	0	0	0	0	0	0	0	0	0.5	0	0.5	0	0	0	0	0	0	0	0	0	2	277.38	0.996	0.00359074	10.0254	5	0	0	1.6
V_90	8785				3	2.79343	ATGGGCAGAAAAAAATTTGTTTTTCTGCTTATTGCACTTGTTCTGGCAACAGGCTTTACAAGCGGCGCATCACCGGCACATGCAGAACAAAAA	MGRKKFVFLLIALVLATGFTSGASPAHAEQK	ATGGGCAGAAAAAAA	TTTGTTTTTCTGCTTATTGCACTTGTTCTGGCA	ACAGGCTTTACAAGCGGCGCATCACCGGCACATGCA	GAACAAAAA	MGRKK	FVFLLIALVLA	TGFTSGASPAHA	EQK	0	0.2	0.2	11.166	0	0	0	0	0	0.2	0	0	0.4	0	0.2	0	0	0	0.2	0	0	0	0	0	5	618.79	2.995	0.00484009	11.5723	8	0	0	4.546
V_91	9857				3	2.79431	ATGAAAAGCCTGGTTAAAAGCACAAGAGTTAGCGCACTTATTTTTCTTGGCGTTATTCTGAGCATTGAACCGCAACCGGCAAGCGCACAACCGACA	MKSLVKSTRVSALIFLGVILSIEPQPASAQPT	ATGAAAAGCCTGGTTAAAAGCACAAGA	GTTAGCGCACTTATTTTTCTTGGCGTTATTCTGAGCATT	GAACCGCAACCGGCAAGCGCA	CAACCGACA	MKSLVKSTR	VSALIFLGVILSI	EPQPASA	QPT	0.222222	0.222222	0.222222	11.166	0	0	0	0	0	0	0	0	0.222222	0.111111	0.111111	0	0	0	0.111111	0.222222	0.111111	0.111111	0	0	9	1049.29	2.995	0.00285431	11.5723	5.68889	0	75.5556	2.67556
[truncated: 191 more columns]
