# Supplementary material for: Signal Peptide Efficiency: From High-Throughput Data to Prediction and Explanation
Source: ACS Synth Biol. 2023 Jan 17;12(2):390–404. doi: 10.1021/acssynbio.2c00328 (PMC9942255; doi:10.1021/acssynbio.2c00328)
Supplement: Supplementary file 15 — sb2c00328_si_015.xls [file sb2c00328_si_015.xls]

## Sheet: Primers_list
Primer Number	Primer Name	Primer Sequence (5’ → 3’)	Usage
P1	AmyQ_Bl_RV	CTTTACCACCATATCATTCGCGGCCGCCGCCCAC-TGAGACGGTCCGGCAAC	Amplify amyQ from G1
P2	AmyQ_Bl_FW	ATGACTACTAAGATGGGCACGTTTAAACTTATCTATCA-TTTCTGAACATAAATGGAAACGGAC	Amplify amyQ from G1
P3	SP_NGS_B01_FW	TCGTCGGCAGCGTCAGATGTGTATAAGAGACAGCTAAGGTAACTTAAAAAAGGAGCGATTTAC	Sequencing library preparation (Bin 01)
P4	SP_NGS_B02_FW	TCGTCGGCAGCGTCAGATGTGTATAAGAGACAGTAAGGAGAACTTAAAAAAGGAGCGATTTAC	Sequencing library preparation (Bin 02)
P5	SP_NGS_B03_FW	TCGTCGGCAGCGTCAGATGTGTATAAGAGACAGTAAGGAGAACTTAAAAAAGGAGCGATTTAC	Sequencing library preparation (Bin 03)
P6	SP_NGS_B04_FW	TCGTCGGCAGCGTCAGATGTGTATAAGAGACAGTACCAAGATCTTAAAAAAGGAGCGATTTAC	Sequencing library preparation (Bin 04)
P7	SP_NGS_B05_FW	TCGTCGGCAGCGTCAGATGTGTATAAGAGACAGTACCAAGATCTTAAAAAAGGAGCGATTTAC	Sequencing library preparation (Bin 05)
P8	SP_NGS_B06_FW	TCGTCGGCAGCGTCAGATGTGTATAAGAGACAGCTGCAAGTTCTTAAAAAAGGAGCGATTTAC	Sequencing library preparation (Bin 06)
P9	SP_NGS_B07_FW	TCGTCGGCAGCGTCAGATGTGTATAAGAGACAGTTCGTGATTCTTAAAAAAGGAGCGATTTAC	Sequencing library preparation (Bin 07)
P10	SP_NGS_B08_FW	TCGTCGGCAGCGTCAGATGTGTATAAGAGACAGTTCGTGATTCTTAAAAAAGGAGCGATTTAC	Sequencing library preparation (Bin 08)
P11	SP_NGS_B09_FW	TCGTCGGCAGCGTCAGATGTGTATAAGAGACAGTGAGCGGAACTTAAAAAAGGAGCGATTTAC	Sequencing library preparation (Bin 09)
P12	SP_NGS_B10_FW	TCGTCGGCAGCGTCAGATGTGTATAAGAGACAGTGAGCGGAACTTAAAAAAGGAGCGATTTAC	Sequencing library preparation (Bin 10)
P13	SP_NGS_B11_FW	TCGTCGGCAGCGTCAGATGTGTATAAGAGACAGTCCTCGAATCTTAAAAAAGGAGCGATTTAC	Sequencing library preparation (Bin 11)
P14	SP_NGS_B12_FW	TCGTCGGCAGCGTCAGATGTGTATAAGAGACAGTCCTCGAATCTTAAAAAAGGAGCGATTTAC	Sequencing library preparation (Bin 12)
P15	SP_NGS_RV	GTCTCGTGGGCTCGGAGATGTGTATAAGAGACAGTATACCATTCAAAATACTGC	Sequencing library preparation (All bins)
P16	U1		Amplify G2
P17	U2		Amplify G3

## Sheet: Plasmid_list
Plasmid	Description	Usage	Reference
pCS75		B. subtilis integration vector, spectinomycin resistance, two homologous regions to amyE	Sauer et. al., Exploring the Nonconserved Sequence Space of Synthetic Expression Modules in Bacillus subtilis. ACS Synth Biol. 2018 Jul 20;7(7):1773-1784.
pSG01		Vector in which the SP-library was cloned in fusion with the mature part of AmyQ and used to transform Bacillus subtilis DB104	This study

## Sheet: gBlocks_list
gBlock Number	gBlock Name	Primer Sequence (5’ → 3’)	Usage
G1	gBlock_amyQ	CTTTACCACCATATCATTCGCGGCCGCCGCTAATTTAAATTTTATTTGACAAAAATGGGCTCGTGTTGTACAATAAATGTAGTGAACTAGATAAGGATCTTCATCCTTAACATATTTTTACTAGAGTGATTAATTAAAAAAGGAGCGATTTACATATGTGAGACGGTCCGGCAACTACGTCTCAACGCTGATGCAGTATTTTGAATGGTATACGCCGAACGACGGCCAGCATTGGAAACGATTGCAGAATGATGCGGAACATTTATCGGATATCGGAATCACTGCCGTCTGGATTCCTCCCGCATACAAAGGATTGAGCCAATCCGATAACGGATACGGACCTTATGATTTGTATGATTTAGGAGAATTCCAGCAAAAAGGGACGGTCAGAACGAAATA…	amyQ template
G2	Pveg-cotG-RBS	CTTTACCACCATATCATTCGCGTCTCGCCACTTAATTTAAATTTTATTTGACAAAAATGGGCTCGTGTTGTACAATAAATGTAGTGAACTAGATAAGGATCTTCATCCTTAACATATTTTTACTAGAGTGATTAATTAAAAAAGGAGCGATTTACATATGTGAGACGGGTGCCCATCTTAGTAGTCAT	promoter+mRNAstabilizer+RBS

## Sheet: Bin_Barcodes
#Bin	Barcode (embedded in primer sequence)
BIN01	CTAAGGTAAC
BIN02	TAAGGAGAAC
BIN03	AAGAGGATTC
BIN04	TACCAAGATC
BIN05	CAGAAGGAAC
BIN06	CTGCAAGTTC
BIN07	TTCGTGATTC
BIN08	TTCCGATAAC
BIN09	TGAGCGGAAC
BIN10	CTGACCGAAC
BIN11	TCCTCGAATC
BIN12	TAGGTGGTTC
