# Supplementary material for: Signal Peptide Efficiency: From High-Throughput Data to Prediction and Explanation
Source: ACS Synth Biol. 2023 Jan 17;12(2):390–404. doi: 10.1021/acssynbio.2c00328 (PMC9942255; doi:10.1021/acssynbio.2c00328)
Supplement: Supplementary file 16 — sb2c00328_si_016.xlsx [file sb2c00328_si_016.xlsx]

## Sheet: AllData
		20 min reaction time					90 min reaction time
Picked clones		Normalized activity - (Abs₄₀₅/OD₆₀₀)					Normalized activity - (Abs₄₀₅/OD₆₀₀)
Well	WA	Techinal replicate 1	Techinal replicate 2	Average	Normalized activity relative to PC	St. dev.	Techinal replicate 1	Techinal replicate 2	Average	St. dev.
F03	4.43654	0.00564972	0.00377358	0.00471165	0.0147701	0.00132663	0.00169492	0	0.000847458	0.00119849
B07	5.21775	0.0197015	0.00245399	0.0110777	0.0347265	0.0121958	0.00179104	0	0.000895522	0.00126646
F05	7.10752	0.00313316	0.000619195	0.00187618	0.00588143	0.00177764	0.00208877	0	0.00104439	0.00147699
C07	5.80209	0.00793201	0.000598802	0.00426541	0.0133712	0.00518536	0.00226629	0	0.00113314	0.00160251
E06	1.71719	0.00674157	0.000600601	0.00367109	0.0115081	0.00434232	0.00168539	0.000600601	0.001143	0.000767064
D01	7.30623	0.00232558	0	0.00116279	0.00364511	0.00164443	0.00174419	0.000607903	0.00117604	0.000803474
H07	6.69784	0.00169014	0.000662252	0.0011762	0.00368714	0.000726827	0.00112676	0.0013245	0.00122563	0.000139825
F04	7.67246	0.00320856	0.00194175	0.00257515	0.00807258	0.000895769	0.0026738	0	0.0013369	0.00189066
B04	6.81642	0.0248322	0.00212014	0.0134762	0.0422451	0.0160599	0.00268456	0	0.00134228	0.00189827
G06	5.7042	0.00241692	0.00304878	0.00273285	0.00856693	0.000446794	0.00302115	0	0.00151057	0.00213627
C04	7.09812	0.0107527	0.00121212	0.0059824	0.0187536	0.0067462	0.00322581	0.000606061	0.00191593	0.00185244
C03	8.05333	0.0113565	0.00472973	0.0080431	0.0252135	0.00468581	0.00189274	0.00202703	0.00195989	9.49521e-05
A02	2.37495	0.0156156	0	0.00780781	0.0244759	0.0110419	0.0036036	0.000617284	0.00211044	0.00211165
H04	7.19939	0	0.00640569	0.00320285	0.0100403	0.00452951	0	0.00427046	0.00213523	0.00301967
F09	6.23345	0.004914	0.000651466	0.00278274	0.00872331	0.00301407	0.0044226	0	0.0022113	0.00312725
F08	2.56829	0.00309278	0.0044164	0.00375459	0.0117699	0.000935941	0.00463918	0	0.00231959	0.00328039
G03	6.89877	0.00466667	0.00278746	0.00372706	0.0116836	0.0013288	0.00466667	0	0.00233333	0.00329983
A01	1.99835	0.0111765	0.000619195	0.00589783	0.0184885	0.00746512	0.00470588	0	0.00235294	0.00332756
C08	6.83797	0.0153846	0.00258065	0.00898263	0.0281587	0.00905377	0.0021978	0.00258065	0.00238922	0.000270711
E09	4.64834	0.0174863	0.00238095	0.00993365	0.03114	0.0106811	0.00491803	0.000595238	0.00275664	0.00305668
E08	7.54951	0.0123077	0.00580645	0.00905707	0.0283921	0.00459707	0.00492308	0.000645161	0.00278412	0.00302494
B01	4.26133	0.0432584	0.000598802	0.0219286	0.0687417	0.0301649	0.00393258	0.00179641	0.0028645	0.00151051
G11	5.39292	0.0022792	0.0037037	0.00299145	0.0093776	0.00100727	0.00512821	0.000617284	0.00287274	0.0031897
F07	7.10752	0.00583942	0.00299401	0.00441671	0.0138455	0.002012	0.00583942	0	0.00291971	0.00412909
E11	8.05104	0.0258065	0.00363636	0.0147214	0.0461486	0.0156766	0.0058651	0.000606061	0.00323558	0.0037187
A06	4.88774	0.00911528	0.000560224	0.00483775	0.0151654	0.00604934	0.00482574	0.00168067	0.0032532	0.0022239
A11	7.22309	0.00909091	0.00188679	0.00548885	0.0172064	0.00509408	0.00666667	0	0.00333333	0.00471405
H06	5.7319	0.0015873	0.000581395	0.00108435	0.00339921	0.000711283	0.0047619	0.00232558	0.00354374	0.00172274
C11	6.02634	0.032491	0.00226415	0.0173776	0.0544751	0.0213736	0.00433213	0.00301887	0.0036755	0.000928616
B02	6.53184	0.0146552	0.00181818	0.00823668	0.0258203	0.00907712	0.00603448	0.00181818	0.00392633	0.00298137
H12	6.5117	0.00581395	0	0.00290698	0.00911278	0.00411109	0.00465116	0.00325733	0.00395425	0.000985589
A08	4.98681	0.0132653	0.00110193	0.00718362	0.0225192	0.00860081	0.00765306	0.000550964	0.00410201	0.00502194
A03	1.92585	0.0144928	0.00121581	0.00785428	0.0246216	0.00938822	0.00521739	0.00303951	0.00412845	0.00153999
H08	2.6842	0.00436364	0.00423729	0.00430046	0.0134811	8.93417e-05	0.00436364	0.00423729	0.00430046	8.93417e-05
C01	6.2551	0.00689655	0.00642857	0.00666256	0.0208858	0.000330912	0.00501567	0.00428571	0.00465069	0.000516159
E07	8.60011	0.0126374	0.00369231	0.00816484	0.0255951	0.00632511	0.00879121	0.00123077	0.00501099	0.00534604
F02	6.57237	0.00334262	0.00590164	0.00462213	0.0144894	0.0018095	0.0100279	0.00459016	0.00730901	0.00384503
D03	4.25108	0.00280899	0.00171429	0.00226164	0.00708977	0.000774072	0.0101124	0.00457143	0.00734189	0.00391803
D04	5.53714	0.00492958	0.00353357	0.00423157	0.0132651	0.000987127	0.0112676	0.00424028	0.00775394	0.00496907
F06	7.10752	0.00522193	0.00268456	0.00395325	0.0123926	0.00179419	0.0109661	0.00469799	0.00783202	0.0044322
B08	1.58619	0.017734	0.00532544	0.0115297	0.0361433	0.00877417	0.00935961	0.00650888	0.00793424	0.00201577
C06	6.16947	0.00974359	0.00471976	0.00723168	0.0226698	0.00355238	0.0128205	0.00943953	0.01113	0.00239072
H11	6.63344	0.00431267	0.00199336	0.00315301	0.00988405	0.00164	0.0150943	0.00863787	0.0118661	0.00456541
D10	5.47044	0.00599251	0.00738255	0.00668753	0.020964	0.000982907	0.011236	0.0127517	0.0119938	0.00107178
B11	6.39718	0.0256131	0	0.0128065	0.0401459	0.0181112	0.013079	0.0111455	0.0121123	0.0013672
H09	2.93639	0.00836237	0.00373134	0.00604686	0.0189557	0.00327463	0.0139373	0.0104478	0.0121925	0.00246746
H03	6.57938	0.00670391	0.0030303	0.00486711	0.0152574	0.00259763	0.022905	0.0115152	0.0172101	0.00805386
E04	7.73171	0.0150418	0.0017341	0.00838794	0.0262945	0.00940995	0.0233983	0.0115607	0.0174795	0.00837047
A05	5.73195	0.0333333	0.00463576	0.0189845	0.0595127	0.0202922	0.024183	0.0165563	0.0203696	0.0053929
E05	4.45182	0.0156627	0.00489297	0.0102778	0.0322188	0.00761532	0.0271084	0.0159021	0.0215053	0.00792405
G10	4.02916	0.00806916	0.00607903	0.0070741	0.0221758	0.00140724	0.0293948	0.0182371	0.0238159	0.00788971
E02	6.09358	0.00823529	0.00484848	0.00654189	0.0205075	0.00239484	0.0358824	0.0248485	0.0303654	0.00780212
G08	6.83797	0.00924574	0.00435967	0.00680271	0.0213251	0.00345497	0.0447689	0.0196185	0.0321937	0.017784
G01	5.25643	0.0108571	0.00864553	0.00975134	0.0305685	0.00156384	0.0548571	0.0270893	0.0409732	0.0196348
E12	5.45641	0.0532915	0.00754717	0.0304194	0.0953585	0.0323462	0.0539185	0.0289308	0.0414247	0.017669
D09	6.27177	0.0135693	0.0114114	0.0124904	0.0391548	0.00152587	0.0525074	0.0438438	0.0481756	0.00612604
E10	6.92768	0.0394904	0.00883281	0.0241616	0.0757418	0.0216782	0.0726115	0.0403785	0.056495	0.0227921
A09	5.33159	0.0250696	0.0106825	0.0178761	0.0560378	0.0101732	0.106964	0.0480712	0.0775175	0.0416433
A12	3.60178	0.0210526	0.0108974	0.015975	0.0500785	0.00718081	0.105921	0.0570513	0.0814862	0.0345561
F11	4.67176	0.0341463	0.0208469	0.0274966	0.0861963	0.00940412	0.149051	0.10228	0.125666	0.0330723
C09	7.53085	0.0542105	0.031454	0.0428323	0.13427	0.0160913	0.183158	0.192878	0.188018	0.00687339
G07	4.30993	0.0386059	0.0268293	0.0327176	0.102563	0.00832733	0.252547	0.134146	0.193347	0.0837218
D12	2.53957	0.0395062	0.0328173	0.0361618	0.11336	0.00472972	0.228395	0.16161	0.195002	0.0472242
G02	4.86117	0.0424779	0.0380665	0.0402722	0.126245	0.00311934	0.230678	0.175227	0.202953	0.0392104
G05	3.16557	0.0391892	0.0348993	0.0370443	0.116126	0.00303339	0.230405	0.179195	0.2048	0.0362115
F01	3.51899	0.0572368	0.0540541	0.0556454	0.174437	0.00225057	0.298684	0.239189	0.268937	0.0420693
D02	3.17344	0.0525952	0.0377104	0.0451528	0.141545	0.0105251	0.302422	0.241077	0.27175	0.0433773
G04	2.88242	0.0572614	0.058871	0.0580662	0.182026	0.00113813	0.33029	0.303226	0.316758	0.0191376
F12	7.46902	0.0749296	0.0451178	0.0600237	0.188162	0.0210801	0.416901	0.240404	0.328653	0.124802
H02	6.17721		0.0634921	0.0634921	0.199035			0.353651	0.353651
B09	5.07213	0.0939948	0.0733728	0.0836838	0.262332	0.014582	0.448564	0.325444	0.387004	0.0870591
H01	6.92364	0.0782609	0.075	0.0766304	0.240221	0.00230578	0.455901	0.369595	0.412748	0.0610276
C05	3.41428	0.292386	0.254277	0.273332	0.856839	0.0269468	0.106599	0.743363	0.424981	0.45026
C12	3.95616	0.0977143	0.0879195	0.0928169	0.290962	0.00692599	0.485143	0.402685	0.443914	0.0583068
A07	2.57661	0.133333	0.0899083	0.111621	0.349908	0.0307062	0.625926	0.48318	0.554553	0.100936
D11	5.7319	0.141176	0.0886154	0.114896	0.360175	0.0371663	0.686687	0.476308	0.581497	0.148761
D05	2.85175	0.162887	0.116185	0.139536	0.437416	0.033023	0.677835	0.536994	0.607415	0.0995895
H10	2.38858	0.263981	0.195429	0.229705	0.720078	0.0484739	0.617536	0.664	0.640768	0.0328553
D06	3.20223	0.172358	0.135277	0.153817	0.482186	0.0262201	0.695935	0.595335	0.645635	0.0711347
G09	6.86775	0.224228	0.204863	0.214546	0.672557	0.013693	0.621853	0.726444	0.674148	0.073957
E01	3.264	0.257692	0.259524	0.258608	0.810684	0.00129507	0.713187	0.686905	0.700046	0.0185842
F10	2.11024	0.251989	0.165957	0.208973	0.655089	0.0608338	0.697082	0.703343	0.700213	0.00442736
B06	5.81367	0.181111	0.147239	0.164175	0.514656	0.023951	0.735556	0.669939	0.702747	0.0463982
C02	2.30143	0.326575	0.275371	0.300973	0.943489	0.036207	0.733151	0.74184	0.737495	0.00614411
B10	1.16278	0.214525	0.173913	0.194219	0.608837	0.0287171	0.749721	0.726708	0.738214	0.0162724
C10	2.86409	0.186269	0.142049	0.164159	0.514605	0.0312677	0.758209	0.730742	0.744476	0.019422
G12	3.87612	0.345245	0.218966	0.282105	0.884342	0.089293	0.802882	0.704023	0.753452	0.0699038
H05	2.85896	0.419178	0.314114	0.366646	1.14936	0.0742914	0.726027	0.784384	0.755206	0.0412646
D08	2.03814	0.454648	0.369697	0.412172	1.29208	0.0600694	0.731268	0.792121	0.761694	0.04303
E03	1.21786	0.381572	0.327044	0.354308	1.11068	0.038557	0.730623	0.795597	0.76311	0.0459437
B03	2.11858	0.502452	0.49645	0.499451	1.56568	0.00424449	0.775477	0.763905	0.769691	0.0081823
B12	1.68648	0.368681	0.315686	0.342184	1.07268	0.0374732	0.724176	0.824837	0.774506	0.0711779
A10	2.31035	0.290805	0.239216	0.26501	0.830753	0.0364789	0.75977	0.807843	0.783807	0.0339928
A04	6.90163	0.333333	0.249844	0.291589	0.914071	0.0590357	0.788889	0.799377	0.794133	0.00741618
D07	3.42711	0.219649	0.154861	0.187255	0.587007	0.045812	0.882105	0.725694	0.8039	0.110599
positive control (PC)				0.319	1
